# Supplementary material for: Visualized in-sensor computing
Source: Nat Commun. 2024 Apr 24;15:3454. doi: 10.1038/s41467-024-47630-9 (PMC11043433; doi:10.1038/s41467-024-47630-9)
Supplement: Supplementary file 6 — Source Data [file 41467_2024_47630_MOESM6_ESM.zip]

Archive with 42 entries (41 files):
- Source Date/
- Source Date/Fig.1e.txt
- Source Date/Fig.1f.txt
- Source Date/Fig.1h.txt
- Source Date/Fig.2a.txt
- Source Date/Fig.2c.txt
- Source Date/Fig.2e.txt
- Source Date/Fig.2f.txt
- Source Date/Fig.2g.txt
- Source Date/Fig.2h.txt
- Source Date/Fig.2i.txt
- Source Date/Fig.2j.txt
- Source Date/Fig.3a.txt
- Source Date/Fig.3b.txt
- Source Date/Fig.3c.txt
- Source Date/Fig.3f.txt
- Source Date/Fig.3g.txt
- Source Date/Fig.4b.txt
- Source Date/Fig.4d.txt
- Source Date/Fig.4f.txt
- Source Date/Supplementary Fig.10.txt
- Source Date/Supplementary Fig.11.txt
- Source Date/Supplementary Fig.12.txt
- Source Date/Supplementary Fig.13.txt
- Source Date/Supplementary Fig.14.txt
- Source Date/Supplementary Fig.17.txt
- Source Date/Supplementary Fig.18.txt
- Source Date/Supplementary Fig.19.txt
- Source Date/Supplementary Fig.20.txt
- Source Date/Supplementary Fig.21.txt
- Source Date/Supplementary Fig.23.txt
- Source Date/Supplementary Fig.26b.txt
- Source Date/Supplementary Fig.2a.txt
- Source Date/Supplementary Fig.2b.txt
- Source Date/Supplementary Fig.5.txt
- Source Date/Supplementary Fig.6a.txt
- Source Date/Supplementary Fig.6b.txt
- Source Date/Supplementary Fig.6c.txt
- Source Date/Supplementary Fig.6d.txt
- Source Date/Supplementary Fig.7.txt
- Source Date/Supplementary Fig.8.txt
- Source Date/Supplementary Fig.9.txt
