# Supplementary material for: Visualized in-sensor computing
Source: Nat Commun. 2024 Apr 24;15:3454. doi: 10.1038/s41467-024-47630-9 (PMC11043433; doi:10.1038/s41467-024-47630-9)
Supplement: Supplementary file 6 — Source Data [file 41467_2024_47630_MOESM6_ESM.zip › Source Date/Fig.1e.txt]

52.1	2.46
52.4	2.72
52.7	3.01
52.9	3.33
53.3	3.68
53.7	4.06
54.1	4.49
54.5	4.95
55	5.46
55.6	6.01
56.2	6.62
56.9	7.29
57.7	8.01
58.5	8.81
59.4	9.64
60.5	10.6
61.7	11.6
63	12.7
64.3	13.8
66	15.1
67.7	16.4
69.6	17.9
71.6	19.3
73.8	20.7
76.7	22.6
79.2	24.1
82.2	25.8
85.4	27.5
88.9	29.2
92.6	30.9
96.7	32.6
101	34.2
106	35.7
110	37.1
115	38.3
120	39.5
126	40.4
131	41.1
137	41.7
142	42.1
148	42.3
153	42.4
158	42.4
163	42.3
169	42.2
173	42.1
178	42.2
183	42.3
187	42.7
191	43.4
195	44.5
200	46.1
207	50.9
211	54.4
215	58.8
219	64.3
224	70.9
228	78.9
233	88.6
239	100
251	130
259	149
267	171
277	198
288	229
300	265
315	308
332	356
351	414
374	482
-4	52.1337
-3.95	52.13495
-3.9	52.13969
-3.85	52.14831
-3.8	52.16116
-3.75	52.17857
-3.7	52.20086
-3.65	52.22831
-3.6	52.26113
-3.55	52.29952
-3.5	52.3436
-3.45	52.39342
-3.4	52.44898
-3.35	52.51018
-3.3	52.57683
-3.25	52.64868
-3.2	52.72536
-3.15	52.80645
-3.1	52.89143
-3.05	52.97971
-3	53.07067
-2.95	53.16364
-2.9	53.25795
-2.85	53.35292
-2.8	53.44791
-2.75	53.54234
-2.7	53.63567
-2.65	53.72747
-2.6	53.81737
-2.55	53.90511
-2.5	53.99052
-2.45	54.07349
-2.4	54.15401
-2.35	54.23209
-2.3	54.3078
-2.25	54.38119
-2.2	54.45233
-2.15	54.52128
-2.1	54.58803
-2.05	54.6526
-2	54.71492
-1.95	54.77495
-1.9	54.83261
-1.85	54.88785
-1.8	54.94065
-1.75	54.99104
-1.7	55.0391
-1.65	55.08501
-1.6	55.12901
-1.55	55.17142
-1.5	55.21263
-1.45	55.25306
-1.4	55.29317
-1.35	55.33338
-1.3	55.37408
-1.25	55.41558
-1.2	55.45807
-1.15	55.50161
-1.1	55.54614
-1.05	55.59141
-1	55.63706
-0.95	55.6826
-0.9	55.72743
-0.85	55.77089
-0.8	55.81229
-0.75	55.85095
-0.7	55.88624
-0.65	55.9176
-0.6	55.9446
-0.55	55.96691
-0.5	55.98432
-0.45	55.99678
-0.4	56.00433
-0.35	56.00713
-0.3	56.0054
-0.25	55.99943
-0.2	55.98954
-0.15	55.97606
-0.1	55.95934
-0.05	55.93968
-2.69E-6	55.9174
0.05	55.89278
0.1	55.8661
0.15	55.8376
0.2	55.80754
0.25	55.77615
0.3	55.74368
0.35	55.71032
0.4	55.67626
0.45	55.64162
0.5	55.60645
0.55	55.57071
0.6	55.53423
0.65	55.49672
0.7	55.45774
0.75	55.41671
0.8	55.3729
0.85	55.3255
0.9	55.27361
0.95	55.21631
1	55.15268
1.05	55.08193
1.1	55.00337
1.15	54.91651
1.2	54.82113
1.25	54.71723
1.3	54.60516
1.35	54.4855
1.4	54.35914
1.45	54.22719
1.5	54.09097
1.55	53.95193
1.6	53.81155
1.65	53.67137
1.7	53.53282
1.75	53.39721
1.8	53.26571
1.85	53.13923
1.9	53.01851
1.95	52.90401
2	52.796
2.05	52.69453
2.1	52.5995
2.15	52.51068
2.2	52.42773
2.25	52.3503
2.3	52.278
2.35	52.21049
2.4	52.14744
2.45	52.08861
2.5	52.03379
2.55	51.98285
2.6	51.93569
2.65	51.89225
2.7	51.85245
2.75	51.81625
2.8	51.78353
2.85	51.75416
2.9	51.72795
2.95	51.70467
3	51.68403
3.05	51.66568
3.1	51.64927
3.15	51.63442
3.2	51.62075
3.25	51.60789
3.3	51.59552
3.35	51.58336
3.4	51.57119
3.45	51.55888
3.5	51.54634
3.55	51.53359
3.6	51.5207
3.65	51.50782
3.7	51.49516
3.75	51.48298
3.8	51.4716
3.85	51.46135
3.9	51.45262
3.95	51.44578
4	51.44123
