# Supplementary material for: Visualized in-sensor computing
Source: Nat Commun. 2024 Apr 24;15:3454. doi: 10.1038/s41467-024-47630-9 (PMC11043433; doi:10.1038/s41467-024-47630-9)
Supplement: Supplementary file 6 — Source Data [file 41467_2024_47630_MOESM6_ESM.zip › Source Date/Fig.1f.txt]

���� (nm)	Abs	Abs	Abs
800	0.06706	0.06862	0.07907
799	0.06669	0.0686	0.07905
798	0.06678	0.0684	0.0789
797	0.06678	0.0684	0.07883
796	0.06656	0.06806	0.0788
795	0.06643	0.06794	0.07852
794	0.06645	0.06786	0.07832
793	0.06631	0.0677	0.0783
792	0.06623	0.0676	0.07809
791	0.06621	0.06767	0.07797
790	0.06628	0.06771	0.0782
789	0.06618	0.0675	0.07813
788	0.06594	0.06755	0.07813
787	0.06599	0.06739	0.07794
786	0.06612	0.0675	0.07783
785	0.06591	0.06729	0.07765
784	0.06568	0.06713	0.07742
783	0.0657	0.06691	0.07726
782	0.06574	0.06704	0.07748
781	0.06566	0.06699	0.07724
780	0.06542	0.06691	0.07721
779	0.06553	0.06694	0.07738
778	0.06527	0.06683	0.07697
777	0.06506	0.0666	0.07706
776	0.06518	0.06647	0.0767
775	0.06513	0.06648	0.0766
774	0.06497	0.06638	0.07652
773	0.06505	0.06646	0.07653
772	0.0651	0.06658	0.07642
771	0.06487	0.06632	0.07648
770	0.06458	0.06613	0.07627
769	0.06467	0.06605	0.076
768	0.06458	0.06594	0.07587
767	0.0645	0.06584	0.07595
766	0.06439	0.0659	0.07596
765	0.06429	0.06572	0.07577
764	0.0643	0.06548	0.07539
763	0.06422	0.06539	0.07548
762	0.06429	0.06568	0.0753
761	0.06404	0.06546	0.07498
760	0.06399	0.06528	0.07505
759	0.06401	0.06533	0.07507
758	0.06384	0.06534	0.07477
757	0.06383	0.06515	0.07463
756	0.06372	0.06515	0.07481
755	0.06374	0.06509	0.07462
754	0.06366	0.06481	0.07426
753	0.06351	0.06494	0.07427
752	0.06344	0.06493	0.07426
751	0.06341	0.06468	0.07402
750	0.06314	0.06493	0.07395
749	0.06335	0.0647	0.07373
748	0.06312	0.06456	0.07357
747	0.06318	0.06452	0.0737
746	0.06274	0.06422	0.07339
745	0.06286	0.06423	0.07313
744	0.06297	0.06421	0.07312
743	0.06284	0.06414	0.07303
742	0.06273	0.06402	0.07292
741	0.06247	0.06388	0.07276
740	0.06261	0.06387	0.07274
739	0.06271	0.06395	0.07241
738	0.06252	0.06379	0.07231
737	0.06231	0.06364	0.07216
736	0.06253	0.06375	0.07194
735	0.0623	0.06361	0.07193
734	0.06231	0.06356	0.07189
733	0.0623	0.06342	0.07186
732	0.06202	0.06339	0.07163
731	0.06224	0.06342	0.07191
730	0.06189	0.0631	0.07177
729	0.06204	0.06327	0.07145
728	0.06182	0.06305	0.07109
727	0.06184	0.06295	0.07108
726	0.06183	0.06312	0.07101
725	0.06175	0.06323	0.07074
724	0.06165	0.06324	0.0705
723	0.06168	0.06303	0.07037
722	0.06171	0.06297	0.0703
721	0.06144	0.06269	0.07016
720	0.06143	0.06278	0.07024
719	0.06142	0.06263	0.06984
718	0.06155	0.06264	0.06992
717	0.06135	0.06268	0.06966
716	0.06138	0.06254	0.06958
715	0.06134	0.06272	0.06913
714	0.06135	0.06252	0.06913
713	0.06137	0.0624	0.06893
712	0.06128	0.06231	0.0689
711	0.0612	0.06225	0.06904
710	0.06121	0.06234	0.06907
709	0.06104	0.06205	0.06869
708	0.06115	0.06211	0.06854
707	0.06133	0.06231	0.06877
706	0.06111	0.06219	0.06817
705	0.0612	0.06219	0.06799
704	0.06119	0.06205	0.06802
703	0.06086	0.06192	0.06827
702	0.0611	0.06222	0.068
701	0.06097	0.06211	0.06774
700	0.06098	0.0619	0.06768
699	0.06106	0.06207	0.06747
698	0.0609	0.06213	0.06722
697	0.06101	0.06197	0.0671
696	0.06109	0.06203	0.06698
695	0.06114	0.06202	0.06678
694	0.06116	0.06201	0.06677
693	0.06106	0.06203	0.0663
692	0.06121	0.06197	0.06616
691	0.06123	0.06198	0.06636
690	0.06119	0.06208	0.06627
689	0.06149	0.06218	0.06604
688	0.06129	0.06212	0.06603
687	0.06134	0.06219	0.06578
686	0.06146	0.06227	0.06578
685	0.06152	0.06232	0.06568
684	0.06139	0.06221	0.0656
683	0.0616	0.06238	0.06527
682	0.06165	0.06248	0.06535
681	0.06185	0.06253	0.06531
680	0.06186	0.06264	0.06526
679	0.06198	0.06273	0.06511
678	0.06195	0.06268	0.06496
677	0.06202	0.06271	0.0649
676	0.06231	0.06285	0.06506
675	0.06249	0.06319	0.06449
674	0.06267	0.06322	0.06451
673	0.06286	0.06339	0.06476
672	0.06306	0.06347	0.06449
671	0.06325	0.06378	0.06431
670	0.06343	0.06396	0.06429
669	0.06362	0.06413	0.06418
668	0.06389	0.06436	0.06407
667	0.06413	0.0647	0.06402
666	0.06442	0.06478	0.06393
665	0.06489	0.06524	0.06381
664	0.06521	0.06549	0.06389
663	0.06556	0.06592	0.06369
662	0.06604	0.06622	0.06364
661	0.06648	0.06665	0.06364
660	0.06691	0.06704	0.06357
659	0.06758	0.0676	0.0636
658	0.06814	0.06805	0.06334
657	0.06879	0.06868	0.06337
656	0.06947	0.06926	0.06321
655	0.07014	0.06983	0.06326
654	0.07107	0.07064	0.06336
653	0.07199	0.07156	0.06321
652	0.07289	0.07236	0.06311
651	0.07407	0.07338	0.06324
650	0.07512	0.07436	0.06306
649	0.07654	0.07534	0.06322
648	0.07775	0.07655	0.06318
647	0.07938	0.07796	0.0631
646	0.08084	0.0792	0.06327
645	0.08264	0.08086	0.06323
644	0.08452	0.08247	0.06309
643	0.08652	0.08427	0.06312
642	0.08865	0.08608	0.06306
641	0.09097	0.08821	0.06301
640	0.09343	0.09031	0.06305
639	0.09614	0.0926	0.06309
638	0.09892	0.09515	0.06336
637	0.10196	0.09765	0.06342
636	0.1051	0.10049	0.0632
635	0.10856	0.10356	0.06343
634	0.11213	0.10645	0.06319
633	0.11596	0.10985	0.06327
632	0.11978	0.1132	0.06343
631	0.12381	0.11667	0.06341
630	0.12793	0.12052	0.06351
629	0.13203	0.1238	0.0635
628	0.13662	0.12787	0.06373
627	0.14099	0.13167	0.06392
626	0.14547	0.13561	0.06393
625	0.14994	0.13952	0.06418
624	0.15426	0.14348	0.06417
623	0.15867	0.1473	0.06424
622	0.16307	0.15106	0.06419
621	0.16725	0.15489	0.06443
620	0.17108	0.15849	0.06456
619	0.17507	0.16194	0.06468
618	0.17879	0.16525	0.06493
617	0.18227	0.1684	0.06487
616	0.18539	0.17145	0.06515
615	0.18829	0.17414	0.06523
614	0.19107	0.17657	0.0655
613	0.19335	0.17883	0.06571
612	0.19556	0.18077	0.06574
611	0.19722	0.18252	0.06587
610	0.19875	0.18408	0.06613
609	0.19986	0.18515	0.0663
608	0.20095	0.18623	0.06653
607	0.20157	0.18717	0.06662
606	0.20197	0.18791	0.06696
605	0.20233	0.18841	0.0672
604	0.20228	0.18854	0.06744
603	0.2021	0.18888	0.06748
602	0.20182	0.1889	0.06782
601	0.20134	0.1888	0.06822
600	0.20098	0.18871	0.06844
599	0.20053	0.18858	0.06876
598	0.20003	0.18843	0.06909
597	0.19965	0.18832	0.06934
596	0.19922	0.18827	0.0696
595	0.19858	0.18807	0.06986
594	0.19833	0.18819	0.07017
593	0.19814	0.18812	0.07056
592	0.19813	0.18845	0.07072
591	0.19834	0.18876	0.07103
590	0.19855	0.18924	0.07164
589	0.19903	0.18993	0.07178
588	0.19974	0.19062	0.07225
587	0.20042	0.19139	0.07271
586	0.2015	0.19254	0.07313
585	0.20253	0.19365	0.07343
584	0.20397	0.19505	0.07382
583	0.20546	0.19624	0.07432
582	0.20696	0.19787	0.07449
581	0.20896	0.19973	0.07512
580	0.21081	0.20143	0.0758
579	0.21308	0.20355	0.07615
578	0.21504	0.20526	0.07669
577	0.2174	0.20758	0.07695
576	0.21944	0.2095	0.07768
575	0.22216	0.21172	0.07821
574	0.2243	0.21386	0.07864
573	0.22663	0.21596	0.07895
572	0.22889	0.21815	0.0795
571	0.23106	0.22011	0.07988
570	0.23329	0.22212	0.08041
569	0.23536	0.22424	0.08097
568	0.23728	0.22604	0.08146
567	0.23895	0.22775	0.08205
566	0.24061	0.22912	0.08282
565	0.24188	0.23049	0.08331
564	0.24295	0.23176	0.08393
563	0.24405	0.23277	0.08454
562	0.24484	0.23362	0.08523
561	0.24541	0.23429	0.08583
560	0.24576	0.23482	0.08653
559	0.24609	0.23527	0.08707
558	0.24597	0.23539	0.08773
557	0.24595	0.23552	0.08832
556	0.24556	0.23545	0.0889
555	0.24513	0.23516	0.08969
554	0.24442	0.23486	0.09036
553	0.24374	0.23422	0.09082
552	0.24269	0.23385	0.09166
551	0.24171	0.23304	0.09241
550	0.24086	0.2325	0.09317
549	0.23973	0.23174	0.09387
548	0.23889	0.23114	0.09472
547	0.23784	0.23041	0.0955
546	0.23675	0.22964	0.09616
545	0.23562	0.22878	0.09698
544	0.23465	0.22806	0.09768
543	0.23377	0.22752	0.09859
542	0.23278	0.22673	0.09935
541	0.23196	0.22625	0.10026
540	0.23126	0.22574	0.10093
539	0.23051	0.22511	0.10169
538	0.23002	0.22488	0.10237
537	0.22932	0.22432	0.10304
536	0.22892	0.22415	0.10392
535	0.22868	0.22403	0.10482
534	0.2283	0.22366	0.10564
533	0.22788	0.22327	0.10635
532	0.22779	0.2231	0.10712
531	0.22741	0.22283	0.10781
530	0.22723	0.22271	0.10881
529	0.2269	0.22255	0.10951
528	0.22658	0.22221	0.11041
527	0.22652	0.22202	0.11131
526	0.22577	0.22148	0.1121
525	0.22531	0.22111	0.11301
524	0.22474	0.22075	0.11378
523	0.22431	0.22002	0.11468
522	0.22365	0.21959	0.1155
521	0.22289	0.2188	0.11619
520	0.22198	0.21808	0.11707
519	0.22094	0.21734	0.11781
518	0.22	0.21645	0.11859
517	0.21904	0.21559	0.11952
516	0.21775	0.21438	0.12037
515	0.21655	0.21325	0.12116
514	0.21537	0.21225	0.12206
513	0.21394	0.21085	0.12285
512	0.21233	0.20954	0.12373
511	0.21105	0.20842	0.1247
510	0.20936	0.20688	0.12541
509	0.2077	0.20538	0.12612
508	0.2061	0.20389	0.12709
507	0.20446	0.20253	0.12771
506	0.20265	0.20097	0.1285
505	0.20103	0.19942	0.12901
504	0.19936	0.19793	0.13011
503	0.19769	0.1965	0.13098
502	0.1961	0.19502	0.13192
501	0.19437	0.19342	0.13254
500	0.19296	0.19198	0.13333
499	0.19144	0.1906	0.13417
498	0.18982	0.18913	0.13471
497	0.18829	0.18777	0.13547
496	0.1868	0.18641	0.1362
495	0.18534	0.18484	0.13697
494	0.18386	0.18352	0.13764
493	0.18221	0.18198	0.13839
492	0.18074	0.18062	0.13926
491	0.17932	0.17924	0.13974
490	0.17785	0.17778	0.14055
489	0.17635	0.17632	0.14107
488	0.1748	0.17495	0.14152
487	0.17332	0.17351	0.14233
486	0.17174	0.1721	0.14295
485	0.17031	0.17066	0.14379
484	0.16894	0.16935	0.14452
483	0.16731	0.16775	0.14508
482	0.16577	0.1663	0.14543
481	0.16426	0.16494	0.14606
480	0.16275	0.16337	0.14685
479	0.16102	0.16169	0.14723
478	0.15944	0.16028	0.14789
477	0.15786	0.15863	0.14839
476	0.15619	0.15705	0.14868
475	0.15465	0.15539	0.14918
474	0.15298	0.15392	0.1498
473	0.15137	0.15246	0.1503
472	0.15	0.15121	0.15101
471	0.14835	0.14947	0.15158
470	0.14694	0.14816	0.15185
469	0.14516	0.14653	0.15245
468	0.14379	0.14508	0.15263
467	0.14238	0.14362	0.15315
466	0.14095	0.14236	0.15342
465	0.13952	0.14072	0.15377
464	0.13809	0.13945	0.15429
463	0.13671	0.13815	0.15465
462	0.13542	0.13691	0.15511
461	0.13413	0.13564	0.15534
460	0.13285	0.13422	0.15559
459	0.13167	0.13313	0.15585
458	0.13053	0.13203	0.156
457	0.12934	0.1308	0.15613
456	0.12837	0.12967	0.15659
455	0.12702	0.12838	0.1566
454	0.12596	0.12745	0.15704
453	0.12487	0.12623	0.15714
452	0.12398	0.12534	0.15722
451	0.12281	0.12425	0.15756
450	0.12186	0.12317	0.1578
449	0.12072	0.12203	0.15786
448	0.11985	0.12118	0.15788
447	0.11891	0.12012	0.15792
446	0.11807	0.11923	0.15806
445	0.11699	0.11837	0.15807
444	0.11599	0.11709	0.15813
443	0.11547	0.1164	0.15827
442	0.11455	0.1156	0.15835
441	0.11353	0.11466	0.15811
440	0.11264	0.11369	0.15812
439	0.1115	0.11271	0.15798
438	0.11051	0.11161	0.15807
437	0.10981	0.11099	0.15784
436	0.10871	0.11008	0.15793
435	0.10803	0.10923	0.15758
434	0.10695	0.10837	0.15702
433	0.10617	0.10737	0.15681
432	0.10561	0.10657	0.15675
431	0.10431	0.10567	0.15646
430	0.10372	0.10467	0.15643
429	0.10321	0.10408	0.15617
428	0.10244	0.10321	0.15564
427	0.10156	0.10253	0.15539
426	0.10097	0.10175	0.15497
425	0.10033	0.10111	0.15472
424	0.0996	0.10056	0.15428
423	0.09868	0.09976	0.1539
422	0.09795	0.09903	0.15344
421	0.09713	0.09827	0.1531
420	0.09666	0.09789	0.15264
419	0.09619	0.09732	0.15234
418	0.09559	0.09644	0.15173
417	0.0945	0.09568	0.15123
416	0.09395	0.09506	0.15072
415	0.0936	0.09452	0.15013
414	0.09287	0.09383	0.1495
413	0.09233	0.09317	0.14878
412	0.09148	0.09265	0.14848
411	0.09105	0.09196	0.14759
410	0.0906	0.0915	0.14694
409	0.09001	0.09049	0.1464
408	0.08929	0.09017	0.14569
407	0.08841	0.08931	0.14534
406	0.08788	0.0886	0.14441
405	0.08743	0.08831	0.14368
404	0.08721	0.08789	0.1429
403	0.08661	0.08729	0.1425
402	0.08594	0.0867	0.14187
401	0.0858	0.08658	0.14115
400	0.08522	0.08615	0.14065
399	0.08513	0.08591	0.14033
398	0.08463	0.08531	0.13959
397	0.08436	0.08513	0.13901
396	0.08416	0.08499	0.13787
395	0.08413	0.08471	0.13743
394	0.08401	0.08478	0.13692
393	0.08417	0.08487	0.13673
392	0.08416	0.08487	0.13628
391	0.08412	0.0851	0.13586
390	0.08451	0.08525	0.13533
389	0.08493	0.0857	0.13482
388	0.08515	0.0859	0.13463
387	0.08563	0.08616	0.13459
386	0.08592	0.08672	0.13437
385	0.08649	0.08723	0.13395
384	0.08705	0.08784	0.13383
383	0.08737	0.08794	0.13349
382	0.08773	0.0886	0.13343
381	0.08757	0.08841	0.13305
380	0.08746	0.08827	0.13276
379	0.08724	0.08795	0.13257
378	0.0863	0.08686	0.13191
377	0.08557	0.08608	0.13152
376	0.08459	0.08539	0.13139
375	0.08367	0.08437	0.13046
374	0.08249	0.08327	0.12998
373	0.08172	0.08264	0.13044
372	0.08101	0.08192	0.13001
371	0.08071	0.08153	0.13014
370	0.08035	0.08125	0.12997
369	0.08049	0.08122	0.13043
368	0.08096	0.08125	0.13061
367	0.08086	0.08139	0.13106
366	0.08162	0.08192	0.1318
365	0.08188	0.08238	0.13265
364	0.08254	0.08283	0.13352
363	0.08309	0.08368	0.13435
362	0.08677	0.08425	0.13591
361	0.08688	0.08527	0.13703
360	0.08638	0.08621	0.13877
359	0.08554	0.08773	0.14032
358	0.08763	0.08899	0.14215
357	0.08907	0.09018	0.14388
356	0.09073	0.09179	0.14575
355	0.09301	0.09365	0.14835
354	0.09527	0.09574	0.15111
353	0.09743	0.09809	0.15379
352	0.10015	0.10063	0.15667
351	0.10316	0.10359	0.16027
350	0.10653	0.1069	0.16351
