# Supplementary material for: Visualized in-sensor computing
Source: Nat Commun. 2024 Apr 24;15:3454. doi: 10.1038/s41467-024-47630-9 (PMC11043433; doi:10.1038/s41467-024-47630-9)
Supplement: Supplementary file 6 — Source Data [file 41467_2024_47630_MOESM6_ESM.zip › Source Date/Fig.1h.txt]

um	-4	-2	0	2	4
1.01563	-99.059	-59.6	-40.89293	-55.755	-43.761
1.03516	-103.026	-80.962	-47.91187	-63.384	-40.71
1.05469	-78.917	-92.253	-65.91696	-44.463	-35.217
1.07422	-87.157	-70.586	-20.14129	-45.074	-23.01
1.09375	-87.157	-78.521	-57.067	-51.177	-30.334
1.11328	-67.321	-96.831	-48.82738	-54.839	-44.677
1.13281	-89.903	-72.112	-64.69628	-30.12	-28.808
1.15234	-82.579	-80.657	-53.09977	-57.281	-49.255
1.17188	-90.819	-73.027	-57.67734	-51.177	-47.729
1.19141	-107.604	-69.671	-43.02913	-54.534	-44.677
1.21094	-92.955	-99.883	-61.03422	-56.06	-53.527
1.23047	-92.345	-91.643	-46.38601	-53.619	-24.23
1.25	-112.486	-82.488	-51.87909	-53.008	-30.334
1.26953	-100.279	-87.37	-60.11871	-53.924	-67.26
1.28906	-86.852	-65.093	-50.35324	-50.262	-34.912
1.30859	-79.833	-89.812	-36.31536	-65.825	-45.287
1.32813	-83.495	-69.976	-40.58776	-41.107	-39.489
1.34766	-94.786	-62.957	-65.91696	-49.346	-33.081
1.36719	-85.631	-73.333	-62.56008	-60.943	-49.865
1.38672	-86.546	-86.455	-47.30152	-30.12	-54.443
1.40625	-87.767	-95.61	-41.50327	-23.712	-39.184
1.42578	-91.429	-71.196	-39.36708	-51.787	-35.522
1.44531	-89.293	-69.671	-65.91696	-42.022	-34.912
1.46484	-110.044	-59.295	-50.96358	-55.45	-50.17
1.48438	-92.04	-85.54	-57.067	-19.439	-31.86
1.50391	-92.04	-80.352	-57.067	-71.624	-10.193
1.52344	-103.026	-74.553	-48.52221	-49.957	-34.606
1.54297	-93.871	-109.648	-39.97742	-45.684	-59.325
1.5625	-88.683	-82.183	-48.21704	-52.398	-29.724
1.58203	-82.274	-94.695	-64.39111	-44.769	-33.691
1.60156	-99.669	-83.098	-53.40495	-44.769	-27.893
1.62109	-95.702	-61.736	-38.45156	-48.126	-21.179
1.64063	-111.57	-80.352	-55.23597	-50.872	-25.451
1.66016	-100.89	-79.436	-58.89803	-14.557	-32.775
1.67969	-74.95	-81.267	-55.23597	-42.632	-44.372
1.69922	-97.228	-73.027	-56.15149	-31.646	-31.86
1.71875	-102.11	-57.769	-40.89293	-44.463	-35.522
1.73828	-95.397	-69.671	-45.77567	-28.9	-33.996
1.75781	-94.481	-78.215	-41.1981	-26.764	-28.198
1.77734	-85.936	-47.698	-82.3962	-53.924	-24.841
1.79688	-88.377	-72.722	-57.37217	-54.229	-32.775
1.81641	-97.838	-76.995	-52.18426	-48.736	-33.996
1.83594	-102.721	-54.107	-54.9308	-26.764	-44.067
1.85547	-96.007	-86.455	-50.04806	-56.67	-41.93
1.875	-84.105	-66.924	-55.84631	-22.491	-41.625
1.89453	-84.715	-66.314	-54.01529	-33.477	-32.165
1.91406	-75.255	-56.243	-61.3394	-44.769	-52.001
1.93359	-93.871	-67.229	-44.55499	-31.646	-39.794
1.95313	-92.04	-80.352	-47.91187	-36.529	-35.217
1.97266	-59.997	-73.027	-68.35833	-41.412	-15.381
1.99219	-73.424	-60.515	-55.23597	-36.224	-46.508
2.01172	-91.429	-63.567	-62.25491	-42.632	-48.034
2.03125	-96.922	-91.948	-55.54114	-50.262	-30.639
2.05078	-70.678	-74.248	-56.45666	-29.205	-39.489
2.07031	-82.884	-87.676	-50.96358	-32.562	-30.639
2.08984	-98.448	-69.06	-53.71012	-41.107	-23.925
2.10938	-110.96	-77.91	-50.6584	-46.6	-18.127
2.12891	-69.762	-60.21	-46.69118	-34.393	-46.508
2.14844	-110.655	-74.553	-63.78076	-46.6	-34.606
2.16797	-82.884	-82.488	-55.23597	-45.684	-26.977
2.1875	-99.364	-76.384	-50.6584	-53.008	-29.113
2.20703	-87.157	-79.436	-62.56008	-53.313	-44.067
2.22656	-108.824	-70.281	-46.69118	-61.248	-21.179
2.24609	-86.852	-57.464	-50.96358	-61.858	-45.898
2.26563	-112.181	-68.755	-56.15149	-39.276	-40.099
2.28516	-78.917	-69.366	-65.91696	-41.107	-39.794
2.30469	-89.598	-72.722	-53.09977	-41.107	-32.47
2.32422	-92.04	-77.3	-57.67734	-48.736	-36.438
2.34375	-65.795	-64.178	-50.35324	-44.769	-36.132
2.36328	-81.664	-72.722	-66.52731	-49.651	-49.255
2.38281	-97.228	-78.521	-64.69628	-35.003	-36.743
2.40234	-89.598	-86.455	-64.69628	-52.703	-39.794
2.42188	-99.059	-69.976	-77.51346	-68.877	-43.456
2.44141	-105.467	-61.431	-56.45666	-32.867	-29.724
2.46094	-104.247	-89.812	-36.31536	-38.97	-49.865
2.48047	-112.181	-81.572	-59.50837	-34.088	-30.639
2.5	-88.683	-65.703	-44.24981	-43.548	-35.522
2.51953	-98.753	-72.417	-51.87909	-29.51	-48.034
2.53906	-73.119	-71.196	-53.09977	-41.717	-29.418
2.55859	-99.669	-45.562	-58.59286	-32.562	-30.639
2.57813	-92.65	-79.741	-55.23597	-41.717	-39.489
2.59766	-102.416	-75.164	-52.48943	-25.848	-37.048
2.61719	-88.072	-56.548	-53.40495	-52.703	-20.263
2.63672	-96.312	-78.521	-49.74289	-43.243	-57.494
2.65625	-91.124	-80.657	-41.1981	-45.684	-19.958
2.67578	-99.364	-69.06	-48.52221	-37.444	-48.949
2.69531	-87.157	-78.826	-49.43772	-44.158	-30.639
2.71484	-87.462	-87.37	-43.3343	-48.736	-29.418
2.73438	-105.467	-77.605	-51.26875	-33.172	-38.269
2.75391	-101.5	-63.872	-61.94974	-43.243	-40.099
2.77344	-99.974	-80.962	-36.31536	-46.905	-35.522
2.79297	-96.007	-76.995	-54.32046	-50.262	-30.639
2.8125	-91.734	-67.229	-46.69118	-38.665	-48.644
2.83203	-83.495	-67.84	-44.55499	-22.796	-42.541
2.85156	-92.955	-65.398	-51.87909	-25.543	-46.203
2.87109	-82.579	-83.098	-65.00145	-47.82	-42.541
2.89063	-81.969	-79.131	-61.94974	-45.379	-45.593
2.91016	-112.486	-59.905	-54.01529	-34.088	-34.912
2.92969	-72.509	-58.379	-53.40495	-48.126	-59.325
2.94922	-92.65	-70.281	-47.6067	-35.308	-44.372
2.96875	-80.748	-86.455	-54.01529	-54.534	-41.32
2.98828	-98.448	-79.741	-64.69628	-52.703	-24.536
3.00781	-96.922	-66.619	-69.57902	-49.041	-26.672
3.02734	-81.969	-77.605	-48.82738	-50.872	-40.71
3.04688	-86.546	-73.027	-45.77567	-54.839	-15.991
3.06641	-101.805	-67.229	-59.2032	-26.153	-35.217
3.08594	-103.026	-70.586	-54.01529	-31.341	-47.118
3.10547	-85.631	-60.821	-55.84631	-53.008	-15.991
3.125	-99.669	-78.521	-55.54114	-59.417	-35.217
3.14453	-105.162	-65.703	-27.16023	-57.586	-34.606
3.16406	-92.04	-67.229	-39.0619	-35.919	-51.391
3.18359	-86.241	-69.671	-57.067	-38.055	-19.653
3.20313	-89.903	-77.605	-57.37217	-37.75	-48.339
3.22266	-88.072	-79.131	-40.28259	-48.736	-28.198
3.24219	-87.462	-73.027	-67.74799	-44.769	-29.418
3.26172	-86.546	-81.572	-43.02913	-29.51	-47.729
3.28125	-84.715	-82.183	-75.07209	-45.684	-47.729
3.30078	-86.852	-76.384	-43.94464	-47.21	-43.761
3.32031	-92.04	-82.488	-63.78076	-57.281	-30.639
3.33984	-79.833	-77.3	-44.55499	-31.646	-30.029
3.35938	-84.41	-67.84	-48.21704	-49.651	-39.794
3.37891	-102.416	-72.722	-63.47559	-45.074	-43.456
3.39844	-110.044	-73.333	-61.3394	-35.308	-23.925
3.41797	-96.617	-75.469	-42.41879	-43.853	-44.982
3.4375	-69.457	-62.041	-30.51711	-50.262	-24.23
3.45703	-108.824	-86.455	-47.6067	-30.731	-44.067
3.47656	-85.326	-79.741	-57.98251	-64.605	-41.015
3.49609	-94.786	-69.976	-60.11871	-37.139	-33.081
3.51563	-107.604	-81.877	-47.6067	-31.951	-26.672
3.53516	-101.805	-77.605	-64.39111	-55.144	-44.677
3.55469	-98.753	-81.267	-60.11871	-52.398	-40.71
3.57422	-84.105	-71.196	-58.28768	-46.294	-42.236
3.59375	-90.819	-78.826	-53.71012	-35.308	-36.438
3.61328	-78.307	-86.455	-50.35324	-49.957	-25.756
3.63281	-74.645	-73.638	-55.84631	-34.088	-37.658
3.65234	-96.617	-48.919	-48.52221	-54.229	-55.663
3.67188	-95.091	-79.741	-63.47559	-47.515	-67.87
3.69141	-94.786	-73.333	-64.08594	-42.938	-50.781
3.71094	-83.8	-78.215	-38.14639	-46.294	-49.56
3.73047	-82.884	-72.112	-57.067	-41.717	-49.255
3.75	-95.397	-83.098	-50.35324	-25.848	-14.77
3.76953	-101.5	-77.91	-50.04806	-53.619	-10.803
3.78906	-88.988	-77.91	-56.45666	-38.97	-42.236
3.80859	-81.969	-73.638	-46.99636	-48.736	-37.048
3.82813	-91.734	-62.957	-48.82738	-32.562	-46.508
3.84766	-91.429	-71.807	-62.86525	-64.3	-18.738
3.86719	-105.162	-77.3	-57.37217	-47.82	-32.775
3.88672	-92.04	-79.741	-47.6067	-37.75	-29.724
3.90625	-101.805	-74.858	-50.04806	-38.055	-47.424
3.92578	-80.443	-76.689	-62.56008	-36.834	-26.062
3.94531	-81.358	-67.84	-57.98251	-34.088	-19.348
3.96484	-69.457	-63.567	-62.25491	-30.426	-40.405
3.98438	-82.579	-58.99	-58.28768	-37.444	-26.977
