# Supplementary material for: Visualized in-sensor computing
Source: Nat Commun. 2024 Apr 24;15:3454. doi: 10.1038/s41467-024-47630-9 (PMC11043433; doi:10.1038/s41467-024-47630-9)
Supplement: Supplementary file 6 — Source Data [file 41467_2024_47630_MOESM6_ESM.zip › Source Date/Fig.2a.txt]

DrainI	DrainV	GateV
--	0	0
--	0	0
--	0	0
--	0	0
--	0	0
--	0	0
--	0	0
--	0	0
--	0	0
--	0	0
--	0	0
--	0	0
--	0	0
--	0	0
--	0	0
--	0	0
--	0	0
--	0	0
--	0	0
--	0	0
--	0	0
--	0	0
--	0	0
--	0	0
--	0	0
--	0	0
--	0	0
--	0	0
--	0	0
--	0	0
3.82344	-0.5	0
3.65938	-0.5	0
3.75613	-0.5	0
3.71827	-0.5	0
3.62993	-0.5	0
3.75193	-0.5	0
3.77717	-0.5	0
3.75613	-0.5	0
3.74351	-0.5	0
3.69303	-0.5	0
3.7982	-0.5	0
3.84027	-0.5	0
3.80661	-0.5	0
3.8571	-0.5	0
3.84027	-0.5	0
3.8613	-0.5	0
3.8613	-0.5	0
3.8613	-0.5	0
3.81924	-0.5	0
-138.02557	-0.5	-4
-9.40264	-0.5	0
0.28555	-0.5	0
2.01874	-0.5	0
2.59086	-0.5	0
2.94423	-0.5	0
3.1756	-0.5	0
3.28497	-0.5	0
3.37332	-0.5	0
3.46166	-0.5	0
3.53738	-0.5	0
3.52055	-0.5	0
3.58366	-0.5	0
3.60048	-0.5	0
3.58786	-0.5	0
3.61731	-0.5	0
3.65938	-0.5	0
3.66358	-0.5	0
3.70145	-0.5	0
3.66779	-0.5	0
3.72669	-0.5	0
3.73931	-0.5	0
3.72669	-0.5	0
3.7351	-0.5	0
3.73931	-0.5	0
3.64676	-0.5	0
3.7982	-0.5	0
3.78137	-0.5	0
3.77717	-0.5	0
3.81924	-0.5	0
3.7982	-0.5	0
3.7982	-0.5	0
3.84027	-0.5	0
3.81503	-0.5	0
3.81924	-0.5	0
3.77717	-0.5	0
3.77717	-0.5	0
3.78558	-0.5	0
3.77296	-0.5	0
3.78558	-0.5	0
3.76034	-0.5	0
3.76875	-0.5	0
3.76455	-0.5	0
3.78979	-0.5	0
3.80241	-0.5	0
3.72248	-0.5	0
3.7982	-0.5	0
3.78979	-0.5	0
3.71407	-0.5	0
