# Supplementary material for: Visualized in-sensor computing
Source: Nat Commun. 2024 Apr 24;15:3454. doi: 10.1038/s41467-024-47630-9 (PMC11043433; doi:10.1038/s41467-024-47630-9)
Supplement: Supplementary file 6 — Source Data [file 41467_2024_47630_MOESM6_ESM.zip › Source Date/Fig.2c.txt]

Time	1	30
0.01499	0.00381	--
0.06636	0.00386	--
0.11772	0.00384	--
0.16907	0.00386	--
0.22042	0.00386	--
0.27177	0.00386	--
0.32311	0.00382	--
0.37549	-0.13803	--
0.42789	-0.0094	--
0.4803	2.8555E-4	--
0.53271	0.00202	--
0.58508	0.00259	--
0.63748	0.00294	--
0.68987	0.00318	--
0.74226	--	0.00444
0.79468	--	0.00449
0.84711	--	0.00448
0.8995	--	0.00448
0.9519	--	0.0045
1.00433	--	0.00447
1.05672	--	0.00447
1.10912	--	0.00449
1.16152	--	0.00444
1.21391	--	0.00444
1.26628	--	0.0045
1.31868	--	0.00445
1.37108	--	-0.05753
1.42345	--	-0.18165
1.47585	--	-0.31355
1.52824	--	-0.4673
1.58061	--	-0.64011
1.63301	--	-0.82853
1.68541	--	-1.02511
1.73779	--	-1.22996
1.79019	--	-1.43988
1.84259	--	-1.65198
1.89496	--	-1.86378
1.94736	--	-2.07339
1.99978	--	-2.27921
2.05216	--	-2.48037
2.10457	--	-2.67595
2.15698	--	-2.86488
2.20936	--	-3.04675
2.26177	--	-3.22142
2.31418	--	-3.38859
2.36656	--	-3.54835
2.41895	--	-3.70102
2.47136	--	-3.84563
2.52273	--	-3.98222
2.5741	--	-4.11221
2.62546	--	-4.23414
2.67682	--	-4.3464
2.72818	--	-4.45476
2.77955	--	-4.55721
2.8309	--	-4.65089
2.88226	--	-4.73818
2.93364	--	-1.36223
2.985	--	-0.43157
3.03637	--	-0.1745
3.08773	--	-0.07685
3.13908	--	-0.03642
3.19045	--	-0.01816
3.24181	--	-0.00935
3.29316	--	-0.00468
3.34454	--	-0.00199
3.3959	--	-5.0953E-4
3.44726	--	5.8423E-4
3.49861	--	0.00126
3.54996	--	0.00166
3.6013	--	0.00201
3.65267	--	0.0023
3.70404	--	0.00254
3.7554	--	0.00265
3.80674	--	0.00283
3.85809	--	0.00296
3.90943	--	0.00315
3.9608	--	0.0032
