# Supplementary material for: Visualized in-sensor computing
Source: Nat Commun. 2024 Apr 24;15:3454. doi: 10.1038/s41467-024-47630-9 (PMC11043433; doi:10.1038/s41467-024-47630-9)
Supplement: Supplementary file 6 — Source Data [file 41467_2024_47630_MOESM6_ESM.zip › Source Date/Fig.2e.txt]

0.0375	71.88889	80.33333	89.77778	82.19456						0	--
0.075	71.88889	81.44444	89.55556	82.78033						0	--
0.1125	71.88889	81.44444	89.55556	82.78033						0	--
0.15	71.88889	81.44444	89.55556	82.78033						0	--
0.1875	71.88889	81.44444	89.55556	82.78033						0	--
0.225	71.88889	81.44444	89.55556	82.78033						0	--
0.2625	71.88889	81.44444	89.55556	82.78033						0	--
0.3	71.88889	81.44444	89.55556	82.78033						0	--
0.3375	71.66667	81.44444	89.66667	82.78822						0	--
0.375	72	87.77778	93.66667	87.73989						-4	--
0.4125	72.77778	86	92	86.28667						0	--
0.45	72.55556	86	92	86.26133						0	--
0.4875	72.55556	86	92	86.26133						0	--
0.525	74.22222	84.33333	90.88889	85.14078						0	--
0.5625	74.22222	84.33333	90.88889	85.14078						0	--
0.6	74.22222	84.33333	90.88889	85.14078						0	--
0.6375	74.44444	84.33333	90.88889	85.16611		--	--	--	--	0	--
0.675	74.44444	84.33333	90.88889	85.16611		--	--	--	--	0	--
0.7125	74.44444	84.33333	90.88889	85.16611		--	--	--	--	0	--
0.75						75.55556	82.55556	91.66667	84.48178		0
0.7875						75.55556	82.55556	91.66667	84.48178		0
0.825						75.55556	82.55556	91.66667	84.48178		0
0.8625						75.55556	82.55556	91.66667	84.48178		0
0.9						75.55556	82.55556	91.66667	84.48178		0
0.9375						75.55556	82.55556	91.66667	84.48178		0
0.975						75.55556	82.55556	91.66667	84.48178		0
1.0125						75.55556	82.55556	91.66667	84.48178		0
1.05						75.55556	82.55556	91.66667	84.48178		0
1.0875						75.55556	82.55556	91.66667	84.48178		0
1.125						75.55556	82.55556	91.66667	84.48178		0
1.1625						73.88889	82	90.55556	83.63344		0
1.2						73.88889	82	90.55556	83.63344		0
1.2375						74.11111	82	90.55556	83.65878		0
1.275						74.11111	82	90.55556	83.65878		0
1.3125						73.55556	82.11111	90.66667	83.69389		0
1.35						75.11111	91.11111	95.66667	90.64922		-4
1.3875						75.77778	95.88889	99.33333	94.62611		-4
1.425						75.77778	96.22222	99.44444	94.855		-4
1.4625						76.22222	97.44444	100.44444	95.92211		-4
1.5						78.55556	99.77778	102	98.02289		-4
1.5375						78.55556	99.77778	102	98.02289		-4
1.575						79.44444	99.77778	101.77778	98.05778		-4
1.6125						84	106.55556	101.11111	102.35633		-4
1.65						84.22222	106.66667	101	102.41367		-4
1.6875						84	106.66667	101.11111	102.42156		-4
1.725						84	106.66667	101.11111	102.42156		-4
1.7625						84	106.66667	101.11111	102.42156		-4
1.8						84	106.66667	101.11111	102.42156		-4
1.8375						84	106.66667	101.11111	102.42156		-4
1.875						84	106.66667	101.11111	102.42156		-4
1.9125						84	106.66667	101.11111	102.42156		-4
1.95						84	106.66667	101.11111	102.42156		-4
1.9875						84	106.66667	101.11111	102.42156		-4
2.025						84	106.66667	101.11111	102.42156		-4
2.0625						88.22222	105.44444	100.66667	102.05256		-4
2.1						88	105.55556	100.66667	102.09244		-4
2.1375						88	105.55556	100.66667	102.09244		-4
2.175						88	105.55556	100.66667	102.09244		-4
2.2125						88	105.55556	100.66667	102.09244		-4
2.25						88	105.55556	100.66667	102.09244		-4
2.2875						88.33333	105.66667	100.77778	102.22889		-4
2.325						88.33333	105.66667	100.77778	102.22889		-4
2.3625						88.33333	105.66667	100.77778	102.22889		-4
2.4						88.33333	105.66667	100.77778	102.22889		-4
2.4375						88.33333	105.66667	100.77778	102.22889		-4
2.475						88.33333	105.66667	100.77778	102.22889		-4
2.5125						88.33333	105.22222	101	102.03444		-4
2.55						88.44444	105.44444	101	102.17756		-4
2.5875						88.44444	105.44444	101	102.17756		-4
2.625						88.44444	105.44444	101	102.17756		-4
2.6625						88.44444	105.44444	101	102.17756		-4
2.7						88.44444	105.44444	101	102.17756		-4
2.7375						88.44444	105.44444	101	102.17756		-4
2.775						88.44444	105.44444	101	102.17756		-4
2.8125						88.44444	105.44444	101	102.17756		-4
2.85						84.55556	99.22222	97.33333	96.98544		0
2.8875						85	93.77778	95.22222	93.209		0
2.925						83.66667	92.22222	93.55556	91.64556		0
2.9625						82.44444	89.11111	93.77778	89.74644		0
3						82.44444	89.11111	93.77778	89.74644		0
3.0375						82.44444	89.11111	93.77778	89.74644		0
3.075						82.44444	89.11111	93.77778	89.74644		0
3.1125						82.44444	89.11111	93.77778	89.74644		0
3.15						82.44444	89.11111	93.77778	89.74644		0
3.1875						82.44444	89.11111	93.77778	89.74644		0
3.225						82.44444	89.11111	93.77778	89.74644		0
3.2625						82.44444	89.11111	93.77778	89.74644		0
3.3						83.22222	88	93.55556	89.11644		0
3.3375						83.22222	88	93.55556	89.11644		0
3.375						83.22222	88	93.55556	89.11644		0
3.4125						80.55556	82.44444	92	85.08622		0
3.45						80.55556	82.44444	92	85.08622		0
3.4875						80.66667	82.55556	92.11111	85.19733		0
3.525						80.66667	82.55556	92.11111	85.19733		0
3.5625						80.66667	82.55556	92.11111	85.19733		0
3.6						80.66667	82.55556	92.11111	85.19733		0
3.6375						80.66667	82.55556	92.11111	85.19733		0
3.675						80.66667	82.55556	92.11111	85.19733		0
3.7125						80.66667	82.55556	92.11111	85.19733		0
3.75						80.88889	82.44444	92.11111	85.15744		0
3.7875						80.88889	82.44444	92.11111	85.15744		0
3.825						80.88889	82.44444	92.11111	85.15744		0
3.8625						81.88889	81.22222	91.22222	84.28822		0
3.9						81.77778	81.33333	91.22222	84.34078		0
3.9375						81.77778	81.33333	91.22222	84.34078		0
3.975						81.77778	81.33333	91.22222	84.34078		0
