# Supplementary material for: Visualized in-sensor computing
Source: Nat Commun. 2024 Apr 24;15:3454. doi: 10.1038/s41467-024-47630-9 (PMC11043433; doi:10.1038/s41467-024-47630-9)
Supplement: Supplementary file 6 — Source Data [file 41467_2024_47630_MOESM6_ESM.zip › Source Date/Fig.2f.txt]

Time	DrainI	Spike
14.11629	0.00274
14.32962	0.00276
14.54295	0.00273
14.75629	0.00273
14.96961	0.00274
15.18292	0.00275
15.39624	0.00278
15.60955	0.00274
15.82284	0.00284
16.03617	0.0028
16.24948	0.00279
16.46279	-1.23641	1
16.67474	-0.05951	--
16.88909	-0.01773	--
17.10241	-0.00856	--
17.31571	-0.00469	--
17.52902	-0.00276	--
17.74234	-0.00143	--
17.95565	-7.02927E-4	--
18.16897	-7.6112E-5	--
18.38229	3.23535E-4	--
18.59531	-1.33363	1
18.80725	-2.27218	1
19.01919	-2.66608	1
19.23221	-0.39272	--
19.44415	-0.12469	--
19.65609	-0.06137	--
19.86939	-0.03645	--
20.08271	-0.02405	--
20.29602	-0.01707	--
20.50932	-0.01255	--
20.72262	-0.00955	--
20.93594	-0.00744	--
21.14924	-0.00586	--
21.36254	-0.00469	--
21.57587	-0.00379	--
21.78915	-0.00303	--
22.00245	-0.00244	--
37.14837	0.00199	--
37.3617	0.00191	--
37.57502	0.00199	--
37.78798	-1.30038	1
37.99994	-2.24241	1
38.21189	-2.63966	1
38.42489	-0.4031	--
38.63686	-0.13793	--
38.84882	-0.07373	--
39.06079	-0.04744	--
39.27407	-0.03396	--
39.48737	-0.02597	--
39.70065	-0.02078	--
39.91366	-1.62891	1
40.12663	-0.20779	--
40.33858	-0.09748	--
40.55053	-0.06522	--
40.76247	-0.04952	--
40.97575	-0.04008	--
41.18905	-0.03383	--
41.40236	-0.02923	--
41.61565	-0.02573	--
41.82897	-0.02292	--
42.04199	-1.64676	1
42.255	-0.21163	--
42.46698	-0.10316	--
42.67894	-0.07141	--
42.8909	-0.05581	--
43.10288	-0.04642	--
43.3162	-0.03998	--
43.52951	-0.03526	--
43.74281	-0.03148	--
43.95612	-0.02857	--
44.1691	-1.68778	1
44.38206	-0.22931	--
44.59402	-0.11559	--
44.80598	-0.08183	--
45.01794	-0.06502	--
