# Supplementary material for: Visualized in-sensor computing
Source: Nat Commun. 2024 Apr 24;15:3454. doi: 10.1038/s41467-024-47630-9 (PMC11043433; doi:10.1038/s41467-024-47630-9)
Supplement: Supplementary file 6 — Source Data [file 41467_2024_47630_MOESM6_ESM.zip › Source Date/Fig.2g.txt]

Time	Blue	Green	Red	Gray
14.03241	74.77778	87.66667	96.11111	88.72222
14.07039	74.66667	86.11111	96.33333	87.86289
14.10836	73.77778	87.11111	96.11111	88.28211
14.14634	74	87	94.44444	87.74389
14.18431	74.88889	86.77778	94.66667	87.78122
14.22228	72.66667	87.22222	95	87.88844
14.26026	75.33333	87.11111	93.88889	87.795
14.29823	75.11111	87.88889	94.77778	88.492
14.33621	73.55556	87.22222	93.55556	87.55789
14.37418	75	87.88889	96.44444	88.97767
14.41216	73.77778	86.55556	94.44444	87.45767
14.45013	74.33333	87.11111	95	88.01322
14.48811	74.77778	87.55556	96.77778	88.85633
14.52608	74.11111	87.11111	96	88.28689
14.56406	75	86.55556	95.66667	87.96244
14.60203	73.88889	86.77778	95.44444	87.89978
14.64001	75.11111	86.44444	94.88889	87.67733
14.67798	74.11111	87.55556	95.77778	88.48133
14.71596	73.22222	87	96.11111	88.15356
14.75393	74.66667	87	96.33333	88.38467
14.7919	75	86.88889	94.77778	87.89233
14.82988	75.22222	87.77778	96.11111	88.83811
14.86785	74.88889	87	96	88.31033
14.90583	74.77778	87.66667	96.11111	88.72222
14.9438	75.11111	87.55556	96	88.66178
14.98178	74.66667	86.88889	94.55556	87.78789
15.01975	76.11111	87.22222	95.55556	88.44722
15.05773	75	87.11111	96	88.38822
15.0957	73.77778	86.44444	95	87.55856
15.13368	76.22222	86.88889	96.22222	88.46356
15.17165	75	87.55556	96.11111	88.68233
15.20963	75.33333	86.33333	94.55556	87.53778
15.2476	74.33333	86.66667	95	87.75233
15.28558	72	86.77778	97.22222	88.216
15.32355	74.22222	86.66667	95	87.73967
15.36153	76.55556	87.11111	95.88889	88.53233
15.3995	77	87	97.33333	88.94967
15.43747	74.33333	87.66667	94.11111	88.07356
15.47545	75.77778	87.11111	95	88.17789
15.51342	74.44444	87.11111	96	88.32489
15.5514	74.22222	86.88889	95	87.87011
15.58937	73.55556	87.11111	96	88.22356
15.62735	74.77778	87.77778	94.88889	88.422
15.66532	77.11111	86.66667	95.66667	88.26833
15.7033	75.22222	87.11111	95.22222	88.181
15.74127	75.33333	86.55556	95	87.80111
15.77925	74.88889	87.22222	96.66667	88.64011
15.81722	74.66667	87.55556	96.44444	88.744
15.8552	73.22222	85.77778	96.44444	87.53578
15.89317	77.44444	86.66667	94.77778	88.04056
15.93115	74.88889	86.22222	95.88889	87.82056
15.96912	75.33333	87.33333	95.44444	88.39056
16.00709	73.88889	86.55556	95	87.63644
16.04507	75.88889	87.66667	96.11111	88.84889
16.08304	75.33333	86.33333	93.44444	87.20556
16.12102	74.55556	87.66667	95.66667	88.564
16.15899	75.44444	86.66667	97.44444	88.60989
16.19697	74.66667	87.77778	94.77778	88.37611
16.23494	76.66667	86.77778	96.88889	88.64833
16.27292	76.11111	86.22222	95.77778	87.92667
16.31089	74.55556	87	94	87.67433
16.34887	74.11111	86.44444	94.88889	87.56333
16.38684	73.55556	86.88889	94.88889	87.76089
16.42482	74.77778	87.11111	95.22222	88.13033
16.46279	73.44444	91.66667	97.11111	91.21722
16.50077	70.11111	96.88889	98.88889	94.43422
16.53874	70	100.22222	100.44444	96.84333
16.57671	71.77778	101.22222	100.33333	97.59978
16.61469	68.88889	102.11111	100	97.69256
16.65266	74.11111	90.77778	96.44444	90.57211
16.69064	74.77778	87.66667	95.33333	88.48967
16.72861	75.55556	87.88889	94.44444	88.443
16.76659	75.88889	88.11111	95.77778	89.01011
16.80456	76.88889	87.66667	95.11111	88.66389
16.84254	75.22222	87.22222	94.33333	87.98044
16.88051	73.66667	86.88889	96	88.10578
16.91849	74	87.22222	95	88.04044
16.95646	76.66667	86.66667	95.33333	88.118
16.99444	73.66667	85.33333	93.88889	86.56144
17.03241	77.88889	86.55556	96.22222	88.45789
17.07039	75.88889	86.55556	97.33333	88.56211
17.10836	74.55556	86.22222	92.77778	86.85233
17.14634	75.88889	86.11111	95.55556	87.76967
17.18431	76	86.77778	96.33333	88.40622
17.22228	75.33333	87.22222	96.66667	88.69078
17.26026	74	86.66667	94.88889	87.68111
17.29823	75.33333	86.33333	95.11111	87.70389
17.33621	74	86.22222	96.77778	87.985
17.37418	75.55556	86.11111	94.33333	87.36622
17.41216	73.77778	86.88889	93.88889	87.48722
17.45013	74.88889	86.11111	96.11111	87.82178
17.48811	73.44444	86.22222	95.33333	87.48978
17.52608	75.55556	85.77778	95.55556	87.536
17.56406	74.88889	85.77778	93.88889	86.96167
17.60203	75.33333	86.44444	95.44444	87.86878
17.64001	74.55556	86.22222	94.55556	87.38389
17.67798	75.66667	85.55556	95.66667	87.45144
17.71596	74.88889	86.11111	94.77778	87.42311
17.75393	76.11111	86.77778	95	88.02022
17.7919	75.55556	86.11111	94.77778	87.49911
17.82988	76.11111	86.66667	94.44444	87.78889
17.86785	73.55556	85.55556	95	87.01144
17.90583	75.88889	86.22222	95	87.66878
17.9438	76.55556	86	95.66667	87.81367
17.98178	77	85.22222	95.66667	87.40778
18.01975	76	87.11111	94.66667	88.10356
18.05773	73.88889	86.88889	95.66667	88.03144
18.0957	73.77778	85.33333	93.22222	86.37478
18.13368	75.55556	86.66667	95.44444	88.02456
18.17165	75	87	96.22222	88.38944
18.20963	74.66667	87.22222	96.44444	88.54833
18.2476	74.22222	85.44444	95.66667	87.22156
18.28558	73.77778	86.66667	94.66667	87.58933
18.32355	75.55556	87.33333	95.22222	88.34944
18.36153	75.44444	86.66667	95.55556	88.04511
18.3995	74	86.77778	95.22222	87.846
18.43747	73.88889	86.44444	94.44444	87.40511
18.47545	75.44444	86.66667	96	88.178
18.51342	77.11111	86.66667	96.33333	88.46767
18.5514	74	87	95.88889	88.17578
18.58937	73.66667	89.11111	94.66667	89.01156
18.62735	70.33333	95.55556	98.44444	93.544
18.66532	70.33333	99.66667	100.44444	96.55522
18.7033	70	101.44444	100.22222	97.49433
18.74127	72.22222	103.22222	100.33333	98.82444
18.77925	71.77778	104.22222	100.77778	99.49367
18.81722	73.11111	103.66667	100.33333	99.18667
18.8552	72.33333	103.88889	100.55556	99.29489
18.89317	73.77778	104.88889	101.55556	100.34556
18.93115	72.11111	104.66667	100.33333	99.65967
18.96912	73	104.33333	101.66667	99.964
19.00709	74.66667	105.33333	101.77778	100.77422
19.04507	73.88889	104.44444	100.11111	99.66544
19.08304	73.55556	104.88889	100.11111	99.88833
19.12102	74.88889	106.33333	102.11111	101.48622
19.15899	73.33333	104.88889	101.44444	100.26167
19.19697	73.44444	100.22222	99.22222	96.87056
19.23494	78.66667	89.55556	94.55556	89.80922
19.27292	76.77778	87	95.77778	88.45922
19.31089	77.88889	87.77778	94.55556	88.677
19.34887	77.22222	86.55556	94.66667	87.91678
19.38684	77.88889	85.22222	93.77778	86.94433
19.42482	77.77778	86.22222	94.44444	87.718
19.46279	78.33333	85.55556	95.44444	87.689
19.50077	76.88889	86.77778	93.66667	87.71022
19.53874	77.11111	86.44444	95.33333	88.03822
19.57671	77	85.66667	96.66667	87.96767
19.61469	78.22222	87	95.44444	88.52422
19.65266	77.22222	86	95.88889	87.95611
19.69064	78	85.88889	95.88889	87.97956
19.72861	77.88889	86.33333	93.77778	87.59656
19.76659	76.44444	86.33333	95.88889	88.06311
19.80456	76.88889	85.77778	93.88889	87.18967
19.84254	79.66667	85.77778	96.55556	88.30367
19.88051	80.33333	87.22222	95.88889	89.02822
19.91849	76.88889	86.33333	94.33333	87.64867
19.95646	77.88889	86.44444	95.55556	88.19333
19.99444	78.22222	86.22222	96.55556	88.39989
20.03241	79.22222	86.44444	95.88889	88.445
20.07039	79.66667	86.44444	94.77778	88.16344
20.10836	77.77778	86.11111	94.44444	87.65278
20.14634	76.22222	86.11111	95.22222	87.708
20.18431	79.11111	85.44444	94.33333	87.38022
20.22228	77.22222	86.77778	96.55556	88.612
20.26026	79.11111	85.55556	95.44444	87.77767
20.29823	76	87.11111	94.66667	88.10356
20.33621	77.33333	85.22222	94.55556	87.11356
20.37418	78.11111	85.77778	95.44444	87.79411
20.41216	79.55556	87.33333	95.88889	89.00478
20.45013	78.11111	86.88889	95.55556	88.47956
20.48811	76.66667	86	94.55556	87.49411
20.52608	78.33333	86.33333	94.88889	87.97944
20.56406	77.55556	87.55556	96.22222	89.00689
20.60203	79	87.22222	96.11111	88.94267
20.64001	78.88889	87.44444	96.33333	89.12689
20.67798	77.22222	86.55556	95.88889	88.28222
20.71596	76.88889	86.33333	95.77778	88.08056
20.75393	77.33333	85.66667	95.66667	87.70667
20.7919	77.22222	86.11111	95.22222	87.822
20.82988	76.22222	85.77778	95.55556	87.612
20.86785	76.77778	86.88889	94.33333	87.96211
20.90583	77.44444	86	96	88.01467
20.9438	75.33333	86.22222	95.44444	87.73833
20.98178	76.33333	85.33333	93.22222	86.66611
21.01975	78.11111	86.66667	96.11111	88.51522
21.05773	77.77778	86.66667	96.22222	88.51044
21.0957	76.33333	86.11111	94.66667	87.55456
21.13368	76.44444	85.22222	94.88889	87.11189
21.17165	77.44444	88.11111	96.33333	89.35356
21.20963	77.22222	85.77778	96.66667	88.05822
21.2476	78.11111	86.44444	95.66667	88.25189
21.28558	79.44444	88.22222	97.11111	89.87933
21.32355	76.66667	86.44444	94.55556	87.755
21.36153	78.22222	87.22222	96	88.82078
21.3995	77.66667	86.33333	95.77778	88.16922
21.43747	78.44444	85.77778	95.33333	87.79889
21.47545	77.55556	86.33333	94.88889	87.89078
21.51342	78.22222	86.88889	95.66667	88.52544
21.5514	77.22222	86.66667	95.11111	88.11489
21.58937	78.77778	86.33333	95.66667	88.26267
21.62735	77.11111	87.22222	94.55556	88.26222
21.66532	76.88889	87.22222	96.11111	88.702
21.7033	78	87.55556	97.22222	89.35656
21.74127	77.88889	87.77778	95.44444	88.94278
21.77925	78.44444	87.33333	95.77778	88.84489
21.81722	76.22222	87.22222	95.22222	88.36022
21.8552	77	86.88889	95.55556	88.35289
21.89317	77.66667	87.88889	95.33333	88.94944
21.93115	77	87.33333	96.77778	88.97922
21.96912	77.22222	85.77778	95.44444	87.69278
22.00709	77.11111	87	95.44444	88.39756
37.02848	77.22222	87.11111	95.33333	88.44222
37.06646	77.22222	86.66667	96	88.38067
37.10443	75.33333	87.55556	96.44444	88.82
37.14241	76.66667	86.88889	96.33333	88.54744
37.18038	75.11111	85.88889	95.33333	87.48411
37.21836	75	87.11111	96.11111	88.42144
37.25633	77.66667	86.77778	95.88889	88.46333
37.29431	77.11111	86.11111	95.11111	87.77611
37.33228	76.33333	86.44444	95.55556	88.016
37.37026	76.33333	87	95.77778	88.40856
37.40823	76.11111	86.33333	96.77778	88.29089
37.44621	76.77778	88.22222	97	89.54211
37.48418	75.88889	87.11111	96.11111	88.52278
37.52215	76.88889	86.33333	97	88.446
37.56013	76.11111	86.88889	95.22222	88.15189
37.5981	77.88889	86.66667	96.44444	88.58956
37.63608	75.44444	86.44444	95.22222	87.815
37.67405	76.44444	87.22222	95.44444	88.452
37.71203	76	87.33333	96.55556	88.79878
37.75	76.33333	87.88889	95.22222	88.76422
37.78798	73.88889	90.55556	95.88889	90.25022
37.82595	74.66667	97.66667	100.55556	95.90844
37.86393	71.88889	100.44444	99	96.75722
37.9019	71.33333	100.88889	99.33333	97.05444
37.93988	73.22222	103.11111	101.11111	99.10578
37.97785	71.66667	103.88889	100.22222	99.11922
38.01583	70.55556	102.44444	99.22222	97.84567
38.0538	72	103.55556	98.88889	98.56289
38.09178	73.55556	103.44444	100.88889	99.273
38.12975	72.66667	104.22222	100.88889	99.62822
38.16772	74.77778	105.66667	101.44444	100.88289
38.2057	72	104.22222	100.44444	99.41933
38.24367	71.33333	104.66667	100.88889	99.73711
38.28165	73.44444	104.44444	101.44444	100.01344
38.31962	75.33333	106.33333	102.11111	101.53689
38.3576	76.11111	105.55556	101.77778	101.06933
38.39557	75	99.66667	98.22222	96.42278
38.43355	77	88.22222	93.66667	88.57078
38.47152	76.11111	88.11111	96.55556	89.268
38.5095	77.22222	87.66667	95.55556	88.83478
38.54747	77.55556	87	94.77778	88.24889
38.58545	75.55556	85.77778	95	87.36989
38.62342	77.77778	87.11111	94.44444	88.23978
38.6614	79	85.66667	94.77778	87.63089
38.69937	78.44444	86.44444	95.66667	88.28989
38.73734	77.22222	86.66667	93.22222	87.55011
38.77532	79.55556	87	96.55556	89.00844
38.81329	79.77778	85.22222	94.88889	87.49189
38.85127	77.11111	86.22222	95.55556	87.97422
38.88924	78.22222	85.66667	95.33333	87.70833
38.92722	77.22222	86.55556	95.22222	88.08289
38.96519	77.66667	86.44444	95.33333	88.10156
39.00317	77.22222	85.77778	94	87.26089
39.04114	79	87.66667	95.55556	89.03744
39.07912	78.55556	86.55556	97	88.76644
39.11709	77.77778	86.66667	95.66667	88.34433
39.15507	78.11111	86.66667	95.11111	88.21622
39.19304	77.22222	85.88889	96.22222	87.99056
39.23102	75.88889	86.22222	96.11111	88.001
39.26899	77.22222	85.88889	96.11111	87.95733
39.30697	78.88889	87.77778	94.66667	88.82422
39.34494	78.22222	86	97	88.40233
39.38291	76.88889	86.22222	94.44444	87.61667
39.42089	76.88889	86.44444	95.22222	87.97967
39.45886	77.55556	87	95.66667	88.51467
39.49684	78.66667	87.55556	95.88889	89.03389
39.53481	78.77778	86.55556	95.11111	88.227
39.57279	77.77778	87.66667	95.33333	88.83167
39.61076	78.33333	87	95	88.404
39.64874	77.66667	85.77778	94.88889	87.57733
39.68671	78.33333	86.44444	96.33333	88.47656
39.72469	80.22222	87	95	88.61933
39.76266	78.44444	86.22222	96.44444	88.392
39.80064	76.33333	86.77778	94.66667	87.94589
39.83861	77.88889	87	95.11111	88.38656
39.87659	77.44444	87.11111	94.88889	88.33467
39.91456	76.55556	88.55556	96.55556	89.57956
39.95253	72	96.11111	98	93.92722
39.99051	73.33333	100.33333	100.66667	97.355
40.02848	72.22222	103	101.11111	98.92656
40.06646	74.22222	103.33333	101.77778	99.54956
40.10443	76.33333	95.88889	96.11111	93.726
40.14241	77.88889	88.11111	94.66667	88.90589
40.18038	79	87	96.66667	88.97833
40.21836	79.11111	86.88889	95.55556	88.59356
40.25633	78.44444	86.55556	95.44444	88.28867
40.29431	76.88889	87	95.55556	88.40544
40.33228	78.22222	86.88889	97	88.92411
40.37026	78.11111	86.22222	94.33333	87.72278
40.40823	77.33333	87	96	88.589
40.44621	77.11111	86.66667	94.77778	88.00256
40.48418	78.33333	86.77778	95.55556	88.43967
40.52215	78.22222	86.33333	95.55556	88.16611
40.56013	79.44444	86	96.55556	88.40878
40.5981	78	87.44444	96.11111	88.95911
40.63608	77.88889	86	95	87.76633
40.67405	76.33333	85.22222	95	87.13244
40.71203	77.66667	86.88889	96.33333	88.66144
40.75	77.77778	87.66667	96	89.031
40.78798	77.33333	85.11111	94.33333	86.98189
40.82595	79.66667	87.11111	96.44444	89.05311
40.86393	75.77778	86.11111	95.11111	87.62411
40.9019	76.44444	85.33333	95.22222	87.27678
40.93988	78.33333	87.11111	94.66667	88.36956
40.97785	75.66667	86	94.77778	87.44656
41.01583	76.77778	86.44444	95.44444	88.03344
41.0538	78	87.33333	95.44444	88.69456
41.09178	78.77778	87	94.44444	88.28856
41.12975	78.55556	86.33333	96.33333	88.43667
41.16772	77	86.44444	93.66667	87.52722
41.2057	77.88889	86.22222	94	87.59778
41.24367	77.33333	86.55556	95.33333	88.12878
41.28165	78.88889	86.22222	94.88889	87.97756
41.31962	77.33333	86.33333	94.55556	87.76578
41.3576	77.22222	86.44444	93.88889	87.619
41.39557	77.66667	86	95.88889	88.00678
41.43355	76.11111	87.22222	94.44444	88.115
41.47152	76.55556	86.77778	95.22222	88.13733
41.5095	79.11111	86.44444	95.33333	88.26622
41.54747	77.66667	86.11111	93.77778	87.44078
41.58545	77.22222	86.66667	95	88.08167
41.62342	78	86.55556	95.55556	88.27122
41.6614	77.77778	86.77778	95.44444	88.34311
41.69937	76.77778	87.22222	95.44444	88.49
41.73734	77.11111	86.55556	94.55556	87.87089
41.77532	76.77778	85.77778	95.22222	87.57567
41.81329	76.55556	87.22222	95	88.33178
41.85127	77.55556	87.33333	95.77778	88.74356
41.88924	78.33333	85.88889	95.33333	87.85144
41.92722	76.66667	87.66667	96.33333	89.004
41.96519	77.66667	86.88889	95	88.26278
42.00317	75.77778	86.33333	96.44444	88.15322
42.04114	79.11111	87.44444	96.44444	89.18544
42.07912	73.33333	94.22222	98.77778	93.203
42.11709	72.55556	99.22222	101.11111	96.747
42.15507	73.44444	101.55556	100	97.88578
42.19304	72.55556	102.66667	99.77778	98.37022
42.23102	74.66667	98.55556	97.22222	95.43356
42.26899	76.22222	88.77778	96.77778	89.73844
42.30697	76	87.77778	97.11111	89.22578
42.34494	77.11111	87.66667	95.33333	88.75567
42.38291	79.55556	88.11111	97.22222	89.86
42.42089	75.66667	86.77778	94.88889	87.93633
42.45886	76.88889	87	93.33333	87.741
42.49684	78	87	96.77778	88.89756
42.53481	79.77778	87.33333	95.55556	88.93044
42.57279	77.11111	87.11111	94.33333	88.13056
42.61076	75.55556	86.77778	94.33333	87.75756
42.64874	78.11111	87	95.33333	88.47833
42.68671	76.66667	87.33333	95.22222	88.47611
42.72469	76.55556	86	96.22222	87.97978
42.76266	77.22222	86.88889	95.66667	88.41144
42.80064	77.44444	87	94.88889	88.26944
42.83861	77.66667	88.11111	95.55556	89.14633
42.87659	78.66667	87	95	88.442
42.91456	78.44444	86	95.44444	87.96256
42.95253	78.55556	87.11111	95.55556	88.66067
42.99051	76.88889	85.11111	96.33333	87.52922
43.02848	77.66667	86.66667	95.88889	88.39811
43.06646	76.66667	87	94.33333	88.01467
43.10443	78.11111	85.77778	96	87.96022
43.14241	76.77778	87.44444	95.77778	88.72011
43.18038	76.66667	86.44444	95.44444	88.02078
43.21836	75.33333	86.33333	93	87.07267
43.25633	75.44444	86.22222	95.22222	87.68456
43.29431	76.55556	85.77778	94.88889	87.45067
43.33228	77.66667	86.88889	96.66667	88.76111
43.37026	75.55556	86.44444	95.77778	87.99378
43.40823	77.55556	86.77778	95.22222	88.25133
43.44621	77.33333	86.44444	96.11111	88.29611
43.48418	77.33333	87.33333	95.33333	88.58533
43.52215	77.22222	86.66667	95.33333	88.18133
43.56013	76.66667	87.11111	94	87.98022
43.5981	76.66667	86.77778	95.22222	88.15
43.63608	77.44444	87	96.44444	88.73456
43.67405	76	87	94.22222	87.90544
43.71203	75.88889	88	95.44444	88.84522
43.75	76.44444	86.88889	97.22222	88.78789
43.78798	77.33333	86.66667	95.22222	88.16078
43.82595	78	86.55556	95.77778	88.33767
43.86393	76.77778	86.22222	95.88889	88.03589
43.9019	75.88889	85.55556	94.44444	87.11133
43.93988	80.44444	86.77778	96.88889	89.079
43.97785	78.22222	86.55556	94.88889	88.09722
44.01583	77.55556	87.77778	95.88889	89.03767
44.0538	77.44444	87	97.11111	88.93389
44.09178	76.22222	85.33333	94.77778	87.11856
44.12975	77	86.11111	95.33333	87.82989
44.16772	77.11111	88.66667	95.55556	89.40911
44.2057	73.44444	93	96.33333	91.76733
44.24367	75.55556	98	100.77778	96.27189
44.28165	71.55556	101.11111	99.55556	97.27667
44.31962	72.33333	101.88889	99.77778	97.88833
44.3576	74.77778	101.77778	100.66667	98.36756
44.39557	76.44444	88.88889	96.22222	89.66289
44.43355	76.44444	88	95.44444	88.90856
44.47152	78	87.44444	96.88889	89.19167
44.5095	77.11111	88.11111	94.77778	88.85044
44.54747	77.22222	87.11111	96.33333	88.74122
44.58545	76.88889	86.77778	96.22222	88.47433
44.62342	78.22222	85.66667	96.22222	87.97411
44.6614	77.11111	86.11111	94.55556	87.61
44.69937	77.11111	86.55556	94.33333	87.80444
44.73734	78.33333	86.66667	95.44444	88.34122
44.77532	76.88889	87.11111	96.33333	88.70322
44.81329	78.11111	86.77778	94.66667	88.14856
44.85127	77.55556	86.22222	96	88.15778
44.88924	78.22222	85.22222	94.88889	87.31456
44.92722	77.77778	86.55556	95.33333	88.17944
44.96519	76.88889	87	94.66667	88.13967
45.00317	76	86.33333	94.66667	87.647
