# Supplementary material for: Visualized in-sensor computing
Source: Nat Commun. 2024 Apr 24;15:3454. doi: 10.1038/s41467-024-47630-9 (PMC11043433; doi:10.1038/s41467-024-47630-9)
Supplement: Supplementary file 6 — Source Data [file 41467_2024_47630_MOESM6_ESM.zip › Source Date/Fig.2h.txt]

	dat	dash	dat	dash	dat	dash	dat	dash
E	1.8195	--	--	--	--	--	--	--
I	1.4242	--	1.51047	--	--	--	--	--
S	1.19141	--	1.2769	--	1.31823	--	--	--
H	1.4491	--	1.53787	--	1.59828	--	1.65001	--
T	--	2.12654	--	--	--	--	--	--
A	1.23641	--	--	2.66608	--	--	--	--
N	--	2.41435	1.59885	--	--	--	--	--
U	1.11061	--	1.20424	--	--	2.17276	--	--
R	1.27477	--	--	2.26753	1.58065	--	--	--
D	--	2.75355	1.83728	--	1.8195	--	--	--
V	1.13643	--	1.22362	--	1.26709	--	--	2.1884
F	1.38161	--	1.47621	--	--	2.75172	1.82483	--
L	1.3987	--	--	2.55639	1.73583	--	1.69982	--
B	--	2.63966	1.62891	--	1.64676	--	1.68778	--
M	--	2.47706	--	2.62942	--	--	--	--
W	1.16172	--	--	2.1361	--	2.23973	--	--
K	--	2.57631	1.73562	--	--	2.70861	--	--
G	--	2.67005	--	2.85091	2.05649	--	--	--
P	1.30482	--	--	2.38368	--	2.50626	1.84427	--
X	--	2.0484	1.37005	--	1.36009	--	--	2.16942
C	--	2.73667	1.75813	--	--	2.91386	2.07467	--
Z	--	1.94315	--	2.0695	1.53177	--	1.47424	--
O	--	2.36805	--	2.51919	--	2.62198	--	--
J	1.3649	--	--	2.6207	--	2.77496	--	2.88043
Y	--	2.01627	1.37151	--	--	2.13128	--	2.21847
Q	--	2.2887	--	2.42736	1.77732	--	--	2.48571
