# Supplementary material for: Visualized in-sensor computing
Source: Nat Commun. 2024 Apr 24;15:3454. doi: 10.1038/s41467-024-47630-9 (PMC11043433; doi:10.1038/s41467-024-47630-9)
Supplement: Supplementary file 6 — Source Data [file 41467_2024_47630_MOESM6_ESM.zip › Source Date/Fig.2i.txt]

	dat	dash	dat	dash	dat	dash	dat	dash
E	97.909
I	98.64289		97.77989
S	99.03956		98.59878		98.91689
H	97.70811		98.33856		98.62267		98.42489
T		101.218
A	97.59978			101.48622
N		101.59989	98.99344
U	98.86378		98.77022			101.48633
R	99.309			101.29067	98.55578
D		101.45156	100.55256		99.28089
V	98.77278		98.388		98.05456			101.83167
F	95.58267		94.57733			100.40244	98.18433
L	98.98778			101.13956	98.45244		98.76656
B		101.53689	99.54956		98.37022		98.36756
M		101.34		101.35278
W	98.79578			101.23389		101.25811
K		101.67411	97.82922			101.26956
G		101.78522		101.63611	97.872
P	98.99578			100.93178		101.46878	97.54667
X		101.19967	99.53511		98.88267			101.486
C		101.28278	99.12756			101.29467	98.46178
Z		101.46089		101.09411	98.14378		99.10589
O		101.21533		101.35833		101.36611
J	98.686			100.87511		101.17689		101.15556
Y		101.61711	97.74278			101.18733		100.81989
Q		100.82622		101.81478	98.09789			101.43456
