# Supplementary material for: Visualized in-sensor computing
Source: Nat Commun. 2024 Apr 24;15:3454. doi: 10.1038/s41467-024-47630-9 (PMC11043433; doi:10.1038/s41467-024-47630-9)
Supplement: Supplementary file 6 — Source Data [file 41467_2024_47630_MOESM6_ESM.zip › Source Date/Fig.2j.txt]

	dat	dash	dat	dash	dat	dash	dat	dash
E	116.104	--	--	--	--	--	--	--
I	112.88489	--	112.88459	--	--	--	--	--
S	110.95366	--	111.36778	--	112.09919	--	--	--
H	112.19911	--	113.71726	--	114.60547	--	114.92499	--
T	--	122.4834	--	--	--	--	--	--
A	109.96388	--	--	128.14702	--	--	--	--
N	--	125.74339	114.98194	--	--	--	--	--
U	109.96988	--	110.81262	--	--	123.21393	--	--
R	112.0567	--	--	123.96597	114.36228	--	--	--
D	--	128.98706	118.92536	--	117.47589	--	--	--
V	110.13708	--	110.6242	--	110.72546	--	--	123.71567
F	109.39877	--	109.33943	--	--	127.91964	116.43263	--
L	112.97478	--	--	126.70346	115.81074	--	115.76476	--
B	--	127.93349	115.83866	--	114.83782	--	115.24536	--
M	--	126.1106	--	127.64698	--	--	--	--
W	110.41298	--	--	122.59489	--	123.65541	--	--
K	--	127.43721	115.18542	--	--	128.35566	--	--
G	--	128.48572	--	130.14521	118.4369	--	--	--
P	112.04398	--	--	124.76858	--	126.53138	115.98937	--
X	--	121.68367	113.23561	--	112.48357	--	--	123.1802
C	--	128.64948	116.70886	--	--	130.43327	119.20848	--
Z	--	120.89239	--	121.78911	113.46148	--	113.84829	--
O	--	124.89583	--	126.55023	--	127.58591	--	--
J	112.335	--	--	127.08211	--	128.92649	--	129.95986
Y	--	121.77981	111.45788	--	--	122.50013	--	123.00459
Q	--	123.71322	--	126.08838	115.87109	--	--	126.29166
