# Supplementary material for: Visualized in-sensor computing
Source: Nat Commun. 2024 Apr 24;15:3454. doi: 10.1038/s41467-024-47630-9 (PMC11043433; doi:10.1038/s41467-024-47630-9)
Supplement: Supplementary file 6 — Source Data [file 41467_2024_47630_MOESM6_ESM.zip › Source Date/Fig.3a.txt]

Time	DrainI	GateV
-11.0828	1.72095E-14	0
-11.03043	1.72095E-14	0
-10.97906	5.46879E-8	0
-10.92664	7.57218E-8	0
-10.87424	2.52403E-8	0
-10.82182	2.10339E-8	0
-10.76939	5.88943E-8	0
-10.71697	1.05169E-7	0
-10.66457	1.59857E-7	0
-10.61214	9.25483E-8	0
-10.55972	1.68265E-8	0
-10.50835	1.21997E-7	0
-10.45696	5.04806E-8	0
-10.40557	5.46879E-8	0
-10.35418	1.47237E-7	0
-10.30279	5.88943E-8	0
-10.2514	4.20678E-8	0
-10.20002	2.01925E-7	0
-10.14863	4.62751E-8	0
-10.09622	2.32253E-4	-4
-10.04384	3.38248E-5	0
-9.99142	4.1365E-4	-4
-9.93904	6.19866E-5	0
-9.88668	5.87273E-4	-4
-9.83428	8.38388E-5	0
-9.78189	7.50771E-4	-4
-9.72953	1.01779E-4	0
-9.67713	9.03754E-4	-4
-9.62472	1.16973E-4	0
-9.57235	0.00105	-4
-9.51995	1.29899E-4	0
-9.46757	0.00118	-4
-9.41521	1.42064E-4	0
-9.36381	0.00128	-4
-9.3114	1.51835E-4	0
-9.26003	0.00139	-4
-9.20762	1.61889E-4	0
-9.15624	0.0015	-4
-9.10386	1.7182E-4	0
-9.05245	0.00159	-4
-9.00009	1.80758E-4	0
-8.94872	0.00169	-4
-8.89631	1.8952E-4	0
-8.84492	0.00177	-4
-8.79255	1.97887E-4	0
-8.74115	0.00186	-4
-8.68875	2.06304E-4	0
-8.63739	0.00194	-4
-8.58498	2.14313E-4	0
-8.53357	0.00201	-4
-8.4812	2.22599E-4	0
-8.4298	0.00209	-4
-8.37741	2.30772E-4	0
-8.32606	0.00216	-4
-8.27367	2.3855E-4	0
-8.22228	0.00223	-4
-8.17091	2.55683E-4	0
-8.11951	0.00231	-4
-8.06817	2.66661E-4	0
-8.01679	0.00239	-4
-7.96646	2.84324E-4	0
-7.91612	0.00248	-4
-7.86579	2.99619E-4	0
-7.81544	0.00257	-4
-7.7651	3.13416E-4	0
-7.71475	0.00265	-4
-7.66442	3.27957E-4	0
-7.61407	0.00272	-4
-7.56371	3.42225E-4	0
-7.51334	0.0028	-4
-7.46298	3.57318E-4	0
-7.41264	0.00287	-4
-7.3623	3.72469E-4	0
-7.31195	0.00295	-4
-7.26162	3.8887E-4	0
-7.21129	0.00302	-4
-7.16093	4.04244E-4	0
-7.11059	0.00309	-4
-7.06024	4.20679E-4	0
-7.00988	0.00316	-4
-6.95952	4.36255E-4	0
-6.90914	0.00323	-4
-6.8588	4.54073E-4	0
-6.80846	0.0033	-4
-6.75813	4.70217E-4	0
-6.70777	0.00336	-4
-6.65745	4.87973E-4	0
-6.6071	0.00343	-4
-6.55673	5.04718E-4	0
-6.50639	0.00349	-4
-6.45604	5.22158E-4	0
-6.4057	0.00355	-4
-6.35536	5.38723E-4	0
-6.30499	0.00362	-4
-6.25463	5.56545E-4	0
-6.2043	0.00368	-4
-6.15397	5.73236E-4	0
-6.10363	0.00374	-4
-6.05329	5.90928E-4	0
-6.00295	0.00379	-4
-5.95258	6.07939E-4	0
-5.90222	0.00385	-4
-5.85188	6.26073E-4	0
-5.80155	0.00391	-4
-5.75121	6.43571E-4	0
-5.70087	0.00396	-4
-5.65055	6.63207E-4	0
-5.60021	0.00402	-4
-5.54985	6.81004E-4	0
-5.49949	0.00407	-4
-5.44917	7.00875E-4	0
-5.39883	0.00412	-4
-5.34846	7.20283E-4	0
-5.29811	0.00418	-4
-5.24776	7.39839E-4	0
-5.19743	0.00423	-4
-5.14707	7.58755E-4	0
-5.09673	0.00428	-4
-5.04642	7.78353E-4	0
-4.99605	0.00433	-4
-4.94468	7.83278E-4	0
-4.89331	0.00435	-4
-4.84189	7.94585E-4	0
-4.79049	0.00439	-4
-4.73911	8.10208E-4	0
-4.68771	0.00443	-4
-4.63635	8.27799E-4	0
-4.58496	0.00447	-4
-4.53356	8.43956E-4	0
-4.4822	0.00451	-4
-4.43083	8.6529E-4	0
-4.37944	0.00455	-4
-4.3281	8.82865E-4	0
-4.27671	0.00459	-4
-4.22531	9.03834E-4	0
-4.17393	0.00463	-4
-4.12254	9.22645E-4	0
-4.07116	0.00468	-4
-4.01979	9.43992E-4	0
-3.96839	0.00472	-4
-3.91704	9.63897E-4	0
-3.86567	0.00476	-4
-3.81426	9.845E-4	0
-3.7629	0.0048	-4
-3.71151	0.001	0
-3.66013	0.00484	-4
-3.60877	0.00103	0
-3.55737	0.00488	-4
-3.506	0.00105	0
-3.45463	0.00492	-4
-3.40323	0.00107	0
-3.35182	0.00496	-4
-3.30045	0.00109	0
-3.24904	0.005	-4
-3.19768	0.00111	0
-3.1463	0.00504	-4
-3.09489	0.00114	0
-3.04355	0.00508	-4
-2.99217	0.00116	0
-2.9408	0.00512	-4
-2.88945	0.00118	0
-2.83806	0.00516	-4
-2.78667	0.00121	0
-2.73531	0.0052	-4
-2.68388	0.00123	0
-2.63251	0.00523	-4
-2.58113	0.00125	0
-2.52973	0.00527	-4
-2.47838	0.00127	0
-2.42699	0.00531	-4
-2.37559	0.0013	0
-2.32422	0.00534	-4
-2.27284	0.00132	0
-2.22146	0.00538	-4
-2.17009	0.00134	0
-2.11869	0.00541	-4
-2.06731	0.00137	0
-2.01595	0.00545	-4
-1.96453	0.00139	0
-1.91316	0.00548	-4
-1.86283	0.00143	0
-1.81247	0.00554	-4
-1.76213	0.00146	0
-1.71175	0.00558	-4
-1.6614	0.00149	0
-1.61105	0.00562	-4
-1.5607	0.00152	0
-1.51036	0.00566	-4
-1.46003	0.00155	0
-1.40971	0.0057	-4
-1.35935	0.00158	0
-1.30901	0.00573	-4
-1.25866	0.00161	0
-1.20831	0.00577	-4
-1.15798	0.00163	0
-1.10763	0.0058	-4
-1.05729	0.00166	0
-1.00695	0.00583	-4
-0.9566	0.00168	0
-0.90624	0.00586	-4
-0.85589	0.00171	0
-0.80555	0.00589	-4
-0.7552	0.00173	0
-0.70483	0.00593	-4
-0.6545	0.00176	0
-0.60415	0.00595	-4
-0.55381	0.00178	0
-0.50348	0.00598	-4
-0.45312	0.00181	0
-0.40279	0.00601	-4
-0.35243	0.00183	0
-0.30209	0.00604	-4
-0.25174	0.00186	0
-0.2014	0.00607	-4
-0.15105	0.00188	0
-0.1007	0.0061	-4
-0.05037	0.0019	0
-3.32947E-7	0.00612	-4
0.05034	0.00192	0
0.10175	0.00119	0
0.15312	9.01011E-4	0
0.20448	7.25642E-4	0
0.25584	6.03644E-4	0
0.30718	5.12786E-4	0
0.35855	4.42043E-4	0
0.40991	3.85925E-4	0
0.46125	3.40353E-4	0
0.51262	3.02449E-4	0
0.56399	2.70641E-4	0
0.61537	2.43859E-4	0
0.66672	2.20921E-4	0
0.71806	2.01323E-4	0
0.76942	1.84317E-4	0
0.82077	1.69397E-4	0
0.87212	1.56378E-4	0
0.92346	1.44819E-4	0
0.97482	1.34534E-4	0
1.02618	1.25398E-4	0
1.07756	1.17187E-4	0
1.12892	1.09759E-4	0
1.18134	1.02982E-4	0
1.23377	9.68198E-5	0
1.28616	9.12168E-5	0
1.33856	8.62449E-5	0
1.39098	8.16431E-5	0
1.44335	7.7361E-5	0
1.49575	7.35079E-5	0
1.54818	6.98904E-5	0
1.60058	6.66473E-5	0
1.65299	6.36187E-5	0
1.70541	6.08298E-5	0
1.75781	5.81924E-5	0
1.81019	5.5778E-5	0
1.86258	5.35654E-5	0
1.91497	5.14033E-5	0
1.96735	4.94936E-5	0
2.01976	4.76596E-5	0
2.0722	4.58719E-5	0
2.12457	4.42272E-5	0
2.17696	4.27339E-5	0
2.22938	4.12406E-5	0
2.28175	3.99198E-5	0
2.33413	3.86159E-5	0
2.38656	3.73876E-5	0
2.43893	3.62308E-5	0
2.49133	3.51498E-5	0
2.54375	3.39804E-5	0
2.59612	3.30929E-5	0
2.6485	3.21422E-5	0
2.70091	3.11663E-5	0
2.75331	3.03419E-5	0
2.80568	2.95469E-5	0
2.8581	2.86803E-5	0
2.91049	2.79947E-5	0
2.96288	2.72796E-5	0
3.01529	2.65772E-5	0
3.06768	2.59798E-5	0
3.12005	2.53405E-5	0
3.17243	2.46422E-5	0
3.22484	2.41206E-5	0
3.2772	2.35401E-5	0
3.3296	2.29302E-5	0
3.38199	2.2518E-5	0
3.43438	2.1988E-5	0
3.48677	2.15211E-5	0
3.53919	2.10542E-5	0
3.59156	2.06377E-5	0
3.64396	2.01119E-5	0
3.69639	1.97754E-5	0
3.74876	1.938E-5	0
3.80119	1.89383E-5	0
3.8536	1.86102E-5	0
3.90597	1.82359E-5	0
3.95837	1.78825E-5	0
4.01079	1.75586E-5	0
4.06318	1.72263E-5	0
4.11558	1.69024E-5	0
4.16799	1.66248E-5	0
4.22038	1.62589E-5	0
4.27275	1.5977E-5	0
4.32413	1.57457E-5	0
4.37551	1.54933E-5	0
4.42687	1.52199E-5	0
4.47821	1.49801E-5	0
4.52958	1.47698E-5	0
4.58094	1.44669E-5	0
4.6323	1.4265E-5	0
4.68364	1.40042E-5	0
4.73503	1.37434E-5	0
4.78642	1.35878E-5	0
4.83779	1.33817E-5	0
4.88916	1.3083E-5	0
4.94051	1.29106E-5	0
4.99189	1.27591E-5	0
5.04327	1.25783E-5	0
5.09465	1.23427E-5	0
5.14601	1.22207E-5	0
5.19737	1.2044E-5	0
5.24873	1.18968E-5	0
5.30115	1.17075E-5	0
5.35356	1.15644E-5	0
5.40493	1.13583E-5	0
5.45631	1.12321E-5	0
5.50768	1.09923E-5	0
5.55903	1.09292E-5	0
5.61039	1.08367E-5	0
5.66175	1.06558E-5	0
5.71312	1.05127E-5	0
5.7645	1.03697E-5	0
5.81586	1.02141E-5	0
5.86723	1.00626E-5	0
5.91859	9.99952E-6	0
5.96995	9.82704E-6	0
