# Supplementary material for: Visualized in-sensor computing
Source: Nat Commun. 2024 Apr 24;15:3454. doi: 10.1038/s41467-024-47630-9 (PMC11043433; doi:10.1038/s41467-024-47630-9)
Supplement: Supplementary file 6 — Source Data [file 41467_2024_47630_MOESM6_ESM.zip › Source Date/Fig.3b.txt]

-11.025	80.77778	84.44444	95.44444	87.31544
-10.9875	80.77778	84.44444	95.44444	87.31544
-10.95	80.77778	84.44444	95.44444	87.31544
-10.9125	80.77778	84.44444	95.44444	87.31544
-10.875	80.77778	84.55556	95.22222	87.31422
-10.8375	80.77778	84.55556	95.22222	87.31422
-10.8	80.77778	84.55556	95.22222	87.31422
-10.7625	80.22222	84.66667	94.66667	87.15
-10.725	80.22222	84.88889	94.88889	87.34689
-10.6875	80.22222	84.88889	94.88889	87.34689
-10.65	80.22222	84.88889	94.88889	87.34689
-10.6125	80.22222	84.88889	94.88889	87.34689
-10.575	80.22222	84.88889	94.88889	87.34689
-10.5375	80.22222	84.88889	94.88889	87.34689
-10.5	80.22222	84.88889	94.88889	87.34689
-10.4625	80.22222	84.88889	94.88889	87.34689
-10.425	80.22222	84.88889	94.88889	87.34689
-10.3875	80.22222	84.88889	94.88889	87.34689
-10.35	80.22222	84.88889	94.88889	87.34689
-10.3125	82	85	96.55556	88.11311
-10.275	82	85	96.55556	88.11311
-10.2375	81.77778	84.88889	96.66667	88.05578
-10.2	81.77778	84.88889	96.88889	88.12222
-10.1625	83.33333	86.44444	98.44444	89.67778
-10.125	85.22222	87.11111	98.55556	90.31767
-10.0875	85.66667	87.77778	99.22222	90.959
-10.05	85.66667	87.77778	99.22222	90.959
-10.0125	86.33333	88	99.33333	91.19867
-9.975	84.88889	87.55556	98.66667	90.57378
-9.9375	87.77778	91.11111	101.22222	93.75433
-9.9	86.88889	89.44444	100	92.30922
-9.8625	82.33333	90.66667	97.66667	91.80967
-9.825	83.88889	95	99.22222	94.99578
-9.7875	85	93	97.11111	93.31722
-9.75	85.44444	93.33333	97.22222	93.59678
-9.7125	86.55556	95.88889	100.22222	96.12056
-9.675	84	91.22222	96.33333	91.92711
-9.6375	85.44444	96.33333	99.88889	96.15511
-9.6	85	95.88889	99.88889	95.84356
-9.5625	82.77778	90.55556	96.22222	91.36322
-9.525	85.77778	95.55556	99.88889	95.73656
-9.4875	85.88889	95.44444	100.33333	95.81689
-9.45	83.88889	93.44444	97.44444	93.55111
-9.4125	82	102.88889	100.77778	99.87633
-9.375	80.88889	99.88889	99.33333	97.55678
-9.3375	82.55556	101.44444	100.88889	99.125
-9.3	82.44444	101.33333	100.77778	99.01389
-9.2625	79.33333	96.33333	97	94.59467
-9.225	80.77778	98	98.77778	96.26922
-9.1875	80.55556	98.11111	98.77778	96.30911
-9.15	80.77778	98	98.88889	96.30244
-9.1125	80.77778	98.77778	99.44444	96.92511
-9.075	80.77778	98.77778	99.44444	96.92511
-9.0375	81.11111	98.77778	99.77778	97.06278
-9	80.88889	98.88889	99.55556	97.03622
-8.9625	82	98.77778	97.33333	96.43322
-8.925	82	98.77778	97.33333	96.43322
-8.8875	82	98.77778	97.33333	96.43322
-8.85	82	98.77778	97.33333	96.43322
-8.8125	83.55556	100.33333	98.88889	97.98878
-8.775	83.66667	100.44444	99	98.09989
-8.7375	82.11111	98.88889	97.44444	96.54433
-8.7	83.66667	100.44444	98.77778	98.03344
-8.6625	83.66667	100.44444	98.77778	98.03344
-8.625	83.55556	100.33333	98.66667	97.92233
-8.5875	83.11111	100.44444	98.66667	97.93689
-8.55	83.11111	100.44444	98.66667	97.93689
-8.5125	83.88889	102.77778	99.11111	99.52811
-8.475	83.88889	102.77778	99.11111	99.52811
-8.4375	83.88889	102.77778	99.11111	99.52811
-8.4	83.88889	102.77778	99.11111	99.52811
-8.3625	83.88889	102.77778	99.11111	99.52811
-8.325	83.88889	102.77778	99.11111	99.52811
-8.2875	83.77778	102.66667	99	99.417
-8.25	84.11111	102.66667	99.11111	99.48822
-8.2125	84.11111	102.66667	99.11111	99.48822
-8.175	83.88889	102.77778	99	99.49489
-8.1375	83.88889	102.77778	99	99.49489
-8.1	83.88889	102.77778	99	99.49489
-8.0625	86.44444	104.33333	99.88889	100.96511
-8.025	86.44444	104.33333	99.88889	100.96511
-7.9875	86.44444	104.33333	99.88889	100.96511
-7.95	86.22222	104.44444	99.88889	101.005
-7.9125	86.22222	104.44444	99.88889	101.005
-7.875	86.22222	104.44444	99.77778	100.97178
-7.8375	86.22222	104.44444	99.77778	100.97178
-7.8	86.22222	104.44444	99.77778	100.97178
-7.7625	86.22222	104.44444	99.77778	100.97178
-7.725	86	104.44444	99.77778	100.94644
-7.6875	86	104.44444	99.77778	100.94644
-7.65	86	104.44444	99.77778	100.94644
-7.6125	82.88889	100.88889	97.88889	97.93989
-7.575	83	101	98	98.051
-7.5375	83	101	98	98.051
-7.5	83	101	98	98.051
-7.4625	83	101	98	98.051
-7.425	83	101	98	98.051
-7.3875	83	101	98	98.051
-7.35	83.22222	101	97.88889	98.04311
-7.3125	83.22222	101	98	98.07633
-7.275	83.22222	101	98	98.07633
-7.2375	83.22222	101	98	98.07633
-7.2	83.22222	101	98	98.07633
-7.1625	86.11111	104.44444	98.66667	100.62689
-7.125	86.33333	104.66667	98.88889	100.84911
-7.0875	86.33333	104.66667	98.88889	100.84911
-7.05	86.33333	104.66667	98.88889	100.84911
-7.0125	83.55556	102.22222	96.22222	98.30022
-6.975	85.66667	104.33333	98.33333	100.41133
-6.9375	85.66667	104.33333	98.33333	100.41133
-6.9	85.55556	104.22222	98.22222	100.30022
-6.8625	85.55556	104.22222	98.22222	100.30022
-6.825	85.55556	104.22222	98.22222	100.30022
-6.7875	85.55556	104.22222	98.22222	100.30022
-6.75	85.66667	104.22222	98.44444	100.37933
-6.7125	83.77778	101.77778	97	98.29722
-6.675	83.77778	101.77778	97	98.29722
-6.6375	83.77778	101.77778	97	98.29722
-6.6	83.77778	101.77778	97	98.29722
-6.5625	83.88889	101.77778	97	98.30989
-6.525	83.88889	101.77778	97	98.30989
-6.4875	83.88889	101.77778	97	98.30989
-6.45	83.88889	101.77778	97	98.30989
-6.4125	83.88889	101.77778	97	98.30989
-6.375	83.88889	101.77778	97	98.30989
-6.3375	83.88889	101.77778	97	98.30989
-6.3	83.88889	101.77778	97	98.30989
-6.2625	83.44444	103.11111	97.44444	99.17478
-6.225	83.44444	103.11111	97.44444	99.17478
-6.1875	83.44444	103.11111	97.44444	99.17478
-6.15	83.66667	103.33333	97.66667	99.397
-6.1125	83.66667	103.33333	97.66667	99.397
-6.075	83.88889	103.55556	97.88889	99.61922
-6.0375	83.66667	103.55556	97.88889	99.59389
-6	83.44444	103.44444	97.55556	99.40367
-5.9625	83.88889	103.66667	97.77778	99.65122
-5.925	83.88889	103.66667	97.77778	99.65122
-5.8875	83.88889	103.66667	97.77778	99.65122
-5.85	83.88889	103.66667	97.77778	99.65122
-5.8125	82.11111	101.88889	97.33333	98.27211
-5.775	82.22222	102	97.55556	98.41644
-5.7375	81.88889	102	97.55556	98.37844
-5.7	82.33333	101.88889	97.55556	98.36389
-5.6625	82.33333	101.88889	97.55556	98.36389
-5.625	82.33333	101.88889	97.55556	98.36389
-5.5875	82.33333	101.88889	97.55556	98.36389
-5.55	82.33333	101.88889	97.55556	98.36389
-5.5125	82.33333	101.88889	97.55556	98.36389
-5.475	82.33333	101.88889	97.55556	98.36389
-5.4375	82.33333	101.88889	97.55556	98.36389
-5.4	82.33333	101.88889	97.55556	98.36389
-5.3625	82	101.33333	97.22222	97.90011
-5.325	82.33333	101.33333	97.44444	98.00456
-5.2875	82.33333	101.44444	97.22222	98.00333
-5.25	82.33333	101.44444	97.22222	98.00333
-5.2125	82.11111	101.44444	97.33333	98.01122
-5.175	82.33333	101.33333	97.33333	97.97133
-5.1375	81.88889	101.44444	97.33333	97.98589
-5.1	81.88889	101.44444	97.33333	97.98589
-5.0625	80.55556	99.88889	95.66667	96.42244
-5.025	80.33333	99.88889	95.66667	96.39711
-4.9875	80.33333	99.88889	95.66667	96.39711
-4.95	80.33333	99.88889	95.66667	96.39711
-4.9125	84.55556	104.66667	98.44444	100.51356
-4.875	85	105	98.22222	100.69344
-4.8375	85	104.88889	98.33333	100.66144
-4.8	85	104.88889	98.33333	100.66144
-4.7625	85.33333	105.11111	98.33333	100.82989
-4.725	85.33333	105.11111	98.33333	100.82989
-4.6875	85.33333	105.11111	98.33333	100.82989
-4.65	85.33333	105.11111	98.33333	100.82989
-4.6125	85	105	98.22222	100.69344
-4.575	81.66667	101.55556	95	97.32811
-4.5375	83.22222	103.11111	96.55556	98.88367
-4.5	83.11111	103.55556	96.66667	99.16511
-4.4625	80.33333	97.77778	95.33333	95.05822
-4.425	80.11111	97.88889	95.11111	95.03167
-4.3875	80.33333	97.66667	95.44444	95.02622
-4.35	80.66667	97.66667	95.55556	95.09744
-4.3125	80.88889	97.55556	95.55556	95.05756
-4.275	80.88889	97.55556	95.55556	95.05756
-4.2375	80.88889	97.55556	95.55556	95.05756
-4.2	80.55556	97.55556	95.44444	94.98633
-4.1625	80.55556	97.66667	95.33333	95.01833
-4.125	80.55556	97.66667	95.33333	95.01833
-4.0875	80.44444	97.66667	95.33333	95.00567
-4.05	79.33333	96.88889	94.33333	94.12344
-4.0125	81.11111	99.33333	95	95.96033
-3.975	80.88889	99.44444	94.88889	95.967
-3.9375	80.88889	99.55556	94.77778	95.999
-3.9	80.88889	99.55556	94.77778	95.999
-3.8625	80.88889	99.55556	94.77778	95.999
-3.825	79.55556	98	93.22222	94.46878
-3.7875	81.11111	99.55556	94.77778	96.02433
-3.75	81.11111	99.55556	94.77778	96.02433
-3.7125	81.11111	99.44444	94.88889	95.99233
-3.675	81.11111	99.44444	94.88889	95.99233
-3.6375	81.11111	99.33333	95	95.96033
-3.6	81.55556	99.44444	95	96.07622
-3.5625	80.55556	100.88889	94.11111	96.54433
-3.525	79.33333	99.66667	92.77778	95.28889
-3.4875	79.77778	99.77778	93.11111	95.50444
-3.45	79.44444	99.77778	93	95.43322
-3.4125	79.44444	99.77778	93	95.43322
-3.375	79.44444	99.77778	93	95.43322
-3.3375	79.44444	99.77778	93	95.43322
-3.3	79.33333	99.66667	92.88889	95.32211
-3.2625	79.33333	99.66667	92.88889	95.32211
-3.225	79.66667	99.77778	93	95.45856
-3.1875	79.66667	99.77778	93	95.45856
-3.15	79.66667	99.77778	93	95.45856
-3.1125	78.55556	97	94.33333	94.1
-3.075	78.88889	97	94.44444	94.17122
-3.0375	79.11111	96.88889	94.44444	94.13133
-3	79.11111	96.88889	94.44444	94.13133
-2.9625	79.11111	96.88889	94.44444	94.13133
-2.925	79.11111	96.88889	94.44444	94.13133
-2.8875	79.11111	96.88889	94.44444	94.13133
-2.85	78.88889	96.88889	94.44444	94.106
-2.8125	78.88889	96.88889	94.44444	94.106
-2.775	78.88889	96.88889	94.44444	94.106
-2.7375	78.88889	96.88889	94.44444	94.106
-2.7	78.88889	96.88889	94.44444	94.106
-2.6625	82.11111	101.11111	95.44444	97.25078
-2.625	81.88889	101.22222	95.22222	97.22422
-2.5875	80.55556	99.77778	93.55556	95.726
-2.55	80.55556	99.77778	93.66667	95.75922
-2.5125	80.55556	99.77778	93.66667	95.75922
-2.475	81	100.11111	94.22222	96.17167
-2.4375	81	100.11111	94.22222	96.17167
-2.4	80.66667	99.77778	93.77778	95.80511
-2.3625	80.66667	99.77778	93.77778	95.80511
-2.325	80.66667	99.77778	93.77778	95.80511
-2.2875	80.66667	99.77778	93.77778	95.80511
-2.25	80.55556	99.66667	93.66667	95.694
-2.2125	78.77778	99.55556	94.11111	95.559
-2.175	78.88889	99.66667	94.33333	95.70333
-2.1375	78.44444	99.66667	94.33333	95.65267
-2.1	78.44444	99.66667	94.33333	95.65267
-2.0625	78.44444	99.66667	94.33333	95.65267
-2.025	78.44444	99.66667	94.33333	95.65267
-1.9875	78.44444	99.66667	94.33333	95.65267
-1.95	78.44444	99.66667	94.33333	95.65267
-1.9125	78.44444	99.66667	94.33333	95.65267
-1.875	78.33333	99.55556	94.22222	95.54156
-1.8375	78.33333	99.55556	94.22222	95.54156
-1.8	78.33333	99.55556	94.22222	95.54156
-1.7625	79.11111	98.11111	93.88889	94.68267
-1.725	79.33333	98.11111	93.88889	94.708
-1.6875	79.33333	98.11111	93.88889	94.708
-1.65	79.33333	98.11111	93.88889	94.708
-1.6125	79.33333	98.11111	93.88889	94.708
-1.575	79.33333	98.11111	93.88889	94.708
-1.5375	79.33333	98.11111	93.88889	94.708
-1.5	79.33333	98.11111	93.77778	94.67478
-1.4625	79.33333	98.11111	93.77778	94.67478
-1.425	79.33333	98.11111	93.77778	94.67478
-1.3875	79.33333	98.11111	93.77778	94.67478
-1.35	79.33333	98.11111	93.77778	94.67478
-1.3125	79.77778	101	94.11111	96.52089
-1.275	79.77778	101	94	96.48767
-1.2375	79.77778	101	94	96.48767
-1.2	79.77778	101	94.11111	96.52089
-1.1625	79.77778	101	94.11111	96.52089
-1.125	79.77778	101	94.11111	96.52089
-1.0875	79.77778	101	94.11111	96.52089
-1.05	79.77778	101.11111	93.88889	96.51967
-1.0125	79.77778	101.11111	94	96.55289
-0.975	79.77778	101.11111	94	96.55289
-0.9375	79.77778	101.11111	94	96.55289
-0.9	79.88889	101.22222	94.11111	96.664
-0.8625	80.22222	100.11111	94.44444	96.14944
-0.825	80.33333	100.22222	94.66667	96.29378
-0.7875	80.11111	100.22222	94.66667	96.26844
-0.75	80.44444	100.33333	94.77778	96.40489
-0.7125	80.44444	100.33333	94.77778	96.40489
-0.675	80.44444	100.33333	94.77778	96.40489
-0.6375	80.44444	100.33333	94.77778	96.40489
-0.6	80.44444	100.33333	94.77778	96.40489
-0.5625	80.44444	100.33333	94.77778	96.40489
-0.525	80.44444	100.33333	94.77778	96.40489
-0.4875	80.44444	100.33333	94.77778	96.40489
-0.45	80.44444	100.33333	94.77778	96.40489
-0.4125	80.44444	101	93.77778	96.49722
-0.375	80.55556	101.11111	93.88889	96.60833
-0.3375	80.55556	101.11111	93.88889	96.60833
-0.3	80.55556	101.11111	93.88889	96.60833
-0.2625	80.55556	101.11111	93.88889	96.60833
-0.225	80.55556	101.11111	93.88889	96.60833
-0.1875	80.55556	101.11111	93.88889	96.60833
-0.15	80.55556	101.11111	93.88889	96.60833
-0.1125	80.44444	101	93.77778	96.49722
-0.075	80.44444	101	93.77778	96.49722
-0.0375	80.44444	101	93.77778	96.49722
0	80.66667	101	93.77778	96.52256
0.0375	78.66667	97.55556	94.88889	94.60489
0.075	78.66667	97.55556	95.11111	94.67133
0.1125	78.66667	97.55556	95.11111	94.67133
0.15	77	96	93.33333	93.03667
0.1875	76.11111	93.44444	92.44444	91.16944
0.225	76.11111	93.44444	92.44444	91.16944
0.2625	76	92.11111	91.77778	90.17478
0.3	75.88889	92.11111	91.77778	90.16211
0.3375	75.88889	92.11111	91.77778	90.16211
0.375	75.66667	91.55556	91.22222	89.64456
0.4125	74.77778	90.77778	90.22222	88.78767
0.45	74.77778	90.77778	90.22222	88.78767
0.4875	78.44444	85.11111	91.88889	86.37767
0.525	78.22222	85.11111	91.88889	86.35233
0.5625	78.22222	85.11111	91.88889	86.35233
0.6	78.22222	85.22222	91.77778	86.38433
0.6375	78.11111	85.11111	91.66667	86.27322
0.675	78.11111	85.11111	91.66667	86.27322
0.7125	78.11111	85.11111	91.66667	86.27322
0.75	78.11111	85.11111	91.66667	86.27322
0.7875	78.11111	85.11111	91.66667	86.27322
0.825	78.11111	85.11111	91.66667	86.27322
0.8625	78.11111	85.11111	91.66667	86.27322
0.9	78.11111	85.11111	91.66667	86.27322
0.9375	77.33333	83.88889	90.22222	85.03522
0.975	77.22222	83.77778	90.33333	84.99056
1.0125	77.22222	83.77778	90.33333	84.99056
1.05	77.22222	83.77778	90.33333	84.99056
1.0875	77.22222	83.77778	90.33333	84.99056
1.125	77.22222	83.77778	90.33333	84.99056
1.1625	77.33333	83.77778	90.33333	85.00322
1.2	77.33333	83.77778	90.33333	85.00322
1.2375	77.33333	83.77778	90.33333	85.00322
1.275	77.33333	83.77778	90.33333	85.00322
1.3125	77.33333	83.77778	90.33333	85.00322
1.35	77.33333	83.77778	90.33333	85.00322
1.3875	77.55556	83.88889	92	85.59211
1.425	78.22222	83.66667	92	85.53767
1.4625	78.22222	83.66667	92	85.53767
1.5	78.22222	83.66667	92	85.53767
1.5375	78.22222	83.66667	92	85.53767
1.575	78.22222	83.66667	92	85.53767
1.6125	78.22222	83.66667	92	85.53767
1.65	78.22222	83.66667	92	85.53767
1.6875	78.22222	83.66667	92	85.53767
1.725	78.22222	83.66667	92	85.53767
1.7625	77.77778	83.66667	92.22222	85.55344
1.8	77.77778	83.66667	92.22222	85.55344
1.8375	80	85.44444	92.77778	87.01644
1.875	80	85.33333	93.11111	87.05089
1.9125	80	85.33333	93.11111	87.05089
1.95	80	85.33333	93.11111	87.05089
1.9875	80	85.33333	93.11111	87.05089
2.025	80	85.33333	93.11111	87.05089
2.0625	79.66667	84.77778	93.11111	86.68678
2.1	79.66667	84.77778	93.11111	86.68678
2.1375	79.66667	84.77778	93.11111	86.68678
2.175	79.66667	84.77778	93.11111	86.68678
2.2125	79.66667	84.77778	93.11111	86.68678
2.25	79.66667	84.77778	93.11111	86.68678
2.2875	78.88889	85.22222	93.33333	86.92544
2.325	78.77778	85.22222	93.44444	86.946
2.3625	78.77778	85.22222	93.44444	86.946
2.4	78.77778	85.22222	93.44444	86.946
2.4375	78.77778	85.22222	93.44444	86.946
2.475	78.66667	85.22222	93.44444	86.93333
2.5125	78.66667	85.22222	93.44444	86.93333
2.55	78.66667	85.22222	93.44444	86.93333
2.5875	78.66667	85.22222	93.44444	86.93333
2.625	78.66667	85.22222	93.44444	86.93333
2.6625	78.66667	85.22222	93.44444	86.93333
2.7	78.66667	85.22222	93.44444	86.93333
2.7375	80.77778	86.22222	94.44444	88.06
2.775	81	86.11111	94.44444	88.02011
2.8125	81	86.11111	94.44444	88.02011
2.85	81	86.11111	94.44444	88.02011
2.8875	81	86.11111	94.44444	88.02011
2.925	81	86.11111	94.44444	88.02011
2.9625	81	86.11111	94.44444	88.02011
3	81	86.11111	94.44444	88.02011
3.0375	81	86.11111	94.44444	88.02011
3.075	81	86.11111	94.44444	88.02011
3.1125	81	86.11111	94.44444	88.02011
3.15	81	86.11111	94.44444	88.02011
3.1875	81.33333	85.55556	94.66667	87.79844
3.225	81.11111	85.55556	94.66667	87.77311
3.2625	81.11111	85.55556	94.66667	87.77311
3.3	81.11111	85.55556	94.66667	87.77311
3.3375	81.11111	85.55556	94.66667	87.77311
3.375	81.11111	85.55556	94.66667	87.77311
3.4125	81.11111	85.55556	94.66667	87.77311
3.45	81.11111	85.55556	94.66667	87.77311
3.4875	81.11111	85.55556	94.66667	87.77311
3.525	81.11111	85.55556	94.66667	87.77311
3.5625	81	85.55556	94.66667	87.76044
3.6	81	85.55556	94.66667	87.76044
3.6375	82.33333	86	93.77778	87.90756
3.675	82.55556	85.88889	94	87.93411
3.7125	82.55556	85.88889	94	87.93411
3.75	82.55556	85.88889	94	87.93411
3.7875	82.55556	85.88889	94	87.93411
3.825	82.55556	85.88889	94	87.93411
3.8625	82.55556	85.88889	94	87.93411
3.9	82.55556	85.88889	94	87.93411
3.9375	82.55556	85.88889	94	87.93411
3.975	82.55556	85.88889	94	87.93411
4.0125	82.55556	85.88889	94	87.93411
4.05	82.55556	85.88889	94	87.93411
4.0875	82.88889	86	95.66667	88.53567
4.125	83.11111	86	95.66667	88.561
4.1625	83.11111	86	95.66667	88.561
4.2	83	85.77778	95.66667	88.41789
4.2375	83	85.77778	95.66667	88.41789
4.275	83	85.77778	95.66667	88.41789
4.3125	83	85.77778	95.66667	88.41789
4.35	83	85.66667	95.88889	88.41911
4.3875	83	85.66667	95.88889	88.41911
4.425	83	85.66667	95.88889	88.41911
4.4625	83	85.66667	95.88889	88.41911
4.5	83	85.77778	95.66667	88.41789
4.5375	82.22222	85.11111	95.22222	87.805
4.575	82.44444	85	95.44444	87.83156
4.6125	82.44444	85	95.44444	87.83156
4.65	82.44444	85	95.44444	87.83156
4.6875	82.44444	85	95.44444	87.83156
4.725	82.44444	85	95.44444	87.83156
4.7625	82.44444	85	95.44444	87.83156
4.8	82.44444	85	95.44444	87.83156
4.8375	82.44444	85	95.44444	87.83156
4.875	82.44444	85	95.44444	87.83156
4.9125	82.44444	85	95.44444	87.83156
4.95	82.44444	85	95.44444	87.83156
4.9875	83.33333	85.22222	95.88889	88.19622
5.025	83.33333	84.88889	95.88889	88.00056
5.0625	83.33333	84.88889	95.88889	88.00056
5.1	83.33333	84.88889	95.88889	88.00056
5.1375	83.33333	84.88889	95.88889	88.00056
5.175	83.33333	84.88889	95.88889	88.00056
5.2125	83.33333	84.88889	95.88889	88.00056
5.25	83.33333	84.88889	95.88889	88.00056
5.2875	83.33333	84.88889	95.88889	88.00056
5.325	83.33333	84.88889	95.88889	88.00056
5.3625	83.33333	84.88889	95.88889	88.00056
5.4	83.33333	84.88889	95.88889	88.00056
5.4375	83.33333	85.22222	95.77778	88.163
5.475	83.77778	85.33333	95.66667	88.24567
5.5125	83.77778	85.33333	95.66667	88.24567
5.55	83.77778	85.33333	95.66667	88.24567
5.5875	83.77778	85.33333	95.66667	88.24567
5.625	83.77778	85.33333	95.66667	88.24567
5.6625	83.77778	85.33333	95.66667	88.24567
5.7	83.77778	85.33333	95.66667	88.24567
5.7375	83.77778	85.33333	95.66667	88.24567
5.775	83.77778	85.33333	95.66667	88.24567
5.8125	83.77778	85.33333	95.66667	88.24567
5.85	83.77778	85.33333	95.66667	88.24567
5.8875	83.11111	84.55556	94.88889	87.48056
5.925	83.33333	84.55556	94.88889	87.50589
5.9625	83.33333	84.55556	94.88889	87.50589
6	83.33333	84.55556	94.88889	87.50589
-11.0828	0
-11.03043	0
-10.97906	0
-10.92664	0
-10.87424	0
-10.82182	0
-10.76939	0
-10.71697	0
-10.66457	0
-10.61214	0
-10.55972	0
-10.50835	0
-10.45696	0
-10.40557	0
-10.35418	0
-10.30279	0
-10.2514	0
-10.20002	0
-10.14863	0
-10.09622	-4
-10.04384	0
-9.99142	-4
-9.93904	0
-9.88668	-4
-9.83428	0
-9.78189	-4
-9.72953	0
-9.67713	-4
-9.62472	0
-9.57235	-4
-9.51995	0
-9.46757	-4
-9.41521	0
-9.36381	-4
-9.3114	0
-9.26003	-4
-9.20762	0
-9.15624	-4
-9.10386	0
-9.05245	-4
-9.00009	0
-8.94872	-4
-8.89631	0
-8.84492	-4
-8.79255	0
-8.74115	-4
-8.68875	0
-8.63739	-4
-8.58498	0
-8.53357	-4
-8.4812	0
-8.4298	-4
-8.37741	0
-8.32606	-4
-8.27367	0
-8.22228	-4
-8.17091	0
-8.11951	-4
-8.06817	0
-8.01679	-4
-7.96646	0
-7.91612	-4
-7.86579	0
-7.81544	-4
-7.7651	0
-7.71475	-4
-7.66442	0
-7.61407	-4
-7.56371	0
-7.51334	-4
-7.46298	0
-7.41264	-4
-7.3623	0
-7.31195	-4
-7.26162	0
-7.21129	-4
-7.16093	0
-7.11059	-4
-7.06024	0
-7.00988	-4
-6.95952	0
-6.90914	-4
-6.8588	0
-6.80846	-4
-6.75813	0
-6.70777	-4
-6.65745	0
-6.6071	-4
-6.55673	0
-6.50639	-4
-6.45604	0
-6.4057	-4
-6.35536	0
-6.30499	-4
-6.25463	0
-6.2043	-4
-6.15397	0
-6.10363	-4
-6.05329	0
-6.00295	-4
-5.95258	0
-5.90222	-4
-5.85188	0
-5.80155	-4
-5.75121	0
-5.70087	-4
-5.65055	0
-5.60021	-4
-5.54985	0
-5.49949	-4
-5.44917	0
-5.39883	-4
-5.34846	0
-5.29811	-4
-5.24776	0
-5.19743	-4
-5.14707	0
-5.09673	-4
-5.04642	0
-4.99605	-4
-4.94468	0
-4.89331	-4
-4.84189	0
-4.79049	-4
-4.73911	0
-4.68771	-4
-4.63635	0
-4.58496	-4
-4.53356	0
-4.4822	-4
-4.43083	0
-4.37944	-4
-4.3281	0
-4.27671	-4
-4.22531	0
-4.17393	-4
-4.12254	0
-4.07116	-4
-4.01979	0
-3.96839	-4
-3.91704	0
-3.86567	-4
-3.81426	0
-3.7629	-4
-3.71151	0
-3.66013	-4
-3.60877	0
-3.55737	-4
-3.506	0
-3.45463	-4
-3.40323	0
-3.35182	-4
-3.30045	0
-3.24904	-4
-3.19768	0
-3.1463	-4
-3.09489	0
-3.04355	-4
-2.99217	0
-2.9408	-4
-2.88945	0
-2.83806	-4
-2.78667	0
-2.73531	-4
-2.68388	0
-2.63251	-4
-2.58113	0
-2.52973	-4
-2.47838	0
-2.42699	-4
-2.37559	0
-2.32422	-4
-2.27284	0
-2.22146	-4
-2.17009	0
-2.11869	-4
-2.06731	0
-2.01595	-4
-1.96453	0
-1.91316	-4
-1.86283	0
-1.81247	-4
-1.76213	0
-1.71175	-4
-1.6614	0
-1.61105	-4
-1.5607	0
-1.51036	-4
-1.46003	0
-1.40971	-4
-1.35935	0
-1.30901	-4
-1.25866	0
-1.20831	-4
-1.15798	0
-1.10763	-4
-1.05729	0
-1.00695	-4
-0.9566	0
-0.90624	-4
-0.85589	0
-0.80555	-4
-0.7552	0
-0.70483	-4
-0.6545	0
-0.60415	-4
-0.55381	0
-0.50348	-4
-0.45312	0
-0.40279	-4
-0.35243	0
-0.30209	-4
-0.25174	0
-0.2014	-4
-0.15105	0
-0.1007	-4
-0.05037	0
-3.32947E-7	-4
0.05034	0
0.10175	0
0.15312	0
0.20448	0
0.25584	0
0.30718	0
0.35855	0
0.40991	0
0.46125	0
0.51262	0
0.56399	0
0.61537	0
0.66672	0
0.71806	0
0.76942	0
0.82077	0
0.87212	0
0.92346	0
0.97482	0
1.02618	0
1.07756	0
1.12892	0
1.18134	0
1.23377	0
1.28616	0
1.33856	0
1.39098	0
1.44335	0
1.49575	0
1.54818	0
1.60058	0
1.65299	0
1.70541	0
1.75781	0
1.81019	0
1.86258	0
1.91497	0
1.96735	0
2.01976	0
2.0722	0
2.12457	0
2.17696	0
2.22938	0
2.28175	0
2.33413	0
2.38656	0
2.43893	0
2.49133	0
2.54375	0
2.59612	0
2.6485	0
2.70091	0
2.75331	0
2.80568	0
2.8581	0
2.91049	0
2.96288	0
3.01529	0
3.06768	0
3.12005	0
3.17243	0
3.22484	0
3.2772	0
3.3296	0
3.38199	0
3.43438	0
3.48677	0
3.53919	0
3.59156	0
3.64396	0
3.69639	0
3.74876	0
3.80119	0
3.8536	0
3.90597	0
3.95837	0
4.01079	0
4.06318	0
4.11558	0
4.16799	0
4.22038	0
4.27275	0
4.32413	0
4.37551	0
4.42687	0
4.47821	0
4.52958	0
4.58094	0
4.6323	0
4.68364	0
4.73503	0
4.78642	0
4.83779	0
4.88916	0
4.94051	0
4.99189	0
5.04327	0
5.09465	0
5.14601	0
5.19737	0
5.24873	0
5.30115	0
5.35356	0
5.40493	0
5.45631	0
5.50768	0
5.55903	0
5.61039	0
5.66175	0
5.71312	0
5.7645	0
5.81586	0
5.86723	0
5.91859	0
5.96995	0
6.02132	0
