# Supplementary material for: Visualized in-sensor computing
Source: Nat Commun. 2024 Apr 24;15:3454. doi: 10.1038/s41467-024-47630-9 (PMC11043433; doi:10.1038/s41467-024-47630-9)
Supplement: Supplementary file 6 — Source Data [file 41467_2024_47630_MOESM6_ESM.zip › Source Date/Fig.3c.txt]

GateV	-0.05	-0.1	-0.15	-0.2	-0.25	-0.3	-0.35	-0.4	-0.45	-0.5
1	2.02677E-5	7.24353E-6	-7.52221E-6	-2.7057E-5	-4.94518E-5	-7.57795E-5	-1.14335E-4	-1.48773E-4	-1.64471E-4	-1.91358E-4
2	9.94848E-6	-2.09199E-5	-5.23878E-5	-9.35052E-5	-1.41159E-4	-1.96334E-4	-2.77749E-4	-3.47184E-4	-3.74534E-4	-4.28396E-4
3	-3.0336E-6	-5.50336E-5	-1.06427E-4	-1.74125E-4	-2.52813E-4	-3.43108E-4	-4.74166E-4	-5.84512E-4	-6.28784E-4	-7.1356E-4
4	-1.68902E-5	-9.12758E-5	-1.64189E-4	-2.59998E-4	-3.71925E-4	-4.99219E-4	-6.80026E-4	-8.3247E-4	-8.97892E-4	-0.00102
5	-3.11288E-5	-1.28406E-4	-2.23823E-4	-3.48294E-4	-4.93044E-4	-6.57148E-4	-8.85495E-4	-0.00108	-0.00116	-0.00131
6	-4.51024E-5	-1.65846E-4	-2.84126E-4	-4.3704E-4	-6.13388E-4	-8.11997E-4	-0.00108	-0.00131	-0.00141	-0.00159
7	-5.97237E-5	-2.05462E-4	-3.44899E-4	-5.2455E-4	-7.30915E-4	-9.62123E-4	-0.00126	-0.00152	-0.00165	-0.00187
8	-7.56954E-5	-2.49608E-4	-4.09139E-4	-6.14137E-4	-8.47053E-4	-0.0011	-0.00144	-0.00173	-0.00188	-0.00212
9	-9.38291E-5	-2.98966E-4	-4.78545E-4	-7.0783E-4	-9.64701E-4	-0.00123	-0.0016	-0.00192	-0.0021	-0.00237
10	-1.14259E-4	-3.53077E-4	-5.53569E-4	-8.06074E-4	-0.00108	-0.00137	-0.00176	-0.00211	-0.0023	-0.0026
11	-1.36633E-4	-4.10153E-4	-6.33343E-4	-9.09295E-4	-0.0012	-0.00151	-0.00193	-0.00229	-0.0025	-0.00281
12	-1.60492E-4	-4.68416E-4	-7.15671E-4	-0.00101	-0.00132	-0.00165	-0.00209	-0.00246	-0.00268	-0.00301
13	-1.84859E-4	-5.26325E-4	-7.98385E-4	-0.00111	-0.00144	-0.00179	-0.00225	-0.00262	-0.00285	-0.00319
14	-2.09399E-4	-5.83052E-4	-8.80102E-4	-0.00122	-0.00157	-0.00193	-0.0024	-0.00278	-0.00301	-0.00336
15	-2.33847E-4	-6.37504E-4	-9.59758E-4	-0.00131	-0.00169	-0.00206	-0.00255	-0.00294	-0.00317	-0.00352
16	-2.57857E-4	-6.89499E-4	-0.00103	-0.00141	-0.0018	-0.0022	-0.00269	-0.00309	-0.00332	-0.00368
17	-2.8124E-4	-7.38919E-4	-0.0011	-0.00151	-0.00191	-0.00232	-0.00283	-0.00324	-0.00347	-0.00383
18	-3.03727E-4	-7.86212E-4	-0.00117	-0.00159	-0.00202	-0.00244	-0.00296	-0.00337	-0.00361	-0.00397
19	-3.25243E-4	-8.30025E-4	-0.00124	-0.00168	-0.00212	-0.00256	-0.00308	-0.00351	-0.00374	-0.0041
20	-3.45951E-4	-8.72333E-4	-0.0013	-0.00176	-0.00221	-0.00266	-0.0032	-0.00363	-0.00388	-0.00423
21	-3.65692E-4	-9.11305E-4	-0.00136	-0.00183	-0.0023	-0.00277	-0.00331	-0.00375	-0.004	-0.00436
22	-3.86307E-4	-9.48077E-4	-0.00141	-0.00191	-0.00239	-0.00287	-0.00343	-0.00388	-0.00414	-0.0045
23	-4.05286E-4	-9.83049E-4	-0.00147	-0.00198	-0.00248	-0.00297	-0.00353	-0.00399	-0.00426	-0.00463
24	-4.23247E-4	-0.00102	-0.00152	-0.00204	-0.00256	-0.00305	-0.00363	-0.0041	-0.00438	-0.00475
25	-4.39989E-4	-0.00105	-0.00157	-0.0021	-0.00263	-0.00314	-0.00372	-0.0042	-0.00449	-0.00486
26	-4.55986E-4	-0.00108	-0.00161	-0.00216	-0.0027	-0.00322	-0.00381	-0.00429	-0.00459	-0.00497
27	-4.71061E-4	-0.00111	-0.00165	-0.00222	-0.00276	-0.00329	-0.00389	-0.00438	-0.00469	-0.00508
28	-4.85392E-4	-0.00113	-0.00169	-0.00227	-0.00282	-0.00336	-0.00396	-0.00446	-0.00478	-0.00517
29	-4.98853E-4	-0.00116	-0.00173	-0.00231	-0.00288	-0.00343	-0.00403	-0.00454	-0.00487	-0.00527
30	-5.11766E-4	-0.00118	-0.00176	-0.00236	-0.00294	-0.00349	-0.0041	-0.00462	-0.00496	-0.00536
31	-5.2383E-4	-0.0012	-0.0018	-0.0024	-0.00299	-0.00355	-0.00417	-0.00469	-0.00504	-0.00544
32	-5.35507E-4	-0.00122	-0.00183	-0.00244	-0.00304	-0.00361	-0.00423	-0.00476	-0.00511	-0.00552
33	-5.46448E-4	-0.00124	-0.00186	-0.00248	-0.00308	-0.00366	-0.00428	-0.00482	-0.00519	-0.0056
34	-5.56741E-4	-0.00126	-0.00188	-0.00251	-0.00312	-0.00371	-0.00434	-0.00488	-0.00526	-0.00568
35	-5.66744E-4	-0.00128	-0.00191	-0.00255	-0.00316	-0.00376	-0.00439	-0.00494	-0.00532	-0.00575
36	-5.76074E-4	-0.00129	-0.00193	-0.00258	-0.0032	-0.0038	-0.00444	-0.00499	-0.00538	-0.00581
37	-5.85075E-4	-0.00131	-0.00196	-0.00261	-0.00324	-0.00384	-0.00449	-0.00504	-0.00544	-0.00588
38	-5.93492E-4	-0.00132	-0.00198	-0.00264	-0.00327	-0.00389	-0.00453	-0.00509	-0.0055	-0.00594
39	-6.0151E-4	-0.00134	-0.002	-0.00266	-0.00331	-0.00392	-0.00457	-0.00514	-0.00555	-0.006
40	-6.09237E-4	-0.00135	-0.00202	-0.00269	-0.00334	-0.00396	-0.00461	-0.00518	-0.0056	-0.00605
41	-6.16606E-4	-0.00136	-0.00204	-0.00271	-0.00337	-0.00399	-0.00465	-0.00522	-0.00565	-0.00611
42	-6.23732E-4	-0.00137	-0.00205	-0.00274	-0.0034	-0.00403	-0.00469	-0.00526	-0.0057	-0.00616
43	-6.30403E-4	-0.00138	-0.00207	-0.00276	-0.00342	-0.00406	-0.00472	-0.0053	-0.00574	-0.00621
44	-6.36776E-4	-0.00139	-0.00209	-0.00278	-0.00345	-0.00409	-0.00475	-0.00534	-0.00579	-0.00625
45	-6.42984E-4	-0.0014	-0.0021	-0.0028	-0.00347	-0.00412	-0.00478	-0.00537	-0.00582	-0.0063
46	-6.48844E-4	-0.00141	-0.00212	-0.00282	-0.0035	-0.00415	-0.00481	-0.00541	-0.00586	-0.00635
47	-6.54422E-4	-0.00142	-0.00213	-0.00284	-0.00352	-0.00417	-0.00484	-0.00544	-0.0059	-0.00639
48	-6.59945E-4	-0.00143	-0.00214	-0.00285	-0.00354	-0.0042	-0.00487	-0.00547	-0.00594	-0.00643
49	-6.65182E-4	-0.00144	-0.00216	-0.00287	-0.00356	-0.00422	-0.00489	-0.0055	-0.00597	-0.00646
50	-6.69994E-4	-0.00145	-0.00217	-0.00289	-0.00358	-0.00424	-0.00492	-0.00553	-0.006	-0.0065
51	-6.74747E-4	-0.00145	-0.00218	-0.0029	-0.0036	-0.00427	-0.00494	-0.00556	-0.00603	-0.00654
52	-6.77818E-4	-0.00146	-0.00219	-0.00291	-0.00361	-0.00428	-0.00496	-0.00557	-0.00606	-0.00655
53	-6.81422E-4	-0.00147	-0.00219	-0.00292	-0.00362	-0.0043	-0.00498	-0.0056	-0.00608	-0.00658
54	-6.84947E-4	-0.00147	-0.0022	-0.00293	-0.00364	-0.00431	-0.005	-0.00561	-0.00611	-0.00661
55	-6.8851E-4	-0.00148	-0.00221	-0.00295	-0.00365	-0.00433	-0.00502	-0.00564	-0.00613	-0.00664
56	-6.92136E-4	-0.00148	-0.00222	-0.00296	-0.00366	-0.00435	-0.00504	-0.00566	-0.00616	-0.00666
57	-6.95636E-4	-0.00149	-0.00223	-0.00297	-0.00368	-0.00436	-0.00506	-0.00568	-0.00618	-0.00669
58	-6.99127E-4	-0.00149	-0.00224	-0.00298	-0.00369	-0.00438	-0.00508	-0.0057	-0.0062	-0.00672
59	-7.02463E-4	-0.0015	-0.00225	-0.00299	-0.00371	-0.0044	-0.0051	-0.00572	-0.00623	-0.00675
60	-7.05773E-4	-0.0015	-0.00225	-0.003	-0.00372	-0.00441	-0.00511	-0.00574	-0.00625	-0.00678
61	-7.08911E-4	-0.00151	-0.00226	-0.00301	-0.00373	-0.00443	-0.00513	-0.00576	-0.00627	-0.0068
62	-7.1207E-4	-0.00151	-0.00227	-0.00302	-0.00374	-0.00444	-0.00515	-0.00578	-0.00629	-0.00682
63	-7.1493E-4	-0.00152	-0.00228	-0.00303	-0.00376	-0.00446	-0.00516	-0.0058	-0.00632	-0.00684
64	-7.17972E-4	-0.00152	-0.00228	-0.00304	-0.00377	-0.00447	-0.00518	-0.00582	-0.00633	-0.00687
65	-7.20845E-4	-0.00153	-0.00229	-0.00305	-0.00378	-0.00448	-0.0052	-0.00583	-0.00636	-0.00688
66	-7.23667E-4	-0.00153	-0.0023	-0.00306	-0.00379	-0.0045	-0.00521	-0.00585	-0.00638	-0.00691
67	-7.26397E-4	-0.00154	-0.0023	-0.00307	-0.0038	-0.00451	-0.00523	-0.00587	-0.0064	-0.00693
68	-7.2932E-4	-0.00154	-0.00231	-0.00307	-0.00381	-0.00452	-0.00524	-0.00589	-0.00642	-0.00695
69	-7.31369E-4	-0.00155	-0.00232	-0.00308	-0.00382	-0.00454	-0.00526	-0.0059	-0.00644	-0.00698
70	-7.34065E-4	-0.00155	-0.00232	-0.00309	-0.00383	-0.00455	-0.00527	-0.00592	-0.00646	-0.007
71	-7.36955E-4	-0.00155	-0.00233	-0.0031	-0.00384	-0.00456	-0.00529	-0.00594	-0.00647	-0.00702
72	-7.39412E-4	-0.00156	-0.00233	-0.00311	-0.00385	-0.00457	-0.0053	-0.00595	-0.00649	-0.00704
73	-7.42162E-4	-0.00156	-0.00234	-0.00311	-0.00386	-0.00459	-0.00531	-0.00597	-0.00651	-0.00706
74	-7.44291E-4	-0.00157	-0.00235	-0.00312	-0.00387	-0.0046	-0.00532	-0.00598	-0.00653	-0.00707
75	-7.46318E-4	-0.00157	-0.00235	-0.00313	-0.00388	-0.00461	-0.00534	-0.006	-0.00654	-0.00709
76	-7.483E-4	-0.00157	-0.00236	-0.00314	-0.00389	-0.00462	-0.00535	-0.00601	-0.00656	-0.00711
77	-7.50609E-4	-0.00158	-0.00236	-0.00314	-0.0039	-0.00463	-0.00536	-0.00603	-0.00658	-0.00713
78	-7.53288E-4	-0.00158	-0.00237	-0.00315	-0.00391	-0.00464	-0.00537	-0.00603	-0.00659	-0.00714
79	-7.54277E-4	-0.00159	-0.00237	-0.00316	-0.00392	-0.00465	-0.00538	-0.00605	-0.00661	-0.00716
80	-7.57385E-4	-0.00159	-0.00238	-0.00316	-0.00392	-0.00466	-0.00539	-0.00606	-0.00662	-0.00718
81	-7.58904E-4	-0.00159	-0.00238	-0.00317	-0.00393	-0.00467	-0.00541	-0.00607	-0.00664	-0.0072
82	-7.62172E-4	-0.0016	-0.00239	-0.00318	-0.00395	-0.00469	-0.00542	-0.00609	-0.00666	-0.00722
83	-7.65491E-4	-0.0016	-0.0024	-0.00319	-0.00396	-0.0047	-0.00544	-0.00611	-0.00668	-0.00724
84	-7.67611E-4	-0.00161	-0.0024	-0.0032	-0.00397	-0.00471	-0.00545	-0.00612	-0.0067	-0.00726
85	-7.70169E-4	-0.00161	-0.00241	-0.0032	-0.00398	-0.00472	-0.00546	-0.00614	-0.00671	-0.00728
86	-7.7204E-4	-0.00161	-0.00241	-0.00321	-0.00398	-0.00473	-0.00547	-0.00615	-0.00673	-0.0073
87	-7.74156E-4	-0.00162	-0.00242	-0.00322	-0.00399	-0.00474	-0.00548	-0.00616	-0.00674	-0.00731
88	-7.75431E-4	-0.00162	-0.00242	-0.00322	-0.004	-0.00475	-0.00549	-0.00617	-0.00675	-0.00733
89	-7.78396E-4	-0.00162	-0.00243	-0.00323	-0.00401	-0.00476	-0.0055	-0.00619	-0.00677	-0.00734
90	-7.78973E-4	-0.00162	-0.00243	-0.00324	-0.00401	-0.00476	-0.00551	-0.0062	-0.00678	-0.00735
91	-7.81568E-4	-0.00163	-0.00244	-0.00324	-0.00402	-0.00477	-0.00552	-0.00621	-0.00679	-0.00737
92	-7.82443E-4	-0.00163	-0.00244	-0.00325	-0.00403	-0.00478	-0.00553	-0.00622	-0.0068	-0.00738
93	-7.84205E-4	-0.00163	-0.00244	-0.00325	-0.00403	-0.00479	-0.00554	-0.00623	-0.00681	-0.00739
94	-7.86203E-4	-0.00164	-0.00245	-0.00326	-0.00404	-0.0048	-0.00555	-0.00624	-0.00683	-0.00741
95	-7.88037E-4	-0.00164	-0.00245	-0.00326	-0.00405	-0.0048	-0.00556	-0.00625	-0.00684	-0.00742
96	-7.89875E-4	-0.00164	-0.00246	-0.00327	-0.00405	-0.00481	-0.00556	-0.00626	-0.00685	-0.00743
97	-7.90973E-4	-0.00164	-0.00246	-0.00327	-0.00406	-0.00482	-0.00557	-0.00626	-0.00686	-0.00744
98	-7.92622E-4	-0.00164	-0.00246	-0.00328	-0.00406	-0.00483	-0.00558	-0.00627	-0.00687	-0.00746
99	-7.93775E-4	-0.00165	-0.00247	-0.00328	-0.00407	-0.00483	-0.00559	-0.00628	-0.00688	-0.00746
100	-7.94852E-4	-0.00165	-0.00247	-0.00328	-0.00407	-0.00484	-0.00559	-0.00629	-0.00689	-0.00747
