# Supplementary material for: Visualized in-sensor computing
Source: Nat Commun. 2024 Apr 24;15:3454. doi: 10.1038/s41467-024-47630-9 (PMC11043433; doi:10.1038/s41467-024-47630-9)
Supplement: Supplementary file 6 — Source Data [file 41467_2024_47630_MOESM6_ESM.zip › Source Date/Fig.3f.txt]

1.17738E-6	1
--	2
1.14335E-4	3
--	4
0.00438	5
--	6
3.91177E-6	7
--	8
1.42138E-6	9
0.00449	��
