# Supplementary material for: Visualized in-sensor computing
Source: Nat Commun. 2024 Apr 24;15:3454. doi: 10.1038/s41467-024-47630-9 (PMC11043433; doi:10.1038/s41467-024-47630-9)
Supplement: Supplementary file 6 — Source Data [file 41467_2024_47630_MOESM6_ESM.zip › Source Date/Fig.3g.txt]

n = 3
	1	2	3
1	0	3	1
2	0	2	0
3	0	1	0

X	L	T	Y
0.191	0.049	0.493	0.24
0.619	0.191	1.523	0.81


n = 10
	1	2	3
1	0	10	1
2	0	2	0
3	0	1	0

X	L	T	Y
0.191	0.049	1.319	0.24
0.619	0.191	3.41	0.81


n = 100
	1	2	3
1	0	100	1
2	0	24	0
3	0	10	0

X	L	T	Y
2.609	1.08	7.759	3.689
4.941	2.6	15.011	7.541
