# Supplementary material for: Visualized in-sensor computing
Source: Nat Commun. 2024 Apr 24;15:3454. doi: 10.1038/s41467-024-47630-9 (PMC11043433; doi:10.1038/s41467-024-47630-9)
Supplement: Supplementary file 6 — Source Data [file 41467_2024_47630_MOESM6_ESM.zip › Source Date/Fig.4b.txt]

0.00333	0
0.00667	0
0.01	0
0.01333	0
0.01667	0
0.02	-0.37
0.02333	-1.1
0.02667	-1.5
0.03	-1.72
0.03333	-1.66
0.03667	-1.46
0.04	-0.83
0.04333	0
0.04667	0
0.05	0
0.05333	0
0.05667	0
0.06	0
0.06333	0
0.06667	0
0.07	0
0.07333	0
0.07667	0
0.08	0
0.08333	0
0.08667	0
0.09	0
0.09333	0
0.09667	0
0.1	0
0.10333	0
0.10667	0
0.11	0
0.11333	0
0.11667	0
0.12	0
0.12333	0
0.12667	0
0.13	0
0.13333	0
0.13667	0
0.14	0
0.14333	0
0.14667	0
0.15	0
0.15333	0
0.15667	0
0.16	0
0.16333	0
0.16667	0
0.17	0.01
0.17333	0
0.17667	0
0.18	0
0.18333	0
0.18667	0
0.19	0
0.19333	0
0.19667	0
0.2	0
0.20333	0
0.20667	0
0.21	0
0.21333	0
0.21667	-0.71
0.22	-1.07
0.22333	-1.4
0.22667	-1.55
0.23	-1.67
0.23333	-1.28
0.23667	-0.7
0.24	0
0.24333	0
0.24667	0
0.25	0
0.25333	0.01
0.25667		--
0.26		--
0.26333		--
0.26667		--
0.27		--
0.27333		--
0.27667		--
0.28		--
0.28333		--
0.28667		--
0.29		--
0.29333		--
0.29667		--
0.3		--
0.30333		--
0.30667		--
0.31		--
0.31333		--
0.31667		--
0.32		--
0.32333		--
0.32667		--
0.33		--
0.33333		--
0.33667		--
0.34		--
0.34333		--
0.34667		--
0.35		--
0.35333		--
0.35667		--
0.36		--
0.36333		--
0.36667		--
0.37		--
0.37333		--
0.37667		--
0.38		--
0.38333		--
0.38667		--
0.39		--
0.39333		--
0.39667		--
0.4		--
0.40333		--
0.40667		--
0.41		--
0.41333		--
0.41667		--
0.42		0
0.42333		0
0.42667		0
0.43		0
0.43333		0
0.43667		-0.43
0.44		-0.95
0.44333		-1.36
0.44667		-1.49
0.45		-1.61
0.45333		-1.69
0.45667		-1.57
0.46		-1.19
0.46333		-0.52
0.46667		0
0.47		0.01
0.47333		0.01
0.47667		0.01
0.48		0.01
0.48333		0
0.48667		0.01
0.49		0
0.49333		0
0.49667		0
0.5		0
0.50333		0.01
0.50667		0.01
0.51		0
0.51333		0
0.51667		0.01
0.52		0
0.52333		0
0.52667		0
0.53		0
0.53333		0
0.53667		0
0.54		0
0.54333		0
0.54667		0.01
0.55		0
0.55333		0
0.55667		0.01
0.56		0
0.56333		0
0.56667		0
0.57		0	--
0.57333		0	--
0.57667		0	--
0.58		0	--
0.58333		0	--
0.58667		0	--
0.59		0	--
0.59333		0	--
0.59667		0	--
0.6		0.01	--
0.60333		0	--
0.60667		0	--
0.61		0	--
0.61333		0	--
0.61667		0	--
0.62		0	--
0.62333		0	--
0.62667		0	--
0.63		0	--
0.63333		0	--
0.63667		0	--
0.64		0.01	--
0.64333		0	--
0.64667		0	--
0.65		0	--
0.65333		0.01	--
0.65667		0	--
0.66		0	--
0.66333		0	--
0.66667		0.01	--
0.67		0	--
0.67333		0	--
0.67667		0	--
0.68		-0.6	--
0.68333		-1.22	--
0.68667		-1.53	--
0.69		-1.69	--
0.69333		-1.75	--
0.69667		-1.87	--
0.7		-1.79	--
0.70333		-1.55	--
0.70667		-1.09	--
0.71		-0.54	--
0.71333		0.01	--
0.71667		0	--
0.72		0	--
0.72333		0	--
0.72667		0	--
0.73		0.01	--
0.73333			--
0.73667			--
0.74			--
0.74333			--
0.74667			--
0.75			--
0.75333			--
0.75667			--
0.76			--
0.76333			--
0.76667			--
0.77			--
0.77333			--
0.77667			--
0.78			--
0.78333			--
0.78667			--
0.79			--
0.79333			--
0.79667			--
0.8			--
0.80333			--
0.80667			--
0.81			--
0.81333			--
0.81667			--
0.82			--
0.82333			--
0.82667			--
0.83			--
0.83333			--
0.83667			--
0.84			--
0.84333			--
0.84667			--
0.85			--
0.85333			--
0.85667			--
0.86			--
0.86333			--
0.86667			--
0.87			--
0.87333			--
0.87667			--
0.88			--
0.88333			--
0.88667			--
0.89			--
0.89333			--
0.89667			0
0.9			0
0.90333			0
0.90667			0
0.91			0
0.91333			-0.62
0.91667			-1.08
0.92			-1.4
0.92333			-1.41
0.92667			-1.64
0.93			-1.77
0.93333			-1.77
0.93667			-1.68
0.94			-1.56
0.94333			-1.21
0.94667			-0.77
0.95			-0.24
0.95333			0
0.95667			0
0.96			0
0.96333			0
0.96667			0	--
0.97			0	--
0.97333			0	--
0.97667			0	--
0.98			0	--
0.98333			0	--
0.98667			0	--
0.99			0	--
0.99333			0	--
0.99667			0	--
1			0	--
1.00333			0	--
1.00667			0	--
1.01			0	--
1.01333			0.01	--
1.01667			0.01	--
1.02			0	--
1.02333			0	--
1.02667			0	--
1.03			0	--
1.03333			0	--
1.03667			0	--
1.04			0	--
1.04333			0	--
1.04667			0	--
1.05			0	--
1.05333			0	--
1.05667			0	--
1.06			0	--
1.06333			0.01	--
1.06667			0	--
1.07			0.01	--
1.07333			0.01	--
1.07667			0.01	--
1.08			0	--
1.08333			0.01	--
1.08667			0	--
1.09			0	--
1.09333			0	--
1.09667			0.01	--
1.1			0	--
1.10333			0	--
1.10667			0	--
1.11			0	--
1.11333			0	--
1.11667			0	--
1.12			0	--
1.12333			0.01	--
1.12667			0	--
1.13			0.01	--
1.13333			0.01	--
1.13667			0	--
1.14			0	--
1.14333			0	--
1.14667			0	--
1.15			0.01	--
1.15333			0	--
1.15667			0.01	--
1.16			0	--
1.16333			0	--
1.16667			0	--
1.17			0.01	--
1.17333			0.01	--
1.17667			0	--
1.18			0	--
1.18333			0	--
1.18667			0	--
1.19			0	--
1.19333			0	--
1.19667			0	--
1.2			0	--
1.20333			0	--
1.20667			0.01	--
1.21			0.01	--
1.21333			0	--
1.21667			0	--
1.22			0	--
1.22333			0	--
1.22667			0	--
1.23			0.01	--
1.23333			0	--
1.23667			-0.11	--
1.24			-0.53	--
1.24333			-1.07	--
1.24667			-1.31	--
1.25			-1.41	--
1.25333			-1.7	--
1.25667			-1.71	--
1.26			-1.72	--
1.26333			-1.52	--
1.26667			-1.41	--
1.27			-1.17	--
1.27333			-0.59	--
1.27667			0	--
1.28			0	--
1.28333			0	--
1.28667			0	--
1.29			0	--
1.29333				--
1.29667				--
1.3				--
1.30333				--
1.30667				--
1.31				--
1.31333				--
1.31667				--
1.32				--
1.32333				--
1.32667				--
1.33				--
1.33333				--
1.33667				--
1.34				--
1.34333				--
1.34667				--
1.35				--
1.35333				--
1.35667				--
1.36				--
1.36333				--
1.36667				--
1.37				--
1.37333				--
1.37667				--
1.38				--
1.38333				--
1.38667				--
1.39				--
1.39333				--
1.39667				--
1.4				--
1.40333				--
1.40667				--
1.41				--
1.41333				--
1.41667				--
1.42				--
1.42333				--
1.42667				--
1.43				--
1.43333				--
1.43667				--
1.44				--
1.44333				--
1.44667				--
1.45				--
1.45333				--
1.45667				0
1.46				0
1.46333				0
1.46667				0
1.47				0
1.47333				-0.31
1.47667				-0.82
1.48				-1.15
1.48333				-1.37
1.48667				-1.4
1.49				-1.51
1.49333				-1.69
1.49667				-1.8
1.5				-1.85
1.50333				-1.76
1.50667				-1.8
1.51				-1.87
1.51333				-1.72
1.51667				-1.69
1.52				-1.58
1.52333				-1.39
1.52667				-1.22
1.53				-0.72
1.53333				-0.67
1.53667				0
1.54				0
1.54333				0
1.54667				0
1.55				0	--
1.55333				0	--
1.55667				-0.01	--
1.56				0	--
1.56333				0	--
1.56667				0	--
1.57				0	--
1.57333				0	--
1.57667				0	--
1.58				0	--
1.58333				0	--
1.58667				0	--
1.59				0	--
1.59333				0	--
1.59667				0	--
1.6				0	--
1.60333				0	--
1.60667				0	--
1.61				0	--
1.61333				0	--
1.61667				0	--
1.62				0	--
1.62333				0	--
1.62667				0	--
1.63				0	--
1.63333				0	--
1.63667				0	--
1.64				0	--
1.64333				0	--
1.64667				0	--
1.65				0	--
1.65333				0	--
1.65667				0	--
1.66				0	--
1.66333				0	--
1.66667				0	--
1.67				0	--
1.67333				0	--
1.67667				0	--
1.68				0	--
1.68333				0	--
1.68667				0	--
1.69				0	--
1.69333				0	--
1.69667				0	--
1.7				0	--
1.70333				0	--
1.70667				0	--
1.71				0	--
1.71333				0	--
1.71667				0	--
1.72				0	--
1.72333				0	--
1.72667				0	--
1.73				0	--
1.73333				0	--
1.73667				0	--
1.74				0	--
1.74333				0	--
1.74667				0	--
1.75				0	--
1.75333				0	--
1.75667				0	--
1.76				0	--
1.76333				0	--
1.76667				0	--
1.77				0	--
1.77333				0	--
1.77667				0	--
1.78				0	--
1.78333				0	--
1.78667				0	--
1.79				0	--
1.79333				0	--
1.79667				0	--
1.8				0	--
1.80333				0	--
1.80667				0	--
1.81				0	--
1.81333				0	--
1.81667				0	--
1.82				0	--
1.82333				0	--
1.82667				0	--
1.83				0	--
1.83333				0	--
1.83667				0	--
1.84				0	--
1.84333				0	--
1.84667				0	--
1.85				0	--
1.85333				0	--
1.85667				0	--
1.86				0	--
1.86333				0	--
1.86667				0	--
1.87				0	--
1.87333				0	--
1.87667				0	--
1.88				0	--
1.88333				0	--
1.88667				0	--
1.89				0	--
1.89333				0	--
1.89667				0	--
1.9				0	--
1.90333				0	--
1.90667				0	--
1.91				0	--
1.91333				0	--
1.91667				0	--
1.92				0	--
1.92333				0	--
1.92667				0	--
1.93				0	--
1.93333				0	--
1.93667				0	--
1.94				0	--
1.94333				0	--
1.94667				0	--
1.95				0	--
1.95333				0	--
1.95667				0	--
1.96				-0.13	--
1.96333				-0.57	--
1.96667				-0.93	--
1.97				-1.14	--
1.97333				-1.37	--
1.97667				-1.44	--
1.98				-1.54	--
1.98333				-1.64	--
1.98667				-1.72	--
1.99				-1.68	--
1.99333				-1.7	--
1.99667				-1.69	--
2				-1.67	--
2.00333				-1.5	--
2.00667				-1.4	--
2.01				-1.23	--
2.01333				-1.07	--
2.01667				-0.96	--
2.02				-0.49	--
2.02333				0	--
2.02667				0	--
2.03				0	--
2.03333				0	--
2.03667				0	--
2.04					--
2.04333					--
2.04667					--
2.05					--
2.05333					--
2.05667					--
2.06					--
2.06333					--
2.06667					--
2.07					--
2.07333					--
2.07667					--
2.08					--
2.08333					--
2.08667					--
2.09					--
2.09333					--
2.09667					--
2.1					--
2.10333					--
2.10667					--
2.11					--
2.11333					--
2.11667					--
2.12					--
2.12333					--
2.12667					--
2.13					--
2.13333					--
2.13667					--
2.14					--
2.14333					--
2.14667					--
2.15					--
2.15333					--
2.15667					--
2.16					--
2.16333					--
2.16667					--
2.17					--
2.17333					--
2.17667					--
2.18					--
2.18333					--
2.18667					--
2.19					--
2.19333					--
2.19667					--
2.2					--
2.20333					0
2.20667					0
2.21					0.01
2.21333					0
2.21667					0
2.22					-0.29
2.22333					-0.26
2.22667					-0.5
2.23					-0.58
2.23333					-0.84
2.23667					-1.08
2.24					-1.19
2.24333					-1.23
2.24667					-1.24
2.25					-1.42
2.25333					-1.52
2.25667					-1.54
2.26					-1.53
2.26333					-1.51
2.26667					-1.66
2.27					-1.72
2.27333					-1.73
2.27667					-1.78
2.28					-1.78
2.28333					-1.78
2.28667					-1.75
2.29					-1.81
2.29333					-1.75
2.29667					-1.8
2.3					-1.82
2.30333					-1.71
2.30667					-1.7
2.31					-1.68
2.31333					-1.62
2.31667					-1.61
2.32					-1.52
2.32333					-1.33
2.32667					-1.36
2.33					-1.22
2.33333					-0.75
2.33667					-0.71
2.34					-0.56
2.34333					-0.36
2.34667					0
2.35					0
2.35333					0
2.35667					0
2.36					0
2.36333					0
2.36667					0
2.37					0
2.37333					0
2.37667					0
2.38					0
2.38333					0
2.38667					0
2.39					0
2.39333					0
2.39667					0
2.4					0
2.40333					0
2.40667					0
2.41					0
2.41333					0
2.41667					-0.01
2.42					0
2.42333					0
2.42667					0
2.43					0
2.43333					0
2.43667					0
2.44					0
2.44333					0
2.44667					0
2.45					0
2.45333					0
2.45667					0
2.46					0
2.46333					0
2.46667					0.01
2.47					0
2.47333					0
2.47667					0
2.48					0
2.48333					0
2.48667					0
2.49					0
2.49333					0
2.49667					0
2.5					0
2.50333					0
2.50667					0
2.51					0
2.51333					0
2.51667					0
2.52					0
2.52333					0
2.52667					0
2.53					0
2.53333					0
2.53667					0
2.54					0
2.54333					0
2.54667					0
2.55					0
2.55333					0
2.55667					0
2.56					0
2.56333					0
2.56667					0
2.57					0
2.57333					0
2.57667					0
2.58					0
2.58333					0
2.58667					0
2.59					0
2.59333					0
2.59667					0
2.6					0
2.60333					0
2.60667					0
2.61					0
2.61333					0
2.61667					0
2.62					0
2.62333					0
2.62667					0
2.63					0
2.63333					0
2.63667					0
2.64					0
2.64333					0
2.64667					0
2.65					0
2.65333					0
2.65667					0
2.66					0
2.66333					0
2.66667					0
2.67					-0.01
2.67333					0
2.67667					0
2.68					0
2.68333					0
2.68667					0
2.69					0
2.69333					0
2.69667					0
2.7					0
2.70333					0
2.70667					0
2.71					0
2.71333					0
2.71667					0
2.72					0
2.72333					0
2.72667					0
2.73					0
2.73333					0
2.73667					0
2.74					0
2.74333					0
2.74667					0
2.75					0
2.75333					0
2.75667					0
2.76					0
2.76333					0
2.76667					0
2.77					0
2.77333					0
2.77667					0
2.78					0
2.78333					0.01
2.78667					0
2.79					0
2.79333					0
2.79667					0
2.8					0
2.80333					0
2.80667					0
2.81					0
2.81333					0
2.81667					0
2.82					0
2.82333					0
2.82667					0
2.83					0
2.83333					0
2.83667					0
2.84					0
2.84333					0
2.84667					0
2.85					0
2.85333					0
2.85667					0
2.86					0
2.86333					0
2.86667					0
2.87					0
2.87333					0
2.87667					0
2.88					0
2.88333					0
2.88667					0
2.89					0
2.89333					0
2.89667					0
2.9					0
2.90333					0
2.90667					0
2.91					0
2.91333					0
2.91667					0
2.92					0
2.92333					0
2.92667					0
2.93					0
2.93333					0
2.93667					0
2.94					0
2.94333					0
2.94667					0
2.95					0
2.95333					0
2.95667					0
2.96					0
2.96333					0
2.96667					0
2.97					0
2.97333					0
2.97667					0
2.98					0
2.98333					0
2.98667					0
2.99					0
2.99333					0
2.99667					0
3					0
3.00333					0
3.00667					0
3.01					0
3.01333					0
3.01667					0
3.02					0
3.02333					0
3.02667					0
3.03					0
3.03333					0
3.03667					0
3.04					0
3.04333					0
3.04667					0
3.05					0
3.05333					0
3.05667					0
3.06					0
3.06333					0
3.06667					0
3.07					0
3.07333					0
3.07667					0
3.08					0
3.08333					0
3.08667					0
3.09					0
3.09333					0
3.09667					0
3.1					0
3.10333					0
3.10667					0
3.11					0
3.11333					0
3.11667					0
3.12					0
3.12333					0
3.12667					0
3.13					0
3.13333					0
3.13667					0
3.14					0
3.14333					0
3.14667					0
3.15					0
3.15333					0
3.15667					0
3.16					0
3.16333					-0.01
3.16667					0
3.17					0
3.17333					0
3.17667					0
3.18					0
3.18333					0
3.18667					0
3.19					0
3.19333					0
3.19667					0
3.2					0
3.20333					0
3.20667					-0.29
3.21					-0.26
3.21333					-0.38
3.21667					-0.65
3.22					-0.92
3.22333					-1.23
3.22667					-1.2
3.23					-1.27
3.23333					-1.3
3.23667					-1.4
3.24					-1.56
3.24333					-1.55
3.24667					-1.71
3.25					-1.73
3.25333					-1.66
3.25667					-1.72
3.26					-1.73
3.26333					-1.78
3.26667					-1.76
3.27					-1.81
3.27333					-1.87
3.27667					-1.87
3.28					-1.8
3.28333					-1.79
3.28667					-1.79
3.29					-1.78
3.29333					-1.74
3.29667					-1.65
3.3					-1.58
3.30333					-1.53
3.30667					-1.38
3.31					-1.39
3.31333					-1.36
3.31667					-0.99
3.32					-0.94
3.32333					-0.81
3.32667					-0.54
3.33					-0.26
3.33333					-0.02
3.33667					0
3.34					0
3.34333					0
3.34667					0
3.35					0
