# Supplementary material for: Visualized in-sensor computing
Source: Nat Commun. 2024 Apr 24;15:3454. doi: 10.1038/s41467-024-47630-9 (PMC11043433; doi:10.1038/s41467-024-47630-9)
Supplement: Supplementary file 6 — Source Data [file 41467_2024_47630_MOESM6_ESM.zip › Source Date/Fig.4d.txt]

Sampling spike (V)
0.00586	0
0.01571	0
0.0256	0
0.03545	0.02
0.04529	0
0.05517	0.02
0.065	0
0.07491	0.02
0.08476	0.02
0.09465	0
0.1045	0
0.11439	0
0.12423	0
0.13407	0
0.14396	0.02
0.1548	0
0.16568	0.02
0.17552	0
0.18542	0
0.19527	0
0.20516	0
0.21501	0
0.2249	0
0.23474	0
0.24458	0
0.25447	0
0.26531	0
0.27521	0
0.28604	0
0.29593	0
0.30578	0
0.31567	0
0.32552	0
0.33541	0
0.34526	0
0.3551	0
0.36498	0
0.37482	0
0.38572	0
0.39656	0
0.40645	0
0.41629	0
0.42618	0
0.43603	0
0.44693	0
0.45778	0
0.46767	0
0.47751	0
0.48737	0
0.49724	0
0.50708	0.02
0.51698	0
0.52681	0
0.5367	0
0.54654	0
0.55643	0
0.56628	0
0.57611	0
0.586	0
0.59583	0
0.60573	0
0.61658	0
0.62647	0
0.63731	0
0.6472	0
0.65705	0
0.66693	0
0.67778	0
0.68865	0
0.6985	0
0.70833	0
0.71822	0
0.72806	0
0.73895	0
0.74879	0
0.75969	0
0.76954	0
0.77943	0
0.78928	0
0.79915	0
0.809	0
0.81883	0
0.82873	0
0.83856	0
0.84846	0
0.85931	0
0.87021	0
0.88006	0
0.88994	0
0.89979	0
0.90966	0
0.91952	0
0.92935	0
0.94023	-0.46
0.95006	-3.12
0.95995	-1.92
0.97079	0
0.98168	0
0.99253	0
1.00242	0
1.01227	0
1.02216	0
1.03201	0
1.04187	0
1.05173	0
1.06157	0
1.07146	0
1.0813	0
1.09219	0
1.10204	0
1.11294	0
1.12278	0
1.13267	0
1.14351	-2.2
1.1534	-3.32
1.16424	0
1.17411	0
1.18396	0
1.1938	0
1.2037	0
1.21353	0
1.22443	0
1.23527	0
1.24516	0
1.255	0
1.26489	0
1.27473	0
1.28458	0
1.29444	0
1.30428	0
1.31417	0
1.32401	0
1.33492	0
1.34476	-2.8
1.35465	-2.56
1.36549	0
1.37538	0.02
1.38522	0
1.39508	0
1.40495	0
1.4148	0
1.42469	0
1.43453	0
1.44441	0
1.45525	0
1.46615	0
1.47598	0
1.48585	0
1.4957	0
1.50655	0
1.51641	0
1.52623	0
1.53613	-1.5
1.54596	-3.3
1.55517	-0.88
1.56496	0
1.57474	0
1.58459	0
1.59437	0
1.60421	0
1.61403	0
1.6248	0
1.6346	0
1.64435	0
1.65407	0
1.66387	0
1.67361	0
1.685	0
1.69487	0
1.70567	0
1.71555	0
1.72537	0
1.73626	-2.72
1.74708	-3.1
1.75696	0
1.76678	0
1.7766	0
1.78649	0
1.79629	0
1.80717	0
1.818	0
1.82787	0
1.83769	0
1.84751	0
1.85738	0
1.86721	0
1.87709	0
1.88692	0
1.89678	0
1.9066	0
1.9164	0
1.92727	-0.58
1.9371	-3.5
1.94699	-2.16
1.95782	0
1.96769	0
1.97752	0
1.98736	0
1.9972	0
2.00701	0
2.01687	0
2.02669	0
2.03757	-0.02
2.04742	0
2.0583	0
2.06814	0
2.07799	0
2.08786	0
2.09768	0
2.10757	0
2.1174	0
2.12829	-2.34
2.1381	-3.24
2.14896	0
2.15879	0
2.1686	0
2.17848	0
2.18828	0
2.19814	0
2.20796	0
2.21779	0
2.22763	0
2.23743	0
2.24729	0
2.25709	0
2.26694	0
2.27679	0
2.28664	0
2.29654	0
2.30638	0
2.31626	0
2.3271	-3.04
2.33698	-2.7
2.34782	0
2.3577	0
2.36754	0
2.37737	0
2.38725	0
2.39708	0.02
2.40697	0
2.4168	0
2.42668	0
2.43651	0
2.44635	0
2.45621	0
2.46603	0
2.47592	0
2.48675	0
2.49662	0
2.50645	0
2.51629	-1.82
2.52612	-3.42
2.53528	-0.78
2.54511	0
2.55491	0
2.5647	0
2.57454	0
2.58432	0
2.59417	0
2.60399	0
2.61478	0
2.62457	0
2.63429	0
2.64407	0
2.65387	0
2.66361	0
2.67335	0
2.68317	0
2.69291	0
2.70269	0
2.71347	-2.68
2.72387	-3.18
2.73475	0
2.74457	0
2.75445	0
2.76426	0
2.77409	0
2.78395	0
2.79376	0
2.80363	0
2.81344	0
2.82331	0
2.83315	0
2.84297	0
2.85283	0
2.86267	0
2.87255	0
2.88237	0
2.8922	0
2.90304	-1.3
2.91288	-3.48
2.92277	-2.02
2.93358	0
2.94346	0
2.95328	0
2.96314	0
2.97295	0
2.98278	0
2.99268	0.02
3.00251	0
3.01238	0
3.0222	0
3.03206	0
3.04189	0
3.05171	0
3.06158	0.02
3.07139	0
3.08126	0
3.0911	0
3.10198	-2.8
3.11182	-3.58
3.12266	0
3.13253	0
3.14235	0
3.15223	0
3.16206	0
3.17193	0
3.18175	0
3.19156	0
3.20142	0
3.21123	0
3.22108	0
3.2309	0
3.24072	0
3.25056	0
3.2604	0
3.27029	0
3.28014	0
3.29103	-0.24
3.30086	-3.4
3.31075	-2.84
3.32158	0
3.33142	0
3.34128	0
3.3511	0
3.36099	0
3.37082	0
3.3807	0
3.39052	0
3.40036	0
3.41022	0
3.42004	0.02
3.42991	0
3.43974	0
3.4496	0
3.46042	0
3.47025	0
3.48011	0
3.48991	-2.46
3.49977	-3.58
3.50892	-0.46
3.51871	0
3.52855	0
3.53834	0
3.54818	0
3.55797	0
3.56774	0
3.57758	0
3.58736	0
3.5982	0
3.60795	0
3.61768	0
3.62748	0
3.63724	0
3.64697	0
3.65675	0
3.66651	0
3.67625	0
3.68705	-2.82
3.69681	-3.02
3.70763	0
3.71745	0
3.7272	0
3.73698	0
3.74682	0
3.75722	0.02
3.76709	0
3.7769	0
3.78675	0
3.79659	0
3.80642	0
3.81627	0
3.82611	0
3.83598	0
3.84579	0
3.85565	0.02
3.8655	0.02
3.87632	-1.96
3.88617	-3.64
3.89601	-1.8
3.90689	0
3.9167	0
3.92655	0
3.93638	0
3.9462	0
3.95607	0
3.96591	0
3.97578	0
3.98561	0
3.99645	-0.02
4.00726	0
4.0171	0
4.02698	0
4.03681	0
4.04668	0
4.05649	0
4.06634	0
4.07717	-2.84
4.08697	-3.54
4.09782	0
4.10764	0
4.11753	0
4.12737	0
4.13725	0
4.14709	0
4.15691	0
4.16678	0
4.1766	0
4.18647	0
4.19628	0
4.20614	0
4.21597	0
4.22579	0
4.23565	0
4.24546	0
4.25532	0
4.26614	-1.4
4.27601	-3.44
4.28586	-2.72
4.29669	0
4.30657	0
4.3164	0
4.32628	0
4.3361	0
4.34597	0
4.35581	0
4.36563	0
4.37551	0
4.38532	0
4.39519	0
4.40501	0
4.41485	0
4.42468	0
4.43449	0
4.44535	0
4.45518	0
4.46506	-2.44
4.47487	-3.36
4.48405	-0.52
4.4939	0
4.50368	0
4.5135	0.02
4.52328	0
4.53308	0
4.54294	0.02
4.55274	0
4.56258	0
4.57339	0
4.58311	0
4.59292	0
4.60268	0.02
4.61242	0
4.62219	0
4.63194	0.02
4.64167	0
4.65248	-0.8
4.66223	-3.54
4.67197	-3.2
4.68278	0
4.69252	0
4.70231	0
4.71211	0
4.72186	0
4.73167	0
4.74144	0
4.75119	0
4.76163	0
4.77145	0
4.78128	0
4.79114	0
4.80096	0
4.81082	0.02
4.82063	0
4.83049	0.02
4.84032	0
4.85015	0
4.86004	0
4.86985	0
4.88072	0
4.89154	0
4.90143	0
4.91126	0
4.92109	0
4.93094	0
4.94074	0
4.95063	0
4.96046	0
4.97034	0
4.98016	0
4.98997	0
4.99984	0
5.00964	0
5.01951	0
5.02935	0
5.0392	0
5.04905	0
5.05888	0.02
5.06876	0
5.07858	0
5.08844	0
5.09825	0
5.10806	0
5.11793	0
5.12777	0
5.13765	0
5.1475	0
5.15738	0
5.16721	0
5.17705	0
5.18691	0
5.19673	0
5.20659	0
5.2164	0
5.22625	0
5.23608	0
5.24588	0
5.25673	0
5.26654	0
5.27742	0
5.28725	0
5.29714	0
5.30698	0
5.31681	0
5.32669	0
5.33652	0
5.3464	0
5.35624	0
5.36611	0
5.37594	0
5.38575	0
5.39563	0
5.40643	0
5.4173	0
5.42813	0
5.438	0
5.44783	0
5.4577	0
5.46687	0
5.47666	0
5.48649	0
5.49627	0
5.50606	0
5.5159	0
5.52568	0
5.53552	0
5.54532	0
5.55508	0
5.56587	0
5.57561	0
5.58535	0
5.59514	0
5.60486	0
5.6146	0
5.62439	0
5.63414	0
5.64387	0
5.65369	0
5.66344	0
5.67318	0
5.683	0
5.69378	0
5.70359	0
5.71435	0
5.72412	0
5.73391	0
5.74365	0
5.75337	0
5.76316	0
5.77355	0
5.78337	0
5.79326	0
5.80307	0
5.81294	0
5.82277	0
5.83262	0
5.84345	0
5.85425	0
5.86413	0
5.87394	0
5.88379	0
5.89362	0
5.90349	0
5.91333	0
5.92316	0
5.93302	0
5.94283	0
5.9527	0
5.96254	0
5.97239	0
5.98322	0
5.99304	0
6.0039	0
6.0137	0
6.02358	0
6.03342	0
6.04329	0
6.05313	0
6.06296	0
6.07283	0
6.08265	0
6.09251	0
6.10233	0
6.11215	0
6.122	0
6.13281	0
6.1427	0
6.15353	0
6.16341	0
6.17323	0
6.1831	0
6.19293	0
6.20275	0.02
6.21262	0
6.22244	0
6.2323	0
6.24212	0
6.25194	0
6.26179	0
6.27159	0
6.28247	0
6.29331	0
6.3032	0
6.31303	0
6.32291	0
6.33275	0
6.34257	0
6.35245	0
6.36227	0
6.37215	0
6.38197	0
6.39183	0
6.40166	0
6.41247	0.02
6.42235	0
6.43217	0
6.44136	0
6.45118	0
6.46099	0
6.47084	0
6.48062	0
6.49044	0
6.50026	0
6.51003	0
6.51989	0
6.53067	0
6.54045	0
6.55022	0
6.55995	0
6.57075	0
6.5805	0
6.59122	0
6.60102	0
6.61075	0
6.62051	0
6.63031	0
6.64008	0
6.64982	0
6.65964	0
6.66938	0
6.67914	0
6.68899	0
6.69871	0
6.70847	0
6.71926	0
6.72999	0
6.73978	0
6.75018	0
6.75999	0
6.76988	0.02
6.7797	0
6.78957	0
6.7994	0
6.80924	0
6.81909	0
6.82891	0
6.8388	0
6.84863	0
6.8595	0
6.86932	0
6.88018	0
6.89002	0
6.89984	0
6.90973	0
6.91954	0
6.9294	0
6.93921	0
6.94904	0
6.95891	0
6.96873	0
6.97862	0
6.98844	0
6.9983	0
7.00912	0
7.01894	0
7.02975	0
7.03956	0
7.04946	0
7.05929	0
7.06917	0
7.079	0
7.08884	0
7.09869	0
7.1085	0
7.11836	0
7.12816	0
7.13801	0
7.14784	0
7.15864	0
7.16952	0
7.17935	0
7.18925	0
7.19909	0
7.20897	0
7.2188	0
7.22864	0.02
7.2385	0
7.24831	0
7.25819	0
7.26802	0
7.27788	0
7.2877	0
7.29852	0
7.30837	0
7.31917	0
7.32904	0
7.33884	0
7.34869	0
7.35852	0
7.36835	0
7.37824	0
7.38906	0
7.39894	0
7.40876	0
7.41796	0
7.42776	0
7.43752	0
7.44736	0
7.45715	0
7.46693	0
7.47677	0
7.48655	0
7.4964	0
7.50621	0
7.51697	0
7.52676	0
7.5365	0
7.54623	0
7.55603	0
7.56577	0
7.5755	0
7.58633	0
7.59606	0
7.60685	0
7.61663	0
7.62638	0
7.63618	0
7.64594	0
7.65568	0
7.66549	0
7.67526	0
7.68502	0
7.69479	0
7.70454	0
7.71427	0
7.72406	0
7.73481	0
7.74452	0
7.75531	0
7.76505	0
7.77479	0
7.78458	0
7.79432	0
7.80471	0
7.81458	0
7.8244	0
7.83427	0
7.84408	0
7.8539	0
7.86377	0
7.87359	0
7.88446	0
7.89526	0.02
7.90513	0
7.91497	0.02
7.92483	0
7.93467	0
7.94449	0
7.95435	0
7.96416	0
7.97403	0
7.98387	0.02
7.99372	0
8.00358	0
8.01339	0
8.02326	0
8.03408	0
8.04494	0
8.05475	0
8.06463	0
8.07448	0
8.0843	0
8.09419	0
8.10401	0
8.11388	0
8.1237	0
8.13354	0
8.14337	0
8.15317	0
8.16303	0
8.17384	0
8.18373	0
8.19457	0
8.20444	0.02
8.21428	0
8.2241	0
8.23398	0
8.2438	0
8.25367	0
8.2635	0
8.27334	0
8.28317	0
8.29298	0
8.30284	0
8.31264	0
8.32349	0
8.3333	0
8.34409	0
8.35396	0
8.36479	0
8.37467	0
8.38448	0
8.39368	0
8.40349	0
8.41326	0.02
8.42312	0
8.43291	0
8.4427	0
8.45254	0
8.4623	0
8.47213	0
8.48193	0
8.49172	0
8.50256	0
8.51227	0
8.52203	0
8.53184	0
8.54158	0
8.55132	0
8.56112	0
8.57086	0
8.5806	0
8.59041	0
8.60015	0
8.60994	0.02
8.61974	0
8.62949	0
8.6393	0
8.64906	0
8.6588	0.02
8.66962	0
8.68041	0
8.69021	0
8.70001	0
8.70974	0
8.71952	0
8.72929	0
8.73901	0
8.74879	0
8.75857	0
8.76829	0
8.77807	0
8.78785	0
8.79757	0
8.80735	0
8.81811	0
8.82888	0
8.83865	0
8.84841	0
8.85814	0
8.86792	0
8.87832	0
8.88811	0
8.89801	0
8.90784	0
8.9177	0
8.92752	0
8.93736	0
8.94721	0
8.95705	0
8.96692	0
8.97675	0.02
8.98662	0
8.99644	0.02
9.00626	0
9.01612	0
9.02595	0.02
9.03584	0
9.04667	0
9.05755	0
9.06737	0
9.07723	0.02
9.08705	0
9.09686	0.02
9.10673	0
9.11656	0
9.12645	0.02
9.13628	0
9.14615	0.02
9.15599	0
9.16581	0
9.17568	0
9.18549	0.02
9.19637	0
9.20716	0.02
9.21701	0
9.22682	0
9.23666	0
9.24655	0.02
9.25638	0
9.26626	0
9.27608	0
9.28595	0
9.29578	0
9.3056	0
9.31549	0.02
9.3253	0
9.33516	0
9.34598	0
9.35584	0
9.36501	0
9.37481	0
9.38466	0
9.39445	0
9.40426	0
9.41409	0
9.42385	0
9.43368	0
9.44121	0
9.45326	0
9.46311	0
9.47387	0
9.48365	0
9.49343	0
9.50414	0
9.51497	0.02
9.52472	0
9.53442	0
9.54423	0
9.55397	0
9.56371	0
9.57351	0
9.58327	0.02
9.593	0
9.60282	0
9.61258	0
9.62234	0
9.63215	0
9.64191	0.02
9.65271	0
9.66352	0
9.67323	0
9.68301	0
9.69275	0.02
9.70248	0
9.71226	0
9.72203	0.02
9.73273	0
9.74358	0
9.75333	0
9.76305	0
9.77284	0.02
9.7826	0
9.79231	0
9.80211	0
9.81187	0
9.82159	0
9.83137	0.02
9.8411	0
9.85083	0
9.86062	0.02
9.87037	0
9.88009	0
9.88989	0
9.89964	0
9.90937	0
9.91915	0
9.92956	0.02
9.93937	0
9.94924	0
9.95908	0
9.96896	0
9.97879	0
9.98864	0
9.99847	0
10.00827	0
10.01914	-2.44
10.02898	-3.66
10.03887	-2.32
10.0497	0
10.05957	0
10.06939	0
10.0792	0.02
10.08906	0.02
10.09887	0
10.10872	0
10.11854	0
10.12839	0
10.13827	0
10.14809	0.02
10.15798	0.02
10.1678	0
10.17767	0
10.18749	0
10.1973	0
10.20716	0
10.21696	0
10.22681	0
10.23662	0
10.24647	0
10.25732	-0.86
10.26716	-2.98
10.27705	-3.14
10.28787	0
10.29774	0.02
10.30757	0.02
10.31744	0
10.32825	0.02
10.33809	0.02
10.34731	0
10.35708	0
10.36692	0.02
10.37672	0.02
10.38651	0
10.39638	0
10.40616	0
10.41372	0
10.42353	0
10.43556	0
10.4454	0
10.4562	0
10.46599	0
10.47576	0
10.4855	0.02
10.49527	0
10.506	-3.06
10.51574	-3.74
10.52553	-2.18
10.53628	0
10.54601	0
10.55581	0.02
10.56558	0
10.57531	0
10.58511	0
10.59486	0
10.60461	0
10.61442	0.02
10.6242	0
10.63395	0
10.64376	0
10.65351	0
10.66427	0
10.67406	0
10.6848	0.02
10.69457	0
10.70435	0
10.71407	0.02
10.72384	0
10.73363	0
10.74435	-0.96
10.75413	-3.38
10.76388	-2.94
10.77459	0
10.78439	0
10.79413	0
10.80385	0
10.81365	0
10.8234	0
10.83313	0
10.84291	0
10.85267	0
10.8634	0
10.87319	0
10.88394	0
10.89365	0
10.90345	0
10.91321	0
10.92293	0
10.93272	0
10.94246	0
10.95217	0
10.96195	0
10.97171	0.02
10.98143	0.02
10.99223	-2.58
11.00197	-3.68
11.01234	-1.28
11.02321	0
11.03301	0
11.04288	0
11.05371	0
11.06358	0
11.07342	0
11.08423	0
11.0941	0
11.1039	0
11.11376	0
11.12356	0
11.13338	0
11.14326	0
11.15309	0
11.16298	0
11.17281	0
11.18268	0.02
11.1925	0
11.20234	0.02
11.21219	0
11.22199	0
11.23286	-1.48
11.24266	-3.22
11.25251	-2.56
11.26236	0
11.2732	0
11.28306	0
11.29288	0.02
11.30377	0
11.31358	0
11.32279	0
11.33261	0.02
11.34238	0
11.35223	0.02
11.36199	0
11.37182	0
11.38164	0
11.38915	0.02
11.39899	0
11.40878	0
11.41859	0
11.43166	0
11.44239	0
11.45317	0.02
11.46391	0
11.47466	0
11.48547	-2.6
11.49521	-3.26
11.50499	-0.62
11.51574	0
11.52549	0
11.53528	0
11.54505	0
11.5548	0
11.5646	0.02
11.57435	0
11.58409	0
11.5939	0
11.60368	0
11.61343	0
11.62324	0
11.63298	0
11.6427	0.02
11.6535	0
11.66423	0
11.67398	0
11.68378	0
11.6935	0.02
11.70325	0
11.71307	0.02
11.72379	-1.76
11.73356	-3.28
11.74338	-2.24
11.75409	0.02
11.76386	0
11.77362	0
11.78334	0
11.79312	0
11.80288	0
11.81261	0
11.82239	0
11.83318	0
11.84291	0
11.85371	0.02
11.86444	0
11.87526	0
11.88504	0
11.89478	0
11.90457	0
11.91433	0.02
11.92405	0
11.93383	0
11.9436	0.02
11.95334	0
11.96413	-0.38
11.97387	-3.22
11.98359	-3.4
11.99438	0
12.00413	0
12.01386	0
12.02365	0
12.03441	0
12.04414	0
12.05492	0
12.06466	0
12.07438	0
12.08418	0
12.09394	0
12.10367	0
12.11346	0
12.1232	0
12.13294	0.02
12.14273	0
12.15313	0
12.16296	0
12.1728	0
12.18259	0
12.19248	0.02
12.20231	0
12.21319	-2.3
12.22302	-3.56
12.23286	-2.1
12.24369	0.02
12.25352	0
12.26339	0
12.2732	0
12.28306	0
12.29389	0.02
12.30308	0
12.31292	0.02
12.3227	0
12.33254	0
12.34234	0
12.35213	0
12.36197	0
12.37176	0
12.37933	0
12.38913	0
12.39891	0
12.41103	0
12.42082	0
12.43054	0
12.44133	0
12.45207	-0.96
12.46185	-2.82
12.47161	-3.18
12.48234	0
12.49214	0.02
12.50189	0
12.51162	0
12.52143	0
12.53118	0
12.54092	0
12.55074	0
12.5605	0
12.57024	0
12.58005	0
12.58982	0
12.59956	0
12.61038	0
12.6201	0
12.63088	0.02
12.64067	0
12.65041	0
12.66018	0
12.66996	0
12.67969	0
12.68945	0.02
12.70021	-2.8
12.70993	-3.62
12.71971	-2.3
12.73053	0
12.74024	0
12.75004	0.02
12.75978	0
12.76949	0
12.77929	0
12.78904	0
12.79876	0
12.80954	0
12.8193	0
12.82902	0
12.8388	0
12.84959	0
12.85931	0
12.87013	0
12.88086	0
12.89063	0
12.90042	0.02
12.91015	0
12.91992	0.02
12.92971	0
12.94044	-1.18
12.95022	-3.4
12.95997	-2.78
12.97069	0
12.98049	0
12.99024	0.02
13.00097	0
13.01076	0
13.0205	0
13.03122	0.02
13.04101	0
13.05075	0.02
13.06048	0
13.07029	0
13.08004	0
13.08977	0
13.09956	0
13.10931	0
13.11904	0
13.12882	0
13.13857	0
13.14827	0
13.15806	0
13.16781	0.02
13.17754	0
13.18834	-3.22
13.19809	-3.56
13.20782	-1.22
13.21761	0
13.22834	0
13.23873	0
13.24858	0
13.2584	0.02
13.26825	0
13.27841	0
13.28821	0
13.29804	0
13.30782	0
13.31765	0
13.32744	0
13.3372	0.02
13.34706	0
13.35458	0
13.36441	0
13.37423	0
13.38401	0
13.39611	0
13.4059	0
13.41664	0.02
13.42744	-2.7
13.43717	-3.82
13.44691	-3.08
13.45768	0
13.46742	0
13.47718	0
13.48699	0
13.49673	0
13.50653	0
13.5163	0
13.52603	0.02
13.53583	0
13.54561	0
13.55536	0.02
13.56516	0
13.57492	0
13.58567	0
13.59547	0
13.6052	0
13.61592	0.02
13.62572	0.02
13.63545	0
13.64518	0
13.65497	0
13.66571	-0.68
13.67545	-3.14
13.68526	-3.78
13.69499	-1.32
13.70575	0
13.71554	0
13.72528	0
13.73505	0
13.74484	0
13.75458	0
13.76435	0
13.77413	0
13.78388	0.02
13.79467	0
13.80543	0
13.81515	0
13.82494	0
13.8347	0
13.84441	0
13.85418	0
13.86394	0
13.87366	0
13.88344	0.02
13.89319	0
13.90291	0
13.9137	-2.92
13.92345	-3.64
13.93317	-2.68
13.94395	0
13.95369	0
13.96341	0
13.97421	0
13.98397	0
13.99369	0
14.00448	0
14.01422	0
14.02395	0.02
14.03374	0
14.04349	0
14.05323	0
14.06303	0
14.07277	0
14.0825	0
14.09229	0
14.10203	0
14.11175	0
14.12154	0
14.13131	0
14.14104	0
14.15183	-1.22
14.16158	-3.44
14.17131	-3.68
14.1811	-0.24
14.19183	0
14.20158	0
14.21139	0
14.2211	0.02
14.23087	0
14.24069	0
14.25143	0
14.26128	0
14.27106	0
14.28085	0
14.29068	0
14.30049	0
14.31032	0
14.32013	0
14.32993	0
14.33976	0
14.34958	0
14.35941	0.02
14.36922	0
14.379	0
14.38979	0.02
14.40053	-2.28
14.41027	-3.4
14.42006	-1.94
14.4308	0.02
14.44055	0
14.45038	0.02
14.46011	0
14.46991	0
14.47972	0
14.48947	0
14.49927	0
14.50905	0.02
14.51879	0
14.52859	0.02
14.53834	0.02
14.54805	0
14.55784	0
14.56758	0.02
14.57731	0
14.5871	0
14.59687	0
14.6066	0.02
14.61638	0
14.62615	0
14.63688	-1.5
14.64665	-3.3
14.6564	-3.44
14.66712	0
14.67691	0
14.68666	0
14.69638	0
14.70617	0
14.71591	0
14.72563	0
14.73542	0
14.74517	0
14.75489	0
14.76468	0
14.77442	0
14.78416	0
14.79394	0.02
14.8037	0
14.81343	0.02
14.8232	0
14.83298	0.02
14.84272	0
14.8525	0
14.86227	0
14.87201	0
14.88279	-2.78
14.89252	-3.64
14.90224	-2.02
14.91304	0
14.92379	0
14.93461	0
14.94441	0
14.95415	0
14.96391	0
14.97371	0.02
14.98344	0
14.9932	0
15.003	0
15.01274	0
15.02252	0.02
15.0323	0.02
15.04203	0.02
15.05183	0
15.06158	0
15.07132	0
15.08111	0
15.09085	0
15.10058	0
15.11034	0
15.12111	-1.5
15.13084	-3.4
15.14063	-2.8
15.15039	0.02
15.16117	0
15.17097	0
15.18071	0.02
15.19044	0
15.20023	0
15.21062	0
15.22043	0
15.23063	0
15.24043	0
15.25028	0.02
15.26007	0
15.26987	0
15.27972	0
15.28949	0
15.29934	0
15.30687	0
15.31664	0
15.32649	0
15.33628	0
15.34837	0
15.35819	-0.5
15.36792	-3.02
15.37768	-3.8
15.38745	-1.56
15.39816	0.02
15.40795	0
15.41771	0
15.42743	0.02
15.43723	0
15.44698	0
15.45673	0.02
15.46652	0
15.47629	0.02
15.48603	0
15.49584	0
15.50559	0
15.51533	0
15.52515	0
15.5349	0
15.54463	0
15.55441	0
15.56415	0.02
15.57388	0
15.58366	0
15.5934	0
15.60312	0.02
15.61291	0
15.62267	0
15.63238	0
15.64216	0
15.65191	0
15.66165	0
15.67143	0
15.68119	0
15.69094	0
15.70073	0
15.71048	0
15.72022	0
15.73001	0
15.73976	0
15.7495	0
15.75928	0
15.76905	0
15.77878	0
15.78855	0
15.79831	0
15.80805	0
15.81782	0
15.8276	0
15.83732	0
15.84708	0
15.85687	0
15.86661	0
15.87639	0
15.88616	0.02
15.89589	0
15.90566	0
15.91544	0
15.92518	0
15.93496	0
15.94473	0
15.95445	0
15.96423	0
15.974	0.02
15.98471	0
15.99451	0
16.00427	0
16.01499	0
16.02482	0
16.03458	0
16.0443	0
16.05408	0
16.06381	0
16.07353	0
16.08333	0
16.09308	0
16.10281	0
16.11259	0.02
16.12234	0
16.13206	0
16.14184	0
16.15159	0
16.16132	0
16.17108	0
16.18085	0
16.19159	0
16.20145	0
16.21124	0
16.22103	0
16.23088	0.02
16.24066	0
16.25049	0
16.26031	0
16.2678	0
16.27764	0
16.28743	0
16.29721	0.02
16.30704	0
16.32008	0.02
16.32986	0
16.3396	0
16.34934	0.02
16.35911	0
16.36886	0
16.37858	0.02
16.38836	0
16.39812	0
16.40785	0
16.41764	0
16.42742	0
16.43717	0
16.44698	0.02
16.45674	0
16.46648	0
16.47629	0
16.48606	0
16.49579	0
16.50562	0
16.51537	0
16.52509	0.02
16.53487	0
16.54462	0
16.55531	0
16.56511	0
16.57484	0
16.58456	0
16.59534	0
16.60509	0
16.61481	0
16.6246	0
16.63435	0
16.64406	0
16.65386	0.02
16.6636	0
16.67332	0.02
16.68311	0
16.69286	0
16.70257	0.02
16.71237	0.02
16.72213	0
16.73185	0.02
16.74163	0
16.75139	0
16.76113	0
16.77091	0
16.78067	0
16.79039	0
16.80017	0
16.80995	0
16.81968	0
16.82945	0
16.8402	0
16.84994	0
16.86074	0.02
16.87149	0
16.88225	0
16.89204	0.02
16.90176	0
16.91151	0
16.92133	0.02
16.93106	0
16.94081	0.02
16.9506	0
16.96032	0
16.97006	0
16.97987	0
16.98961	0
16.99936	0
17.00917	0
17.0189	0
17.02864	0
17.03845	0
17.04817	0.02
17.0579	0
17.06772	0.02
17.07743	0
17.0872	0
17.09702	0
17.10674	0
17.1165	0
17.1263	0
17.13703	0
17.1478	0.02
17.15855	0
17.16828	0
17.17813	0
17.18792	0
17.19774	0
17.20758	0
17.21736	0
17.22719	0
17.23472	0
17.24451	0
17.25436	0
17.26414	0
17.274	0
17.28379	0
17.29682	0
17.30661	0
17.31636	0
17.3261	0
17.3359	0
17.34564	0
17.35535	0.02
17.36514	0
17.37489	0
17.38463	0
17.39442	0
17.40419	0
17.41494	0
17.4248	0
17.43454	0
17.44435	0
17.45413	0
17.46487	0
17.47468	0
17.48446	0.02
17.49419	0
17.50399	0
17.51373	0
17.52344	0
17.53323	0
17.54296	0
17.55269	0
17.56247	0
17.57222	0
17.58194	0.02
17.59172	0.02
17.60147	0
17.6112	0.02
17.62097	0
17.63075	0
17.64049	0
17.65026	0
17.66004	0
17.66977	0
17.67955	0
17.68932	0
17.69906	0
17.70984	0
17.71959	0
17.72931	0
17.7391	0
17.74984	0.02
17.75957	0
17.76936	0
17.77911	0
17.78882	0
17.7986	0
17.80835	0
17.81813	0
17.82792	0
17.83765	0
17.8474	0
17.85718	0
17.86693	0
17.87665	0
17.88643	0
17.89618	0
17.90592	0
17.9157	0
17.92546	0
17.93519	0
17.94497	0
17.95473	0
17.96445	0
17.97422	0
17.98401	0
17.99374	0.02
18.00452	0
18.01427	0
18.02399	0
18.03477	0
18.0445	0.02
18.05425	0
18.06404	0
18.07379	0
18.08351	0
18.0933	0
18.10305	0
18.11278	0
18.12257	0
18.13331	0
18.1431	0
18.15295	0
18.16276	0
18.17261	0
18.18241	0.02
18.19218	0
18.20201	0
18.21182	0
18.22163	0
18.22919	0
18.239	0
18.25111	0
18.26089	0
18.27172	0
18.28151	0
18.29225	0
18.30204	0
18.31178	0
18.32151	0
18.33228	0.02
18.34204	0
18.35177	0.02
18.36157	0
18.37133	0
18.38108	0
18.39087	0
18.40066	0
18.41039	0
18.4202	0
18.42995	0
18.43966	0
18.44945	0
18.45918	0
18.4689	0
18.47869	0.02
18.48943	0
18.50023	0
18.51002	0
18.51976	0
18.5295	0
18.5393	0
18.54903	0
18.55877	0
18.56855	0
18.5793	0
18.58906	0
18.59985	0.02
18.61057	0
18.62135	0
18.6311	0
18.64081	0
18.6506	0
18.66035	0
18.67007	0
18.67985	0
18.68961	0
18.69935	0
18.70914	0
18.71888	0
18.7286	0.02
18.73839	0
18.74816	0.02
18.75789	0
18.76766	0
18.77743	0
18.78717	0.02
18.79695	0
18.80672	0
18.81645	0
18.82622	0.02
18.83599	0
18.84673	0
18.85758	0
18.86832	0
18.87807	0
18.88788	0
18.8976	0
18.90835	0
18.91816	0
18.92789	0
18.93768	0
18.94746	0
18.95719	0
18.96695	0
18.97673	0
18.98645	0.02
18.99722	0
19.00698	-1.48
19.01672	-3.1
19.02651	-3.8
19.03627	-2.74
19.04699	0
19.05678	0
19.06652	0
19.07624	0
19.08602	0
19.09576	0
19.10551	0
19.11629	0
19.1261	0
19.13591	0
19.14576	0
19.15553	0
19.16535	0.02
19.17516	0
19.18492	0.02
19.1925	0
19.20229	0
19.21212	0.02
19.22195	0
19.23176	0.02
19.24486	0
19.25461	0
19.26432	0.02
19.27411	0
19.28387	0
19.29359	0
19.30336	0
19.31312	0
19.32283	0.02
19.33363	-2.64
19.34339	-3.48
19.35316	-3.42
19.36299	-1.28
19.37372	0
19.38353	0
19.39331	0
19.40306	0
19.41286	0
19.42264	0
19.43239	0
19.44218	0
19.45293	0
19.46367	0.02
19.47447	0
19.48418	0
19.49495	0
19.50473	0
19.51445	0
19.52421	0.02
19.53399	0
19.54372	0
19.55348	0
19.56328	0
19.57301	0
19.58278	0.02
19.59257	0.02
19.6023	0
19.61209	0
19.62186	0
19.6316	0
19.64136	0
19.65212	-1.24
19.66185	-2.82
19.67163	-3.54
19.68139	-2.42
19.69212	0
19.7019	0
19.71164	0
19.72137	0
19.73116	0
19.74192	0
19.75262	0.02
19.76341	0
19.77316	0
19.78393	0
19.79373	0
19.80345	0.02
19.81319	0.02
19.82301	0.02
19.83273	0
19.84249	0
19.85229	0
19.86201	0.02
[truncated: 11,960 more rows]
[truncated: 3 more columns]
