# Supplementary material for: Visualized in-sensor computing
Source: Nat Commun. 2024 Apr 24;15:3454. doi: 10.1038/s41467-024-47630-9 (PMC11043433; doi:10.1038/s41467-024-47630-9)
Supplement: Supplementary file 6 — Source Data [file 41467_2024_47630_MOESM6_ESM.zip › Source Date/Fig.4f.txt]

0.00793	0
0.07676	0
0.1456	0
0.21443	0
0.28326	0
0.35209	0
0.42092	0
0.48975	0
0.55858	0
0.62742	0
0.69625	0
0.76508	0
0.83391	0
0.90274	0
0.97157	0
1.0404	0
1.10924	7.21008
1.17807	0
1.2469	0
1.31573	0
1.38456	0
1.45339	0
1.52223	0
1.59106	0
1.65989	0
1.72872	0
1.79755	0
1.86638	0
1.93521	0
2.00405	0
2.07288	0
2.14171	0
2.21054	0
2.27937	0
2.3482	0
2.41703	0
2.48587	0
2.5547	0
2.62353	0
2.69236	0
2.76119	0
2.83002	0
2.89885	0
2.96769	0
3.03652	0
3.10535	0
3.17418	0
3.24301	0
3.31184	0
3.38067	0
3.44951	0
3.51834	0
3.58717	0
3.656	0
3.72483	0
3.79366	0
3.8625	7.57493
3.93133	0
4.00016	0
4.06899	0
4.13782	0
4.20665	0
4.27548	0
4.34432	0
4.41315	0
4.48198	0
4.55081	0
4.61964	0
4.68847	0
4.7573	0
4.82614	0
4.89497	0
4.9638	0
5.03263	0
5.10146	0
5.17029	0
5.23912	0
5.30796	0
5.37679	0
5.44562	0
5.51445	0
5.58328	0
5.65211	0
5.72095	0
5.78978	0
5.85861	0
5.92744	0
5.99627	0
6.0651	0
6.13393	0
6.20277	0
6.2716	0
6.34043	0
6.40926	0
6.47809	0
6.54692	0
6.61575	0
6.68459	0
6.75342	0
6.82225	0
6.89108	0
6.95991	0
7.02874	0
7.09757	0
7.16641	0
7.23524	0
7.30407	0
7.3729	0
7.44173	0
7.51056	0
7.5794	0
7.64823	0
7.71706	0
7.78589	0
7.85472	0
7.92355	0
7.99238	0
8.06122	0
8.13005	0
8.19888	0
8.26771	0
8.33654	0
8.40537	0
8.4742	0
8.54304	0
8.61187	0
8.6807	0
8.74953	0
8.81836	0
8.88719	0
8.95602	0
9.02486	0
9.09369	0
9.16252	0
9.23135	0
9.30018	0
9.36901	0
9.43785	0
9.50668	0
9.57551	0
9.64434	0
9.71317	0
9.782	0
9.85083	0
9.91967	0
9.9885	0
10.05733	0
10.12616	0
10.19499	0
10.26382	5.704
10.33265	0
10.40149	0
10.47032	0
10.53915	0
10.60798	0
10.67681	0
10.74564	0
10.81447	0
10.88331	0
10.95214	0
11.02097	0
11.0898	0
11.15863	0
11.22746	0
11.29629	0
11.36513	0
11.43396	0
11.50279	0
11.57162	0
11.64045	0
11.70928	0
11.77812	0
11.84695	0
11.91578	0
11.98461	0
12.05344	0
12.12227	0
12.1911	0
12.25994	0
12.32877	0
12.3976	0
12.46643	0
12.53526	0
12.60409	0
12.67292	0
12.74176	0
12.81059	0
12.87942	0
12.94825	0
13.01708	0
13.08591	0
13.15474	0
13.22358	0
13.29241	0
13.36124	0
13.43007	0
13.4989	7.08408
13.56773	0
13.63657	0
13.7054	0
13.77423	0
13.84306	0
13.91189	0
13.98072	6.07147
14.04955	0
14.11839	0
14.18722	0
14.25605	0
14.32488	0
14.39371	0
14.46254	11.75242
14.53137	0
14.60021	0
14.66904	0
14.73787	5.83959
14.8067	0
14.87553	0
14.94436	0
15.01319	0
15.08203	0
15.15086	0
15.21969	0
15.28852	6.79318
15.35735	0
15.42618	0
15.49502	0
15.56385	0
15.63268	0
15.70151	0
15.77034	0
15.83917	0
15.908	0
15.97684	0
16.04567	0
16.1145	0
16.18333	0
16.25216	0
16.32099	0
16.38982	0
16.45866	0
16.52749	0
16.59632	0
16.66515	0
16.73398	0
16.80281	0
16.87164	0
16.94048	0
17.00931	0
17.07814	0
17.14697	0
17.2158	0
17.28463	0
17.35347	0
17.4223	0
17.49113	0
17.55996	0
17.62879	0
17.69762	0
17.76645	0
17.83529	0
17.90412	0
17.97295	0
18.04178	0
18.11061	0
18.17944	0
18.24827	0
18.31711	0
18.38594	0
18.45477	0
18.5236	0
18.59243	0
18.66126	0
18.73009	0
18.79893	0
18.86776	0
18.93659	0
19.00542	0
19.07425	0
19.14308	0
19.21192	0
19.28075	0
19.34958	0
19.41841	0
19.48724	0
19.55607	0
19.6249	0
19.69374	0
19.76257	0
19.8314	0
19.90023	0
19.96906	8.41428
20.03789	0
20.10672	0
20.17556	0
20.24439	0
20.31322	0
20.38205	0
20.45088	0
20.51971	0
20.58854	6.3641
20.65738	0
20.72621	0
20.79504	0
20.86387	0
20.9327	8.90024
21.00153	0
21.07036	0
21.1392	0
21.20803	0
21.27686	0
21.34569	0
21.41452	0
21.48335	0
21.55219	7.50835
21.62102	0
21.68985	0
21.75868	0
21.82751	0
21.89634	0
21.96517	0
22.03401	0
22.10284	0
22.17167	6.27499
22.2405	0
22.30933	0
22.37816	0
22.44699	0
22.51583	0
22.58466	0
22.65349	0
22.72232	0
22.79115	5.57908
22.85998	0
22.92881	0
22.99765	0
23.06648	0
23.13531	0
23.20414	0
23.27297	0
23.3418	0
23.41064	0
23.47947	0
23.5483	0
23.61713	0
23.68596	0
23.75479	0
23.82362	0
23.89246	0
23.96129	0
24.03012	0
24.09895	0
24.16778	0
24.23661	0
24.30544	8.5223
24.37428	0
24.44311	0
24.51194	0
24.58077	0
24.6496	0
24.71843	0
24.78726	0
24.8561	0
24.92493	5.77785
24.99376	0
25.06259	0
25.13142	0
25.20025	0
25.26909	0
25.33792	0
25.40675	0
25.47558	0
25.54441	0
25.61324	0
25.68207	0
25.75091	0
25.81974	0
25.88857	0
25.9574	0
26.02623	0
26.09506	0
26.16389	0
26.23273	0
26.30156	0
26.37039	0
26.43922	0
26.50805	0
26.57688	0
26.64571	0
26.71455	0
26.78338	0
26.85221	0
26.92104	0
26.98987	0
27.0587	0
27.12754	0
27.19637	0
27.2652	0
27.33403	0
27.40286	0
27.47169	0
27.54052	0
27.60936	0
27.67819	0
27.74702	0
27.81585	0
27.88468	0
27.95351	0
28.02234	0
28.09118	0
28.16001	0
28.22884	0
28.29767	0
28.3665	0
28.43533	0
28.50416	0
28.573	0
28.64183	0
28.71066	0
28.77949	0
28.84832	0
28.91715	0
28.98599	0
29.05482	0
29.12365	13.52524
29.19248	0
29.26131	0
29.33014	0
29.39897	0
29.46781	0
29.53664	0
29.60547	0
29.6743	0
29.74313	0
29.81196	0
29.88079	0
29.94963	0
30.01846	0
30.08729	0
30.15612	0
30.22495	0
30.29378	0
30.36261	0
30.43145	11.64966
30.50028	0
30.56911	0
30.63794	0
30.70677	0
30.7756	5.28285
30.84443	0
30.91327	0
30.9821	0
31.05093	0
31.11976	0
31.18859	0
31.25742	0
31.32626	0
31.39509	0
31.46392	0
31.53275	10.40528
31.60158	0
31.67041	0
31.73924	0
31.80808	0
31.87691	0
31.94574	0
32.01457	0
32.0834	0
32.15223	0
32.22106	0
32.2899	0
32.35873	0
32.42756	5.34373
32.49639	0
32.56522	0
32.63405	0
32.70288	0
32.77172	0
32.84055	0
32.90938	0
32.97821	0
33.04704	0
33.11587	0
33.18471	0
33.25354	0
33.32237	9.19505
33.3912	0
33.46003	0
33.52886	0
33.59769	0
33.66653	0
33.73536	0
33.80419	0
33.87302	0
33.94185	0
34.01068	0
34.07951	0
34.14835	0
34.21718	9.04582
34.28601	0
34.35484	0
34.42367	0
34.4925	0
34.56133	0
34.63017	0
34.699	0
34.76783	0
34.83666	0
34.90549	0
34.97432	0
35.04316	0
35.11199	5.47954
35.18082	0
35.24965	0
35.31848	0
35.38731	0
35.45614	0
35.52498	0
35.59381	12.36463
35.66264	0
35.73147	0
35.8003	0
35.86913	6.44855
35.93796	0
36.0068	0
36.07563	0
36.14446	0
36.21329	0
36.28212	0
36.35095	0
36.41978	0
36.48862	0
36.55745	0
36.62628	0
36.69511	0
36.76394	11.87677
36.83277	0
36.90161	0
36.97044	0
37.03927	0
37.1081	0
37.17693	0
37.24576	0
37.31459	0
37.38343	0
37.45226	0
37.52109	11.12644
37.58992	0
37.65875	0
37.72758	0
37.79641	0
37.86525	0
37.93408	0
38.00291	0
38.07174	0
38.14057	0
38.2094	0
38.27823	0
38.34707	0
38.4159	0
38.48473	10.32338
38.55356	0
38.62239	0
38.69122	0
38.76006	0
38.82889	0
38.89772	0
38.96655	0
39.03538	0
39.10421	0
39.17304	0
39.24188	0
39.31071	0
39.37954	0
39.44837	0
39.5172	0
39.58603	0
39.65486	0
39.7237	0
39.79253	0
39.86136	0
39.93019	0
39.99902	0
40.06785	0
40.13668	0
40.20552	0
40.27435	0
40.34318	0
40.41201	0
40.48084	0
40.54967	0
40.6185	0
40.7086	0
40.77743	0
40.84626	0
40.91509	0
40.98392	0
41.03829	0
41.09799	0
41.1577	0
41.2174	0
41.2771	0
41.33681	0
41.39651	0
41.45621	0
41.51592	0
41.57562	0
41.63533	0
41.69503	0
41.75473	0
41.81444	0
41.87414	11.64923
41.93384	0
41.99355	0
42.05325	0
42.11295	0
42.17266	0
42.23236	0
42.29207	0
42.35177	0
42.41147	0
42.47118	0
42.53088	0
42.59058	0
42.65029	0
42.70999	0
42.7697	0
42.8294	0
42.8891	0
42.94881	0
43.00851	0
43.06821	0
43.12792	0
43.18762	0
43.24732	0
43.30703	0
43.36673	0
43.42644	0
43.48614	0
43.54584	10.18423
43.60555	0
43.66525	0
43.72495	0
43.78466	0
43.84436	0
43.90407	0
43.96377	0
44.02347	0
44.08318	0
44.14288	0
44.20258	0
44.26229	0
44.32199	0
44.38169	0
44.4414	0
44.5011	0
44.56081	0
44.62051	0
44.68021	0
44.73992	0
44.79962	0
44.85932	16.21804
44.91903	0
44.97873	0
45.03844	0
45.09814	0
45.15784	0
45.21755	0
45.27725	0
45.33695	0
45.39666	0
45.45636	11.88577
45.51606	0
45.57577	0
45.63547	0
45.69518	0
45.75488	0
45.81458	0
45.87429	0
45.93399	0
45.99369	0
46.0534	0
46.1131	0
46.17281	0
46.23251	0
46.29221	0
46.35192	0
46.41162	8.50913
46.47132	0
46.53103	0
46.59073	0
46.65043	0
46.71014	0
46.76984	0
46.82955	0
46.88925	0
46.94895	0
47.00866	0
47.06836	0
47.12806	0
47.18777	0
47.24747	0
47.30718	0
47.36688	0
47.42658	0
47.48629	0
47.54599	0
47.60569	0
47.6654	0
47.7251	0
47.7848	0
47.84451	0
47.90421	0
47.96392	9.34645
48.02362	0
48.08332	0
48.14303	0
48.20273	0
48.26243	0
48.32214	0
48.38184	0
48.44155	0
48.50125	0
48.56095	0
48.62066	0
48.68036	0
48.74006	0
48.79977	0
48.85947	0
48.91917	0
48.97888	0
49.03858	0
49.09829	0
49.15799	0
49.21769	0
49.2774	12.77095
49.3371	0
49.3968	0
49.45651	0
49.51621	0
49.57592	0
49.63562	0
49.69532	0
49.75503	0
49.81473	11.12871
49.87443	0
49.93414	0
49.99384	0
50.05354	9.13367
50.11325	0
50.17295	0
50.23266	0
50.29236	0
50.35206	0
50.41177	0
50.47147	0
50.53117	0
50.59088	0
50.65058	0
50.71029	0
50.76999	0
50.82969	0
50.8894	0
50.9491	0
51.0088	0
51.06851	0
51.12821	0
51.18791	0
51.24762	0
51.30732	0
51.36703	0
51.42673	0
51.48643	0
51.54614	0
51.60584	0
51.66554	0
51.72525	0
51.78495	0
51.84466	0
51.90436	0
51.96406	0
52.02377	0
52.08347	0
52.14317	0
52.20288	0
52.26258	0
52.32228	0
52.38199	0
52.44169	6.07083
52.5014	0
52.5611	0
52.6208	0
52.68051	0
52.74021	0
52.79991	0
52.85962	0
52.91932	0
52.97903	0
53.03873	0
53.09843	0
53.15814	0
53.21784	0
53.27754	0
53.33725	0
53.39695	0
53.45665	0
53.51636	0
53.57606	0
53.63577	0
53.69547	0
53.75517	9.61968
53.81488	0
53.87458	0
53.93428	0
53.99399	0
54.05369	0
54.1134	0
54.1731	0
54.2328	0
54.29251	10.39602
54.35221	0
54.41191	0
54.47162	0
54.53132	0
54.59102	8.77674
54.65073	0
54.71043	0
54.77014	0
54.82984	0
54.88954	0
54.94925	0
55.00895	0
55.06865	10.55091
55.12836	0
55.18806	0
55.24777	0
55.30747	0
55.36717	0
55.42688	0
55.48658	0
55.54628	0
55.60599	0
55.66569	0
55.72539	0
55.7851	0
55.8448	0
55.90451	0
55.96421	0
56.02391	0
56.08362	0
56.14332	0
56.20302	0
56.26273	0
56.32243	0
56.38214	0
56.44184	6.62569
56.50154	0
56.56125	0
56.62095	0
56.68065	5.65022
56.74036	0
56.80006	0
56.85976	0
56.91947	0
56.97917	0
57.03888	0
57.09858	0
57.15828	0
57.21799	0
57.27769	0
57.33739	0
57.3971	0
57.4568	0
57.51651	0
57.57621	0
57.63591	0
57.69562	0
57.75532	0
57.81502	0
57.87473	0
57.93443	0
57.99413	0
58.05384	10.33555
58.11354	0
58.17325	0
58.23295	0
58.29265	0
58.35236	0
58.41206	0
58.47176	0
58.53147	0
58.59117	0
58.65088	10.25986
58.71058	0
58.77028	0
58.82999	0
58.88969	9.95977
58.94939	0
59.0091	0
59.0688	0
59.1285	4.93753
59.18821	0
59.24791	0
59.30762	0
