# Supplementary material for: Visualized in-sensor computing
Source: Nat Commun. 2024 Apr 24;15:3454. doi: 10.1038/s41467-024-47630-9 (PMC11043433; doi:10.1038/s41467-024-47630-9)
Supplement: Supplementary file 6 — Source Data [file 41467_2024_47630_MOESM6_ESM.zip › Source Date/Supplementary Fig.10.txt]

Time	5	10	20	30	50	100
0.04668	0.00406	0.00371	0.00315	0.00321	3.61311E-4	0.00266
0.09805	0.00405	0.00377	0.00321	0.00332	3.78138E-4	0.00274
0.14942	0.00405	0.00377	0.00327	0.00325	3.65519E-4	0.00269
0.2008	0.00411	0.00381	0.00324	0.00329	3.31865E-4	0.00271
0.25218	0.00407	0.00379	0.00321	0.00339	3.10831E-4	0.00273
0.30355	0.00404	0.00378	0.00331	0.00334	3.82345E-4	0.00273
0.35493	0.00408	0.00373	0.00329	0.00337	2.60348E-4	0.00276
0.4063	0.00405	0.00383	0.00328	0.00339	2.81382E-4	0.0028
0.45769	0.0041	0.0038	0.00333	0.00334	3.10831E-4	0.00278
0.50909	0.00411	0.00376	0.00331	0.00342	3.06623E-4	0.00283
0.56043	0.00411	0.00387	0.00338	0.00341	3.15036E-4	0.00284
0.6118	0.00407	0.00384	0.00337	0.00335	3.2345E-4	0.00281
0.66316	0.00412	0.00381	0.0033	0.00339	3.31865E-4	0.00284
0.7145	0.00402	0.00382	0.00332	0.00339	3.2345E-4	0.00285
0.76585	0.00415	0.00384	0.00344	0.0034	3.15036E-4	0.00282
0.8172	0.00411	0.00372	0.00338	0.00343	3.02416E-4	0.00287
0.86856	0.00411	0.00382	0.00339	0.00338	3.57104E-4	0.00285
0.91992	0.0041	0.00384	0.00342	0.00336	3.3607E-4	0.00279
0.97127	0.00408	0.00379	0.00335	0.00339	2.9821E-4	0.0028
1.02261	0.00406	0.00383	0.00339	0.00344	3.65519E-4	0.00275
1.07499	0.00402	0.00383	0.00343	0.00336	3.15036E-4	0.00281
1.12634	0.00403	0.00382	0.00336	0.00343	3.06623E-4	0.0028
1.17769	0.00405	0.00388	0.00342	0.00345	3.94965E-4	0.00286
1.22905	0.00413	0.00387	0.00341	0.00337	3.82345E-4	0.00277
1.28041	0.00412	0.00391	0.00334	0.00338	2.89796E-4	0.0028
1.33177	0.00411	0.00391	0.00342	0.00345	4.03379E-4	0.00283
1.38312	0.00411	0.00387	0.00341	0.00339	3.40277E-4	0.00279
1.43449	0.00414	0.00389	0.00339	0.00346	3.86553E-4	0.00283
1.48585	0.00405	0.00382	0.00341	0.00344	3.86553E-4	0.00277
1.5372	0.0041	0.00387	0.00341	0.00339	3.78138E-4	0.00274
1.58858	0.00404	0.00389	0.00334	0.00346	3.40277E-4	0.00281
1.63995	0.00404	0.00385	0.00341	0.0034	3.73932E-4	0.00273
1.69132	0.0041	0.00389	0.00344	0.00342	3.3607E-4	0.00277
1.74269	0.00415	0.00385	0.0034	0.00342	3.31865E-4	0.00284
1.79405	0.00412	0.00388	0.00342	0.00349	3.57104E-4	0.00276
1.84541	0.00413	0.00385	0.00341	0.00336	3.3607E-4	0.00271
1.89677	0.00417	0.00384	0.00336	0.00344	3.06623E-4	0.00279
1.94812	0.00412	0.00388	0.0034	0.00334	3.15036E-4	0.00275
1.99949	0.00419	0.00384	0.00344	0.00339	2.8559E-4	0.00276
2.05085	0.00408	0.00387	0.0034	0.00338	3.2345E-4	0.0028
2.10223	0.00409	0.00389	0.0034	0.00338	3.10831E-4	0.00278
2.15358	0.00413	0.00388	0.00348	0.00341	3.02416E-4	0.00279
2.20494	0.00415	0.00385	0.00344	0.00339	3.27657E-4	0.00287
2.25632	0.00414	0.00386	0.00344	0.00341	2.89796E-4	0.00277
2.30767	0.00415	0.00385	0.00347	0.00344	2.94002E-4	0.00278
2.35902	0.00408	0.00383	0.00339	0.00344	3.27657E-4	0.00284
2.4104	0.00413	0.00385	0.00343	0.00342	2.51935E-4	0.00282
2.46179	0.0042	0.00379	0.00346	0.00346	3.3607E-4	0.00279
2.51317	0.00407	0.00379	0.00344	0.00346	3.3607E-4	0.0028
2.56454	0.00411	0.00383	0.00347	0.00341	3.78138E-4	0.00283
2.61592	0.00411	0.00379	0.00349	0.00347	3.02416E-4	0.00283
2.66728	0.00419	0.00382	0.00347	0.00341	3.57104E-4	0.00285
2.71863	0.00413	0.00383	0.0035	0.00342	3.57104E-4	0.00285
2.76997	0.00409	0.00383	0.00345	0.00343	3.65519E-4	0.00286
2.82132	0.00412	0.00381	0.00344	0.00344	4.32827E-4	0.0029
2.8727	0.00413	0.00391	0.00343	0.00345	3.57104E-4	0.00283
2.92409	0.00409	0.00385	0.00339	0.00346	3.73932E-4	0.00281
2.97547	0.00408	0.00391	0.00336	0.0035	4.49654E-4	0.00282
3.02685	0.0041	0.00392	0.00338	0.00349	3.69725E-4	0.00277
3.07822	0.00415	0.00387	0.00336	0.00347	3.69725E-4	0.00285
3.12957	0.00412	0.00384	0.00332	0.00353	3.99172E-4	0.00291
3.18094	0.00423	0.00394	0.00337	0.00356	4.03379E-4	0.00284
3.23233	0.00413	0.00385	0.00337	0.00346	4.45447E-4	0.00286
3.2837	0.00411	0.00386	0.00333	0.00348	4.53861E-4	0.00286
3.33506	0.00412	0.00395	0.00335	0.00352	3.40277E-4	0.00287
3.38642	0.00407	0.00388	0.00341	0.00347	4.62274E-4	0.00288
3.43779	0.00411	0.0039	0.00339	0.00342	4.4124E-4	0.00289
3.48914	0.00413	0.00392	0.00342	0.00349	3.90759E-4	0.00284
3.54049	0.00413	0.00386	0.00344	0.00346	4.32827E-4	0.00288
3.59184	0.00412	0.00389	0.00335	0.00344	3.69725E-4	0.0029
3.64321	0.00417	0.00391	0.00341	0.00347	4.07586E-4	0.00288
3.69455	0.00411	0.00395	0.00339	0.00344	4.4124E-4	0.00285
3.74593	0.00404	0.00391	0.00335	0.00353	4.70688E-4	0.00287
3.79731	0.00413	0.00392	0.00339	0.00347	4.49654E-4	0.00287
3.84866	0.0041	0.00387	0.00341	0.00348	4.53861E-4	0.0029
3.90004	0.00406	0.00396	0.00333	0.00346	5.50616E-4	0.00288
3.9514	0.00409	0.00391	0.00339	0.00351	5.42203E-4	0.00283
4.00275	0.00408	0.00387	0.0034	0.00349	5.71651E-4	0.0029
4.05411	0.00411	0.0039	0.00339	0.00346	5.88478E-4	0.00291
4.10547	0.00411	0.00393	0.00341	0.00359	5.9689E-4	0.00282
4.15685	0.00406	0.00384	0.00343	0.00354	6.26339E-4	0.0029
4.20823	0.00411	0.00394	0.0034	0.00353	5.92685E-4	0.00289
4.2596	0.00412	0.00395	0.00341	0.00353	6.22132E-4	0.00284
4.31096	0.00407	0.00389	0.0034	0.00349	5.9689E-4	0.00283
4.3623	0.00414	0.00392	0.00334	0.00348	5.16962E-4	0.00285
4.41364	0.0041	0.0039	0.00349	0.00349	6.22132E-4	0.00288
4.46501	0.00408	0.00392	0.00344	0.00354	6.09512E-4	0.00288
4.51638	0.00407	0.00391	0.00342	0.00349	5.3379E-4	0.00283
4.5688	0.0041	0.00392	0.00346	0.00355	5.63236E-4	0.0028
4.62117	0.00408	0.00389	0.00345	0.00349	5.9689E-4	0.00287
4.67355	0.00412	0.00397	0.00345	0.00352	5.9689E-4	0.00291
4.72491	0.0041	0.00389	0.00347	0.00352	6.51579E-4	0.00285
4.77627	0.00406	0.00393	0.00344	0.0035	5.9689E-4	0.00289
4.82764	0.00413	0.00392	0.00342	0.00347	6.30545E-4	0.00292
4.87899	0.00408	0.00394	0.00343	0.00348	6.17924E-4	0.00289
4.93034	0.0041	0.00388	0.00345	0.0035	5.4641E-4	0.00295
4.98169	0.00408	0.00389	0.00344	0.00342	6.01098E-4	0.00291
5.03306	0.00404	0.00391	0.00345	0.00348	5.92685E-4	0.00283
5.08442	0.00405	0.00387	0.00342	0.00345	5.50616E-4	0.00291
5.13682	-0.05271	-0.06309	-0.10519	-0.12878	-0.23347	-0.15833
5.1882	-0.01244	-0.00639	-0.01258	-0.01409	-0.03501	-0.02049
5.23956	-0.13644	-0.14662	-0.2082	-0.2548	-0.40757	-0.30244
5.29093	-0.03625	-0.01901	-0.02989	-0.03369	-0.06255	-0.04088
5.3423	-0.2529	-0.25133	-0.32809	-0.39939	-0.57115	-0.44997
5.39364	-0.06419	-0.03282	-0.04612	-0.05242	-0.08373	-0.0572
5.44502	-0.39484	-0.37035	-0.45623	-0.55056	-0.7249	-0.5928
5.49638	-0.09407	-0.0468	-0.06158	-0.06979	-0.10092	-0.07078
5.54773	-0.5535	-0.49654	-0.58647	-0.70034	-0.86829	-0.7272
5.5991	-0.12533	-0.06072	-0.07596	-0.08618	-0.11518	-0.08198
5.65045	-0.03105	-0.62483	-0.71554	-0.84674	-1.00146	-0.85202
5.70183	-0.01179	-0.07451	-0.08986	-0.10143	-0.12752	-0.09183
5.75422	-0.00499	-0.75246	-0.84236	-0.98681	-1.12508	-0.96759
5.80557	-0.00183	-0.08786	-0.1028	-0.11517	-0.13848	-0.10046
5.85692	-1.14082E-4	-0.87744	-0.96396	-1.11924	-1.23953	-1.07466
5.90828	0.001	-0.10078	-0.11492	-0.12876	-0.14876	-0.10842
5.95962	0.00159	-0.99858	-1.08077	-1.24573	-1.3334	-1.1758
6.01099	0.00208	-0.11316	-0.12645	-0.14108	-0.15766	-0.11643
6.06338	0.00242	-1.11469	-1.19222	-1.34995	-1.43019	-1.27104
6.11578	0.00265	-0.12469	-0.1372	-0.15213	-0.16664	-0.1234
6.16715	0.00284	-0.0289	-1.28374	-1.45716	-1.52204	-1.34411
6.21851	0.00296	-0.01099	-0.14633	-0.16337	-0.17513	-0.12935
6.2699	0.00315	-0.00469	-1.3792	-1.56001	-1.61024	-1.42373
6.32125	0.00325	-0.00166	-0.15575	-0.17451	-0.1835	-0.13568
6.3726	0.00329	1.63282E-5	-1.47152	-1.65982	-1.69472	-1.49962
6.42398	0.0034	9.16578E-4	-0.16522	-0.18544	-0.19178	-0.1414
6.47534	0.00348	0.00155	-1.56004	-1.75402	-1.77493	-1.5729
6.5267	0.00348	0.00203	-0.17412	-0.19544	-0.19952	-0.14803
6.57805	0.00351	0.00226	-1.64456	-1.8438	-1.85176	-1.64479
6.62943	0.00362	0.0026	-0.18286	-0.20539	-0.20732	-0.1533
6.68079	0.0036	0.00281	-1.72652	-1.92971	-1.92689	-1.71237
6.73217	0.00363	0.00286	-0.19143	-0.21464	-0.21516	-0.15943
6.78351	0.00368	0.00302	-1.80393	-2.01089	-1.99799	-1.77861
6.83489	0.00367	0.00315	-0.19943	-0.22414	-0.22244	-0.16498
6.88625	0.00375	0.00322	-1.87912	-2.08981	-2.06647	-1.84276
6.93761	0.00378	0.00331	-0.20756	-0.23242	-0.22997	-0.17109
6.98896	0.00376	0.00336	-1.95111	-2.16272	-2.13293	-1.90441
7.04034	0.00382	0.00339	-0.21508	-0.24995	-0.23756	-0.17694
7.09171	0.00384	0.00343	-2.0196	-2.2471	-2.19817	-1.96457
7.14307	0.0038	0.00354	-0.22262	-0.26077	-0.24558	-0.18311
7.19443	0.00379	0.00348	-0.06091	-2.32203	-2.26261	-2.02491
7.24581	0.00388	0.00355	-0.02726	-0.27821	-0.26898	-0.19527
7.29717	0.00387	0.00354	-0.0144	-2.41946	-2.3613	-2.10744
7.34852	0.00392	0.00352	-0.00798	-0.29238	-0.28385	-0.20458
7.39988	0.00392	0.0036	-0.00457	-2.50195	-2.44486	-2.17886
7.45227	0.00388	0.00361	-0.00245	-0.3046	-0.2966	-0.2223
7.50467	0.00391	0.00356	-0.00101	-2.58012	-2.52199	-2.26071
7.55604	0.00394	0.00364	-1.30909E-4	-0.31685	-0.30921	-0.23296
7.60742	0.00393	0.00363	6.17896E-4	-2.65151	-2.59552	-2.33549
7.65878	0.00389	0.00367	0.00113	-0.3291	-0.32181	-0.24486
7.71015	0.00389	0.00371	0.00151	-2.7228	-2.66661	-2.40582
7.76152	0.00389	0.00362	0.00179	-0.3422	-0.33518	-0.25505
7.81289	0.00397	0.00361	0.00211	-2.79261	-2.73735	-2.47543
7.86423	0.00396	0.00366	0.0022	-0.35537	-0.34886	-0.26714
7.91559	0.00396	0.00365	0.00247	-2.86142	-2.80758	-2.54189
7.96696	0.004	0.00363	0.0026	-0.36839	-0.3632	-0.27778
8.01832	0.00397	0.00371	0.00269	-2.92735	-2.87774	-2.60944
8.06968	0.00399	0.0037	0.00281	-0.38195	-0.37791	-0.28992
8.12105	0.00404	0.00366	0.00295	-2.99338	-2.94609	-2.67514
8.17239	0.00403	0.00373	0.003	-0.39478	-0.39283	-0.30167
8.22377	0.00399	0.00371	0.0031	-0.12692	-3.01322	-2.74015
8.27512	0.00403	0.0037	0.00316	-0.06271	-0.40782	-0.31431
8.32647	0.00396	0.00374	0.00321	-0.03647	-3.07951	-2.80354
8.37786	0.00396	0.00381	0.00333	-0.02324	-0.42293	-0.32604
8.42922	0.00399	0.00374	0.00326	-0.01571	-3.14537	-2.86658
8.48058	0.00406	0.00371	0.00336	-0.0109	-0.43831	-0.33865
8.53193	0.00403	0.00382	0.00338	-0.00777	-3.20954	-2.92666
8.5833	0.00406	0.00381	0.00341	-0.00559	-0.45438	-0.35105
8.63466	0.00409	0.00375	0.00338	-0.00393	-3.27487	-2.98796
8.686	0.00403	0.00379	0.00334	-0.00273	-0.46992	-0.36404
8.73735	0.00399	0.00373	0.00337	-0.00184	-3.33726	-3.04749
8.78975	0.00397	0.00376	0.00335	-0.00104	-0.48595	-0.37656
8.84213	0.00397	0.00382	0.00341	-4.67425E-4	-3.39749	-3.10727
8.89352	0.00404	0.00379	0.00342	-8.88576E-6	-0.50153	-0.39112
8.9449	0.00401	0.00381	0.00342	4.53861E-4	-3.45786	-3.16698
8.99627	0.00403	0.0038	0.00345	7.44129E-4	-0.51756	-0.40472
9.04763	0.00403	0.00382	0.0035	0.00105	-3.5175	-3.22536
9.09899	0.004	0.00387	0.0035	0.00132	-0.53366	-0.41896
9.15034	0.00402	0.00382	0.00349	0.00152	-3.57606	-3.28202
9.20168	0.00406	0.0038	0.00357	0.0017	-0.55024	-0.43314
9.25303	0.00404	0.00381	0.00355	0.0019	-3.63454	-3.33987
9.3044	0.00409	0.00386	0.00354	0.00204	-0.56616	-0.44774
9.35576	0.00407	0.00383	0.00357	0.00213	-3.68962	-3.39557
9.4071	0.00408	0.00382	0.00357	0.00222	-0.58211	-0.46306
9.45848	0.00411	0.00382	0.00358	0.00233	-3.74385	-3.45389
9.50983	0.00407	0.0038	0.00363	0.00246	-0.59785	-0.47829
9.56119	0.00407	0.00381	0.00363	0.00252	-3.79808	-3.50813
9.61256	0.00405	0.00383	0.00364	0.00259	-0.61371	-0.49313
9.66392	0.00409	0.00379	0.00363	0.00267	-3.85003	-3.56243
9.71529	0.00405	0.00382	0.00356	0.00277	-0.63036	-0.5085
9.76665	0.00403	0.00385	0.00365	0.00287	-3.90187	-3.61651
9.818	0.00413	0.00382	0.00366	0.00282	-0.64708	-0.52456
9.86938	0.00407	0.00384	0.00364	0.00286	-3.95399	-3.67155
9.92073	0.00415	0.00385	0.00364	0.00296	-0.66453	-0.54124
9.97208	0.00411	0.00378	0.00366	0.00294	-4.00396	-3.72548
10.02345	0.00403	0.00379	0.00369	0.00304	-0.68046	-0.55756
10.07584	0.00401	0.00382	0.00367	0.00308	-4.05375	-3.77851
10.12824	0.00405	0.00376	0.00368	0.00305	-0.69818	-0.57471
10.17962	0.00403	0.00375	0.0036	0.0031	-4.10233	-3.83071
10.23101	0.00404	0.00376	0.00365	0.00319	-0.71436	-0.59183
10.2824	0.00406	0.00374	0.00366	0.00316	-0.30791	-3.88352
10.33377	0.00403	0.00375	0.00376	0.00314	-0.18361	-0.59675
10.38514	0.00397	0.00376	0.00372	0.00322	-0.12346	-3.90745
10.43649	0.00408	0.00374	0.00369	0.00319	-0.08892	-0.60845
10.48784	0.00404	0.00374	0.00369	0.00325	-0.06728	-3.94391
10.53918	0.00406	0.00378	0.00372	0.00324	-0.05272	-0.62255
10.59055	0.00399	0.00374	0.00369	0.00327	-0.04232	-3.98484
10.6419	0.00404	0.00377	0.00371	0.00322	-0.03482	-0.6373
10.69327	0.00404	0.00379	0.00374	0.00336	-0.02903	-4.02753
10.74463	0.00406	0.00371	0.00373	0.00333	-0.02447	-0.65357
10.79598	0.00403	0.00373	0.00376	0.00345	-0.02105	-4.0712
10.84734	0.00406	0.00376	0.00375	0.00351	-0.01808	-0.6695
10.89868	0.0041	0.00372	0.00382	0.00352	-0.01578	-4.1148
10.95004	0.004	0.00376	0.00372	0.00349	-0.01382	-0.68684
11.00142	0.00406	0.00382	0.00371	0.00353	-0.01214	-4.15977
11.05277	0.00398	0.00372	0.00374	0.00355	-0.01074	-0.70408
11.10415	0.00403	0.00382	0.00373	0.00347	-0.00955	-4.20343
11.15549	0.00403	0.00378	0.00367	0.00359	-0.00849	-0.72068
11.20685	0.00408	0.00368	0.00377	0.00361	-0.0076	-4.24668
11.25822	0.00406	0.0037	0.00371	0.00358	-0.00683	-0.73837
11.31059	0.00405	0.00378	0.00375	0.0036	-0.00612	-4.29061
11.36298	0.00408	0.00371	0.0038	0.00363	-0.0055	-0.75644
11.41436	0.00404	0.00371	0.00374	0.00358	-0.00497	-4.33531
11.46575	0.00411	0.00375	0.00373	0.00365	-0.00448	-0.77462
11.51712	0.00406	0.00378	0.00374	0.0036	-0.00407	-4.37738
11.56851	0.00407	0.00376	0.00371	0.00362	-0.00362	-0.79284
11.61987	0.00406	0.00378	0.00375	0.00363	-0.00325	-4.42031
11.67125	0.0041	0.00371	0.00373	0.00366	-0.00288	-0.81297
11.72262	0.00406	0.00371	0.00375	0.00355	-0.00263	-4.46549
11.77398	0.00413	0.00374	0.0037	0.0036	-0.00236	-0.83196
11.82535	0.00407	0.00372	0.00374	0.00366	-0.00218	-4.50707
11.8767	0.00403	0.00374	0.00373	0.00362	-0.00183	-0.85112
11.92807	0.00409	0.00374	0.0037	0.00368	-0.00162	-4.54963
11.97944	0.00407	0.0037	0.00385	0.0036	-0.00146	-0.87082
12.0308	0.00408	0.00374	0.00377	0.00363	-0.00131	-4.59164
12.08218	0.00411	0.00375	0.00376	0.00367	-0.00112	-0.88944
12.13354	0.00409	0.00371	0.00379	0.00366	-9.97479E-4	-4.63412
12.18491	0.00408	0.00374	0.00379	0.00368	-8.46035E-4	-0.90948
12.23627	0.00416	0.00376	0.00379	0.00367	-6.86177E-4	-4.67332
12.28764	0.00408	0.00368	0.00382	0.00372	-6.48316E-4	-0.92665
12.33899	0.00405	0.00374	0.00384	0.00368	-4.80045E-4	-4.71332
12.39037	0.0041	0.00368	0.00376	0.0037	-4.04323E-4	-0.94779
12.44173	0.004	0.00369	0.00384	0.00371	-3.83289E-4	-4.75366
12.49413	0.00397	0.00368	0.00384	0.00367	-1.93983E-4	-0.96563
12.54652	0.00402	0.00368	0.0038	0.0037	-7.61938E-5	-4.79206
12.59789	0.00403	0.00365	0.00383	0.00373	-4.67844E-6	-0.98674
12.64927	0.00408	0.00361	0.00382	0.00371	8.78708E-5	-4.83124
12.70064	0.00411	0.00366	0.00382	0.00373	1.38351E-4	-1.00615
12.752	0.00401	0.00361	0.00385	0.0037	1.50972E-4	-4.86873
12.80337	0.00402	0.00367	0.00384	0.00376	3.15036E-4	-1.02724
12.85473	0.00405	0.00366	0.00381	0.00371	3.69725E-4	-4.90841
12.90608	0.00406	0.00364	0.00384	0.00368	4.03379E-4	-1.04796
12.95745	0.00408	0.00366	0.00384	0.00372	5.12756E-4	-4.94561
13.00881	0.00409	0.00366	0.00379	0.00371	5.5903E-4	-1.06745
13.06018	0.00408	0.00367	0.00379	0.00373	5.71651E-4	-4.98418
13.11154	0.00406	0.00363	0.00377	0.00363	6.7682E-4	-1.0887
13.16288	0.00411	0.00368	0.0038	0.00377	6.85233E-4	-5.02137
13.21426	0.00408	0.00368	0.00389	0.00376	7.5675E-4	-1.10938
13.26561	0.00412	0.00377	0.00386	0.00376	7.98816E-4	-5.05708
13.31697	0.00407	0.00376	0.00379	0.00373	8.1985E-4	-1.12995
13.36834	0.00407	0.00371	0.00383	0.0038	8.57712E-4	-5.09319
13.4197	0.00411	0.00382	0.00377	0.00371	9.46054E-4	-1.1676
13.47108	0.00409	0.00374	0.00379	0.00371	9.50261E-4	-5.15524
13.52243	0.00408	0.00372	0.00383	0.0038	0.00106	-1.19703
13.5738	0.00406	0.0038	0.00379	0.00373	0.00102	-5.20027
13.62621	0.00411	0.00375	0.00374	0.00365	0.001	-1.22124
13.67861	0.0041	0.00371	0.00383	0.00368	0.00111	-5.24266
13.72995	0.00404	0.00375	0.00384	0.00363	0.00114	-1.24539
13.78134	0.00415	0.00374	0.0038	0.00368	0.00116	-5.28094
13.83271	0.00413	0.00373	0.00373	0.00366	0.00119	-1.2687
13.88405	0.00415	0.00376	0.00371	0.00368	0.0012	-5.31953
13.93543	0.00413	0.00371	0.00373	0.0037	0.00116	-1.29537
13.98678	0.00411	0.00371	0.00379	0.00366	0.00123	-5.35829
14.03816	0.00408	0.00373	0.00371	0.00373	0.00122	-1.31776
14.08953	0.00417	0.00374	0.00375	0.00366	0.00125	-5.39563
14.1409	0.0041	0.00371	0.00375	0.00372	0.00133	-1.34369
14.19226	0.00412	0.00372	0.00373	0.00374	0.00136	-5.43141
14.24362	0.00408	0.00376	0.00372	0.00368	0.00132	-1.36515
14.29499	0.00408	0.00368	0.00379	0.00373	0.0013	-5.46732
14.34636	0.00412	0.00372	0.00377	0.00379	0.00136	-1.38897
14.39775	0.00413	0.00373	0.00375	0.00377	0.00132	-5.49989
14.44912	0.00408	0.00374	0.00379	0.00383	0.00133	-1.41176
14.50049	0.00409	0.00377	0.00368	0.0038	0.00143	-5.53577
14.55185	0.00418	0.00379	0.00376	0.00374	0.0014	-1.43511
14.60322	0.00411	0.00377	0.00377	0.00382	0.00148	-5.56867
14.65458	0.00411	0.00373	0.00373	0.00375	0.00156	-1.45552
14.707	0.00411	0.00378	0.00374	0.00374	0.00154	-5.60177
14.75939	0.00411	0.00374	0.00375	0.00371	0.00157	-1.47828
14.81077	0.00411	0.00374	0.00375	0.00382	0.00154	-5.63077
14.86214	0.00411	0.00386	0.00374	0.00374	0.00152	-1.49657
14.91352	0.00411	0.00375	0.00376	0.00376	0.00159	-5.65989
14.96489	0.00411	0.00373	0.00374	0.00382	0.00163	-1.51831
15.01625	0.00411	0.00376	0.00373	0.00373	0.00163	-5.68853
15.06762	0.00411	0.00376	0.00375	0.00374	0.00167	-1.53776
15.11899	0.00411	0.00374	0.00377	0.00376	0.00168	-5.71917
15.17035	0.00411	0.00379	0.00369	0.00371	0.0017	-1.56012
15.22172	0.00411	0.00378	0.00371	0.00372	0.00171	-5.748
15.27308	0.00411	0.00372	0.00373	0.0038	0.00169	-1.58091
15.32446	0.00411	0.00374	0.00376	0.0037	0.00173	-5.77755
15.37583	0.00411	0.00379	0.00371	0.00375	0.00171	-1.60383
15.4272	0.00411	0.00378	0.0038	0.00371	0.00176	-0.94011
15.47857	0.00411	0.00377	0.00375	0.00374	0.00172	-0.6891
15.52993	0.00411	0.00382	0.00375	0.00379	0.00178	-0.54476
15.58132	0.00411	0.00374	0.00377	0.00376	0.00172	-0.4462
15.63269	0.00411	0.00379	0.00374	0.00377	0.00169	-0.37398
15.68406	0.00411	0.00381	0.00376	0.00372	0.00182	-0.31874
15.73647	0.00411	0.00377	0.00378	0.00379	0.00178	-0.27537
15.78884	0.00411	0.00379	0.00368	0.00376	0.00183	-0.24051
15.84019	0.00411	0.00383	0.00368	0.00375	0.00185	-0.21182
15.89154	0.00411	0.00374	0.00372	0.00384	0.00185	-0.1881
15.9429	0.00411	0.00382	0.00373	0.00381	0.00183	-0.16836
15.99427	0.00411	0.00379	0.0037	0.00379	0.00189	-0.15144
16.04563	0.00411	0.00375	0.00371	0.00383	0.00189	-0.13702
16.09699	0.00411	0.0038	0.00372	0.00376	0.00195	-0.12462
16.14838	0.00411	0.00382	0.0037	0.00374	0.00196	-0.11379
16.19976	0.00411	0.00376	0.00377	0.00376	0.00196	-0.10432
16.25114	0.00411	0.00379	0.00378	0.00375	0.00194	-0.09605
16.30253	0.00411	0.00383	0.00371	0.00373	0.00201	-0.08868
16.35389	0.00411	0.00377	0.00376	0.00376	0.00194	-0.0821
16.40526	0.00411	0.00381	0.00376	0.00373	0.00195	-0.07628
16.45665	0.00411	0.00384	0.0037	0.00366	0.00195	-0.07104
16.50801	0.00411	0.00379	0.00381	0.00374	0.00197	-0.06626
16.55937	0.00411	0.00379	0.00376	0.00374	0.00196	-0.06194
16.61075	0.00411	0.00376	0.00375	0.00373	0.00198	-0.05804
16.66213	0.00411	0.00376	0.00379	0.00375	0.00205	-0.05451
16.71454	0.00411	0.00378	0.00384	0.00373	0.00193	-0.05122
16.7669	0.00411	0.00382	0.00378	0.00376	0.00194	-0.04829
16.81827	0.00411	0.00381	0.00384	0.00374	0.00196	-0.04557
16.86963	0.00411	0.0038	0.00376	0.00379	0.00187	-0.04309
16.92101	0.00411	0.00382	0.00375	0.00379	0.00197	-0.04088
16.97236	0.00411	0.00377	0.00381	0.00378	0.00193	-0.0387
17.02375	0.00411	0.00376	0.00378	0.00382	0.00195	-0.03683
17.07512	0.00411	0.00376	0.00382	0.0038	0.00204	-0.03508
17.1265	0.00411	0.00379	0.00384	0.00379	0.00207	-0.0333
17.17785	0.00411	0.00378	0.00386	0.00382	0.00201	-0.03174
17.22924	0.00411	0.00381	0.00384	0.00376	0.00201	-0.03032
17.28062	0.00411	0.00378	0.00384	0.00371	0.00207	-0.02894
17.332	0.00411	0.00378	0.00382	0.0038	0.00204	-0.02769
17.38336	0.00411	0.00376	0.00382	0.00379	0.00209	-0.02658
17.43473	0.00411	0.00371	0.00385	0.00376	0.00201	-0.02539
17.48609	0.00411	0.00379	0.00384	0.00382	0.00204	-0.02438
17.53746	0.00411	0.00379	0.00382	0.00376	0.00205	-0.02341
17.58885	0.00411	0.00382	0.00382	0.00378	0.00196	-0.02241
17.64123	0.00411	0.00377	0.00384	0.00379	0.00199	-0.02155
17.69363	0.00411	0.0038	0.00378	0.00379	0.00209	-0.02077
17.74501	0.00411	0.00382	0.00385	0.00379	0.00206	-0.01992
17.79638	0.00411	0.00379	0.00389	0.00378	0.00202	-0.0192
17.84776	0.00411	0.00379	0.00381	0.0038	0.00207	-0.01855
17.89911	0.00411	0.0038	0.00387	0.00371	0.00204	-0.01783
17.95049	0.00411	0.00379	0.00384	0.0038	0.00204	-0.01723
18.00186	0.00411	0.00386	0.00384	0.00376	0.00206	-0.01668
18.05322	0.00411	0.00382	0.00382	0.00376	0.00204	-0.01604
18.10459	0.00411	0.00382	0.0039	0.00374	0.00202	-0.01557
18.15596	0.00411	0.00386	0.00388	0.00379	0.00206	-0.01506
18.20733	0.00411	0.00378	0.00385	0.00377	0.00208	-0.01459
18.2587	0.00411	0.00379	0.00389	0.00375	0.00207	-0.01408
18.31005	0.00411	0.00381	0.00384	0.00379	0.00213	-0.01358
18.36143	0.00411	0.0038	0.00392	0.00375	0.00209	-0.01315
18.41281	0.00411	0.00378	0.00388	0.00382	0.00207	-0.01275
18.46419	0.00411	0.00382	0.00387	0.00385	0.00204	-0.01238
18.5166	0.00411	0.00377	0.00387	0.00378	0.00207	-0.01194
18.56901	0.00411	0.0038	0.00391	0.00378	0.0021	-0.01157
18.62039	0.00411	0.00384	0.00389	0.00381	0.00213	-0.01124
18.67175	0.00411	0.00385	0.00387	0.0037	0.00204	-0.01091
18.72312	0.00411	0.00385	0.00393	0.00376	0.00205	-0.01059
18.77449	0.00411	0.00386	0.00382	0.00372	0.00205	-0.01028
18.82585	0.00411	0.00389	0.00387	0.00376	0.00199	-0.00993
18.87723	0.00411	0.00387	0.00392	0.00379	0.00211	-0.00973
18.92858	0.00411	0.0039	0.00382	0.00377	0.00207	-0.0094
18.97994	0.00411	0.0039	0.00384	0.00372	0.00202	-0.0091
19.03133	0.00411	0.00387	0.00392	0.00377	0.00205	-0.00894
19.08269	0.00411	0.00386	0.00384	0.00379	0.00209	-0.00866
19.1341	0.00411	0.00392	0.00388	0.00373	0.00204	-0.00841
19.18548	0.00411	0.00387	0.00389	0.00375	0.00209	-0.00819
19.23685	0.00411	0.00388	0.00385	0.00377	0.00205	-0.00796
19.28823	0.00411	0.00392	0.00384	0.00374	0.00206	-0.00774
19.34063	0.00411	0.00386	0.00389	0.00378	0.00207	-0.00748
19.39303	0.00411	0.00393	0.00387	0.00384	0.00197	-0.00729
19.44438	0.00411	0.00392	0.00376	0.00379	0.00203	-0.00707
19.49574	0.00411	0.00394	0.00382	0.00382	0.00207	-0.00697
19.5471	0.00411	0.00395	0.00392	0.00382	0.00203	-0.00674
19.59847	0.00411	0.00393	0.00379	0.00377	0.00203	-0.00654
19.64984	0.00411	0.00391	0.00387	0.00382	0.00206	-0.00637
19.7012	0.00411	0.00397	0.00385	0.0038	0.00202	-0.00624
19.75259	0.00411	0.00397	0.00381	0.00384	0.00203	-0.006
19.80396	0.00411	0.00389	0.00387	0.00377	0.00212	-0.00583
19.85536	0.00411	0.00391	0.0038	0.00379	0.00211	-0.00568
19.90672	0.00411	0.00393	0.00375	0.00377	0.00204	-0.0055
19.95809	0.00411	0.00387	0.00378	0.00379	0.00208	-0.00538
20.00945	0.00411	0.00392	0.00382	0.00379	0.0021	-0.00526
20.06082	0.00411	0.00395	0.00379	0.00379	0.00206	-0.00507
20.11323	0.00411	0.00387	0.0038	0.00372	0.0021	-0.00503
20.16562	0.00411	0.00393	0.00389	0.00383	0.00204	-0.00488
20.21699	0.00411	0.00399	0.00377	0.00379	0.00196	-0.00476
20.26834	0.00411	0.00392	0.00375	0.00382	0.00207	-0.00468
20.3197	0.00411	0.00395	0.00381	0.0038	0.00201	-0.00453
20.37109	0.00411	0.00395	0.00372	0.0038	0.002	-0.00435
20.42246	0.00411	0.0039	0.00379	0.00378	0.00207	-0.00427
20.47383	0.00411	0.00395	0.0038	0.0038	0.0021	-0.00419
20.5252	0.00411	0.00394	0.00374	0.00382	0.00201	-0.00399
20.57656	--	--	--	--	--	--
20.62791	--	--	--	--	--	--
20.67927	--	--	--	--	--	--
20.73064	--	--	--	--	--	--
20.78201	--	--	--	--	--	--
20.8344	--	--	--	--	--	--
20.88677	--	--	--	--	--	--
20.93812	--	--	--	--	--	--
20.9895	--	--	--	--	--	--
21.04088	--	--	--	--	--	--
21.09224	--	--	--	--	--	--
21.14359	--	--	--	--	--	--
21.19496	--	--	--	--	--	--
21.24632	--	--	--	--	--	--
21.29769	--	--	--	--	--	--
21.34905	--	--	--	--	--	--
21.40041	--	--	--	--	--	--
21.45178	--	--	--	--	--	--
21.50417	--	--	--	--	--	--
21.55655	--	--	--	--	--	--
21.60791	--	--	--	--	--	--
21.65927	--	--	--	--	--	--
21.71065	--	--	--	--	--	--
21.76201	--	--	--	--	--	--
21.81339	--	--	--	--	--	--
21.86477	--	--	--	--	--	--
21.91615	--	--	--	--	--	--
21.96753	--	--	--	--	--	--
22.01891	--	--	--	--	--	--
22.0703	--	--	--	--	--	--
22.12271	--	--	--	--	--	--
22.17511	--	--	--	--	--	--
22.22645	--	--	--	--	--	--
22.27781	--	--	--	--	--	--
22.32919	--	--	--	--	--	--
22.38056	--	--	--	--	--	--
22.43195	--	--	--	--	--	--
22.48332	--	--	--	--	--	--
22.5347	--	--	--	--	--	--
22.58606	--	--	--	--	--	--
22.63744	--	--	--	--	--	--
22.68984	--	--	--	--	--	--
22.74222	--	--	--	--	--	--
22.79356	--	--	--	--	--	--
22.84493	--	--	--	--	--	--
22.89631	--	--	--	--	--	--
22.94766	--	--	--	--	--	--
22.99903	--	--	--	--	--	--
23.05041	--	--	--	--	--	--
23.10175	--	--	--	--	--	--
23.15314	--	--	--	--	--	--
23.20554	0.0043	0.00378	0.00353	0.00334	0.00148	0.00254
23.2579	0.0043	0.00387	0.0035	0.00339	0.00158	0.00258
23.30927	0.00429	0.00387	0.00356	0.00337	0.00151	0.00261
23.36061	0.00436	0.00381	0.00351	0.00336	0.00146	0.00257
23.41198	0.00434	0.00389	0.00345	0.0034	0.0015	0.0026
23.46331	0.00431	0.00385	0.00354	0.00337	0.00151	0.00262
23.51468	0.00436	0.00385	0.00354	0.0034	0.00152	0.00256
23.56606	0.00431	0.00389	0.00354	0.00335	0.00147	0.00263
23.61743	0.00435	0.00387	0.00356	0.00341	0.00143	0.00261
23.66985	0.00435	0.00376	0.00352	0.00344	0.0015	0.00257
23.72223	0.00437	0.00389	0.00345	0.00342	0.00151	0.00264
23.77357	0.00435	0.00385	0.00352	0.00344	0.00147	0.0026
23.82492	0.00432	0.00382	0.00349	0.0035	0.00141	0.00262
23.87627	0.00436	0.00386	0.00347	0.00345	0.0014	0.00264
23.92763	0.00433	0.00381	0.00344	0.00345	0.00143	0.00267
23.97897	0.00431	0.00378	0.00348	0.00348	0.00151	0.00262
24.03031	0.00441	0.00385	0.00347	0.0034	0.0015	0.00269
24.0827	0.00435	0.00386	0.00351	0.00341	0.00146	0.00265
24.13506	0.00433	0.00381	0.00355	0.00347	0.00146	0.00266
24.1864	0.00438	0.00388	0.00352	0.00344	0.00148	0.0027
24.23777	0.0043	0.00382	0.0036	0.00346	0.00147	0.00268
24.28911	0.00432	0.00384	0.00353	0.00347	0.0015	0.00267
24.34047	0.00435	0.00387	0.0035	0.00341	0.0015	0.00265
24.39183	0.00431	0.00388	0.00354	0.00343	0.00147	0.00265
24.44419	0.00434	0.00391	0.00356	0.00348	0.0015	0.00265
24.4966	0.00432	0.00392	0.00351	0.00344	0.00148	0.0027
24.54798	0.00432	0.0039	0.00348	0.00344	0.00154	0.00272
24.59931	0.00427	0.00389	0.00353	0.00346	0.00156	0.00265
24.65065	0.00438	0.00393	0.00355	0.00344	0.00156	0.00267
24.70202	0.00433	0.00397	0.00357	0.0034	0.00146	0.00262
24.75441	0.00432	0.00388	0.00362	0.00344	0.00154	0.00268
24.80682	0.00434	0.00392	0.00347	0.00347	0.00153	0.00271
24.85819	0.00432	0.00397	0.00352	0.00346	0.00154	0.00271
24.90956	0.00435	0.00387	0.00355	0.00348	0.00153	0.0027
24.96091	0.0044	0.00394	0.00355	0.00353	0.00152	0.00276
25.01331	0.00437	0.00389	0.00358	0.00349	0.00156	0.00272
25.06572	0.00436	0.00393	0.00353	0.00349	0.00152	0.0027
25.11707	0.00437	0.00397	0.00353	0.00349	0.00154	0.00275
25.16842	0.00429	0.00394	0.00355	0.00343	0.00151	0.00266
25.21982	0.00431	0.00394	0.00356	0.00347	0.00151	0.00267
25.2722	0.00432	0.00394	0.0035	0.00353	0.0015	0.00274
25.32355	0.00434	0.00395	0.00354	0.00342	0.00158	0.00277
25.37492	0.00437	0.00392	0.0035	0.00353	0.00152	0.00272
25.42728	0.00439	0.00396	0.00347	0.00347	0.00149	0.0027
25.47866	0.00435	0.00392	0.00348	0.00345	0.00152	0.00264
25.52901	0.00435	0.0039	0.0035	0.00353	0.00154	0.00267
25.58039	0.00445	0.00399	0.00354	0.0035	0.00151	0.00269
25.63178	0.0043	0.00396	0.00352	0.00347	0.00151	0.00269
25.68316	-0.05784	-0.05947	-0.09192	-0.13142	0.00148	-0.16571
25.73449	-0.01321	-0.00638	-0.01041	-0.01569	-0.20081	-0.02282
25.78585	-0.14836	-0.13946	-0.19011	-0.25486	-0.02842	-0.30779
25.83722	-0.0385	-0.01905	-0.02655	-0.036	-0.35672	-0.04474
25.88856	-0.27489	-0.23957	-0.30829	-0.3944	-0.05328	-0.45114
25.93991	-0.06759	-0.03262	-0.04237	-0.05467	-0.51053	-0.06201
25.99129	-0.42767	-0.35433	-0.43689	-0.53924	-0.07311	-0.58975
26.04268	-0.09831	-0.04635	-0.05798	-0.07218	-0.6588	-0.07604
26.09404	-0.59698	-0.47598	-0.57017	-0.68396	-0.08972	-0.72107
26.14539	-0.13017	-0.05992	-0.07272	-0.08806	-0.79933	-0.08804
26.19674	-0.0313	-0.60054	-0.7026	-0.82442	-0.10372	-0.84404
26.24811	-0.01177	-0.0734	-0.08701	-0.10299	-0.93121	-0.09789
26.29949	-0.00471	-0.72508	-0.83296	-0.95976	-0.11647	-0.95773
26.35084	-0.00152	-0.08648	-0.10069	-0.11682	-1.05568	-0.10699
26.4022	2.2246E-4	-0.84763	-0.95944	-1.0884	-0.12753	-1.06454
26.45355	0.00128	-0.09927	-0.11344	-0.12966	-1.17136	-0.11525
26.50492	0.00193	-0.96637	-1.08109	-1.21092	-0.13804	-1.16448
26.55632	0.00238	-0.1112	-0.12558	-0.14187	-1.26758	-0.12299
26.60771	0.00274	-1.081	-1.19674	-1.31246	-0.14724	-1.25866
26.65904	0.00298	-0.12283	-0.13714	-0.15198	-1.36541	-0.13035
26.71039	0.00313	-0.02806	-1.29229	-1.4164	-0.15628	-1.33281
26.76175	0.00333	-0.01048	-0.14685	-0.16315	-1.45941	-0.13632
26.81314	0.00347	-0.00425	-1.3913	-1.51759	-0.16539	-1.41221
26.8645	0.00353	-0.00139	-0.15735	-0.17301	-1.55009	-0.14313
26.91588	0.00363	1.55152E-4	-1.48722	-1.61274	-0.17365	-1.48993
26.96725	0.00377	0.00114	-0.16738	-0.18305	-1.63502	-0.14896
27.01859	0.00374	0.00175	-1.57963	-1.70461	-0.18186	-1.56385
27.06996	0.00384	0.00217	-0.17714	-0.19273	-1.71752	-0.15624
27.12132	0.0039	0.00254	-1.6683	-1.79038	-0.18995	-1.63765
27.1727	0.00388	0.0027	-0.18626	-0.2016	-1.79566	-0.16165
27.22406	0.00397	0.00292	-1.75222	-1.87366	-0.19748	-1.70553
27.2754	0.00398	0.00308	-0.1953	-0.21115	-1.87075	-0.16721
27.32678	0.00399	0.00319	-1.83272	-1.95456	-0.20516	-1.773
27.37816	0.00405	0.00324	-0.20381	-0.21941	-1.94266	-0.17302
27.4295	0.00404	0.00335	-1.91014	-2.02966	-0.21252	-1.83608
27.48089	0.00404	0.00347	-0.21223	-0.22835	-2.01338	-0.1781
27.53226	0.00408	0.00351	-1.98336	-2.10293	-0.22054	-1.89721
27.58364	0.00411	0.00358	-0.22034	-0.24513	-2.08071	-0.18367
27.63498	0.00402	0.00362	-2.05423	-2.18639	-0.22751	-1.95678
27.68633	0.00411	0.00364	-0.22824	-0.25545	-2.14639	-0.18882
27.73767	0.0041	0.00369	-0.06199	-2.26138	-0.23554	-2.01499
27.78904	0.00414	0.00363	-0.02744	-0.27156	-2.21129	-0.20037
27.84041	0.00416	0.00365	-0.01427	-2.3541	-0.25784	-2.0952
27.89178	0.00412	0.00375	-0.00794	-0.28415	-2.30886	-0.20905
27.94315	0.00408	0.00379	-0.00444	-2.43548	-0.27173	-2.16428
27.9945	0.00418	0.00372	-0.00235	-0.29505	-2.39092	-0.22585
28.04584	0.00419	0.00376	-0.00101	-2.50831	-0.28335	-2.24557
28.09718	0.0041	0.00372	-8.88413E-5	-0.3057	-2.46584	-0.23653
28.14855	0.00421	0.00372	6.17896E-4	-2.57968	-0.29477	-2.31799
28.19989	0.00421	0.00376	0.00115	-0.31659	-2.53857	-0.24717
28.25125	0.00419	0.00376	0.00151	-2.64617	-0.30674	-2.38912
28.30263	0.00421	0.00375	0.0018	-0.32701	-2.60721	-0.25756
28.35501	0.0043	0.00387	0.00209	-2.71105	-0.31884	-2.45652
28.40638	0.00419	0.00382	0.00225	-0.33775	-2.67667	-0.26875
28.45773	0.00426	0.00376	0.00246	-2.77384	-0.33094	-2.52382
28.50908	0.00433	0.00385	0.00255	-0.34966	-2.74357	-0.27931
28.56045	0.00427	0.00384	0.00265	-2.8385	-0.3444	-2.5893
28.6118	0.00429	0.00386	0.00278	-0.36145	-2.81153	-0.29003
28.66315	0.00427	0.00391	0.00292	-2.90026	-0.35768	-2.65389
28.71453	0.00421	0.00391	0.00292	-0.37407	-2.87843	-0.30163
28.7659	0.00435	0.00385	0.00296	-0.11678	-0.37158	-2.71723
28.81727	0.00435	0.00392	0.00299	-0.05649	-2.94368	-0.31326
28.86866	0.00428	0.00392	0.00302	-0.03225	-0.38588	-2.78116
28.92106	0.00435	0.00384	0.00313	-0.02021	-3.00779	-0.32475
28.97242	0.00428	0.00393	0.00319	-0.01332	-0.40074	-2.84254
29.02375	0.00428	0.00396	0.00316	-0.00907	-3.07375	-0.33722
29.07507	0.00429	0.00388	0.0032	-0.00623	-0.41516	-2.90507
29.12642	0.0043	0.00395	0.00326	-0.0043	-3.13716	-0.34899
29.17776	0.00433	0.00394	0.00328	-0.00285	-0.42988	-2.96481
29.22913	0.00435	0.00389	0.00328	-0.00178	-3.19983	-0.3624
29.28048	0.00436	0.00394	0.00329	-9.51205E-4	-0.44501	-3.02689
29.33186	0.00434	0.00391	0.00332	-3.0336E-4	-3.26129	-0.37522
29.38321	0.00433	0.00388	0.00328	1.80419E-4	-0.45967	-3.08768
29.43458	0.00439	0.00389	0.00343	6.30545E-4	-3.32214	-0.38908
29.48596	0.00432	0.00397	0.00339	0.00105	-0.47488	-3.14796
29.53835	0.00433	0.00386	0.00338	0.00134	-3.38037	-0.4021
29.58969	0.00437	0.00392	0.00347	0.00152	-0.48976	-3.20702
29.64105	0.00438	0.00397	0.00351	0.00179	-3.43863	-0.41572
29.69241	0.00436	0.00389	0.00351	0.00197	-0.50488	-3.26286
29.74377	0.0044	0.00392	0.00351	0.00209	-3.49586	-0.42838
29.79515	0.00442	0.00394	0.00352	0.00228	-0.52022	-3.31955
29.84651	0.0044	0.00391	0.00343	0.00242	-3.55247	-0.44256
29.89787	0.0044	0.00393	0.0035	0.00248	-0.53534	-3.37508
29.94925	0.00436	0.00398	0.00352	0.00256	-3.60692	-0.45544
30.0006	0.00442	0.00391	0.00351	0.00263	-0.55051	-3.43038
30.05199	0.00448	0.00393	0.00352	0.00268	-3.66136	-0.4696
30.10336	0.00441	0.00395	0.0035	0.00282	-0.56679	-3.48461
30.15475	0.0044	0.00389	0.0035	0.00291	-3.71446	-0.4835
30.20713	0.00446	0.00389	0.00352	0.00289	-0.58138	-3.53804
30.25846	0.00444	0.00386	0.00356	0.00295	-3.76623	-0.49782
30.3098	0.00445	0.0039	0.00353	0.00306	-0.59821	-3.58924
30.36117	0.00447	0.00391	0.00358	0.00305	-3.81891	-0.51233
30.41253	0.00443	0.00395	0.00359	0.00317	-0.61305	-3.64156
30.46391	0.00448	0.00385	0.00357	0.00319	-3.86937	-0.52685
30.51526	0.00447	0.00385	0.0036	0.00318	-0.62917	-3.69415
30.56662	0.00443	0.00392	0.00367	0.00319	-3.91849	-0.54249
30.61799	0.00444	0.00395	0.00361	0.00334	-0.64358	-3.74563
30.66935	0.00445	0.00395	0.00353	0.00324	-3.96608	-0.55806
30.7207	0.00445	0.00395	0.00367	0.00328	-0.66102	-3.79731
30.77207	0.00443	0.00393	0.00363	0.00336	-4.01456	-0.57393
30.82344	0.00446	0.00396	0.00361	0.00333	-0.67545	-3.84867
30.87483	0.00447	0.00397	0.00365	0.00333	-0.28029	-0.57752
30.92723	0.00443	0.00397	0.00365	0.00342	-0.16257	-3.87032
30.9786	0.00449	0.00394	0.00358	0.00342	-0.10681	-0.58745
31.02995	0.00447	0.00399	0.00368	0.00341	-0.07559	-3.90552
31.08131	0.0045	0.00396	0.00363	0.00346	-0.0563	-0.59977
31.13266	0.00454	0.00394	0.00363	0.00346	-0.04341	-3.94447
31.18405	0.00452	0.00396	0.00368	0.00348	-0.03449	-0.61368
31.23541	0.00451	0.00394	0.00373	0.0035	-0.02791	-3.98496
31.28676	0.0045	0.00389	0.00377	0.00355	-0.02302	-0.62685
31.33814	0.00446	0.00389	0.00372	0.00352	-0.01933	-4.02519
31.38951	0.00445	0.00389	0.00381	0.00352	-0.01628	-0.64137
31.44091	0.0045	0.00389	0.00383	0.00357	-0.01396	-4.06776
31.49227	0.00442	0.0039	0.00381	0.00355	-0.01196	-0.65736
31.5436	0.00447	0.00392	0.00382	0.00361	-0.01035	-4.11242
31.59497	0.00444	0.00392	0.00375	0.00363	-0.00895	-0.67281
31.64736	0.00443	0.00396	0.00381	0.0036	-0.00779	-4.15421
31.69977	0.00447	0.00395	0.00375	0.00361	-0.00679	-0.68907
31.75115	0.0044	0.00393	0.00382	0.00366	-0.006	-4.1974
31.80251	0.0044	0.00396	0.00383	0.00363	-0.00531	-0.70547
31.85385	0.00438	0.00392	0.00381	0.00361	-0.00459	-4.24065
31.90521	0.00448	0.00385	0.00373	0.00366	-0.00403	-0.72298
31.95658	0.00435	0.00391	0.00373	0.0036	-0.00351	-4.28283
32.00794	0.00442	0.00392	0.00373	0.00371	-0.00307	-0.7397
32.05932	0.0044	0.00387	0.00374	0.00369	-0.00265	-4.32554
32.11068	0.00442	0.00394	0.00371	0.00364	-0.00228	-0.75881
32.16204	0.00451	0.0039	0.00374	0.00366	-0.00192	-4.37
32.21339	0.00448	0.00389	0.00371	0.00373	-0.00167	-0.77554
32.26475	0.00448	0.00392	0.00374	0.00368	-0.00142	-4.41272
32.31612	0.00452	0.00387	0.00378	0.00372	-0.00114	-0.79355
32.36748	0.00452	0.00389	0.00375	0.00372	-9.59619E-4	-4.45375
32.41882	0.00451	0.00397	0.00376	0.00368	-7.66106E-4	-0.81219
32.47122	0.00447	0.00391	0.00378	0.00368	-5.30526E-4	-4.49639
32.52359	0.0045	0.00391	0.00379	0.00374	-4.00116E-4	-0.8312
32.57494	0.00444	0.00389	0.0037	0.0037	-2.44465E-4	-4.53909
32.6263	0.00435	0.00387	0.00376	0.00371	-7.61938E-5	-0.85026
32.67765	0.00435	0.00388	0.00372	0.00374	2.47692E-5	-4.58039
32.72901	0.00434	0.00392	0.00378	0.00367	1.80419E-4	-0.86895
32.78038	0.00431	0.00388	0.00379	0.00377	2.30902E-4	-4.62074
32.83176	0.00436	0.00385	0.00376	0.00371	3.3607E-4	-0.88727
32.88312	0.00433	0.0039	0.00379	0.00374	5.12756E-4	-4.66065
32.93446	0.00436	0.00393	0.00377	0.00377	5.71651E-4	-0.90624
32.98582	0.00432	0.00389	0.00374	0.00377	6.34753E-4	-4.70228
33.03717	0.0043	0.00388	0.00376	0.00377	7.60955E-4	-0.92774
33.08851	0.00437	0.00389	0.00379	0.00375	8.0723E-4	-4.74254
33.13987	0.00433	0.00384	0.00376	0.00377	8.40884E-4	-0.94744
33.19123	0.00428	0.00389	0.00375	0.00371	9.46054E-4	-4.78325
33.2426	0.00424	0.00393	0.00382	0.00375	0.0011	-0.96815
33.29395	0.00429	0.00384	0.00376	0.00375	0.00111	-4.82267
33.34634	0.00433	0.00387	0.00372	0.00375	0.00123	-0.9885
33.39874	0.00435	0.0039	0.00376	0.00374	0.00122	-4.8626
33.45007	0.00436	0.00389	0.00376	0.00386	0.00126	-1.00893
33.50142	0.00431	0.00387	0.0037	0.00377	0.00133	-4.8998
33.5528	0.00439	0.00387	0.00372	0.00372	0.00138	-1.02886
33.60416	0.00434	0.00384	0.00377	0.00374	0.00141	-4.93802
33.6555	0.00431	0.00387	0.00374	0.00372	0.00149	-1.04956
33.70686	0.0043	0.0039	0.00376	0.00374	0.00149	-4.97817
33.7582	0.00429	0.00387	0.00382	0.00373	0.00152	-1.06969
33.80958	0.0043	0.00389	0.00378	0.00374	0.00166	-5.0143
33.86093	0.00432	0.00387	0.00382	0.0037	0.0016	-1.09054
33.91229	0.00431	0.00386	0.00382	0.00372	0.00163	-5.05095
33.96366	0.0043	0.00392	0.00381	0.00376	0.00163	-1.12693
34.01501	0.00438	0.00389	0.00387	0.00374	0.00162	-5.1103
34.06636	0.00437	0.00384	0.00387	0.00381	0.00166	-1.15711
34.11769	0.00433	0.00386	0.00382	0.00374	0.00167	-5.15955
34.16904	0.00433	0.00389	0.0038	0.00376	0.0017	-1.1852
34.22038	0.00435	0.00385	0.00379	0.00375	0.00174	-5.20432
34.27276	0.00433	0.00385	0.00382	0.00374	0.00183	-1.20958
34.32517	0.00438	0.00392	0.00379	0.00371	0.00178	-5.24528
34.37654	0.00434	0.00392	0.00378	0.00376	0.00181	-1.23566
34.42791	0.00429	0.00395	0.00382	0.00372	0.00186	-5.2848
34.47927	0.0043	0.00401	0.00381	0.00368	0.00191	-1.2603
34.53062	0.00439	0.0039	0.00385	0.00371	0.00194	-5.325
34.58197	0.0043	0.00397	0.00379	0.00374	0.002	-1.28555
34.63332	0.00435	0.00394	0.00373	0.00374	0.00204	-5.36388
34.68465	0.00433	0.00393	0.00379	0.00376	0.00207	-1.31031
34.73601	0.00428	0.00393	0.00379	0.00379	0.00205	-5.40178
34.78738	0.00431	0.00398	0.00381	0.00372	0.00201	-1.33409
34.83872	0.00432	0.004	0.00382	0.00373	0.00205	-5.43798
34.89008	0.00427	0.00391	0.0038	0.00375	0.00212	-1.35863
34.94142	0.00423	0.00393	0.00379	0.00374	0.00207	-5.47464
34.99278	0.00431	0.00395	0.00385	0.00371	0.0021	-1.38006
35.04414	0.00428	0.00392	0.00381	0.00374	0.00214	-5.50817
35.09549	0.00424	0.00397	0.00375	0.00361	0.00215	-1.40339
35.14685	0.0043	0.004	0.0038	0.00374	0.00218	-5.54238
35.1982	0.00427	0.00392	0.00372	0.00373	0.00221	-1.42509
35.25058	0.00432	0.00398	0.00373	0.00372	0.0022	-5.57489
35.30297	0.00429	0.00397	0.00379	0.00383	0.0022	-1.44749
35.35433	0.0043	0.00397	0.0038	0.00391	0.00222	-5.6069
35.40569	0.00424	0.004	0.0037	0.00389	0.00222	-1.46946
35.45703	0.00427	0.00397	0.0038	0.00382	0.00221	-5.63938
35.50837	0.00424	0.00396	0.00376	0.00384	0.00227	-1.49219
35.55974	0.00424	0.00398	0.00367	0.0038	0.00229	-5.66955
35.61111	0.00424	0.00397	0.00368	0.00377	0.00221	-1.51458
35.66246	0.00428	0.00389	0.00371	0.00382	0.0023	-5.69998
35.71382	0.00424	0.00399	0.00365	0.00382	0.00225	-1.53831
35.76516	0.00426	0.00399	0.00366	0.00378	0.00228	-5.73154
35.81651	0.00427	0.00399	0.00371	0.00376	0.00234	-1.55938
35.86786	0.00423	0.00398	0.00365	0.00379	0.00226	-5.76112
35.91921	0.00426	0.00397	0.00372	0.0038	0.00234	-1.58458
35.97057	0.00432	0.00397	0.00381	0.00376	0.00232	-0.91456
36.02191	0.00424	0.004	0.00372	0.00384	0.00233	-0.66176
36.07325	0.0043	0.00399	0.00371	0.00377	0.0023	-0.51747
36.12462	0.00433	0.00396	0.00379	0.00378	0.00235	-0.4198
36.17597	0.00432	0.004	0.00376	0.00381	0.00233	-0.34895
36.22735	0.00429	0.00404	0.00376	0.00381	0.00237	-0.29548
36.27973	0.00435	0.00392	0.00374	0.00376	0.00241	-0.2537
36.33215	0.00429	0.00397	0.00375	0.0038	0.00234	-0.22025
36.38351	0.00427	0.00393	0.00373	0.00376	0.00238	-0.19319
36.43485	0.00429	0.00397	0.00376	0.00378	0.00236	-0.17086
36.48618	0.00421	0.00399	0.00376	0.00381	0.00236	-0.15223
36.53753	0.00428	0.00392	0.00369	0.00378	0.00239	-0.13655
36.58887	0.00427	0.00391	0.00381	0.00379	0.00242	-0.12318
36.64024	0.00433	0.00395	0.00381	0.00378	0.00238	-0.11159
36.69158	0.0043	0.00402	0.00374	0.00376	0.00243	-0.10175
36.74292	0.00437	0.00399	0.00368	0.00379	0.00247	-0.09311
36.79427	0.00435	0.00395	0.00367	0.00381	0.00244	-0.0855
36.84562	0.00428	0.00397	0.00371	0.00382	0.00247	-0.07888
36.89697	0.00436	0.00395	0.00368	0.00371	0.00245	-0.07294
36.94833	0.00432	0.0039	0.00371	0.00378	0.00247	-0.06766
36.99968	0.00432	0.00391	0.0037	0.00375	0.00246	-0.06299
37.05102	0.00429	0.00394	0.00374	0.00373	0.00246	-0.05871
37.10236	0.00432	0.00392	0.00375	0.00375	0.0025	-0.05474
37.15371	0.00431	0.00398	0.00372	0.00376	0.00252	-0.05134
37.20508	0.00438	0.00395	0.00361	0.00375	0.00251	-0.04814
37.25644	0.00436	0.00395	0.00369	0.0037	0.00254	-0.04525
37.30782	0.00431	0.00399	0.00374	0.00379	0.00252	-0.04265
37.36021	0.00435	0.00391	0.00371	0.00379	0.00254	-0.04027
37.41262	0.00435	0.00389	0.00371	0.00379	0.00249	-0.03805
37.46397	0.00428	0.00396	0.00367	0.00382	0.00246	-0.03604
37.51531	0.00429	0.00394	0.0037	0.00376	0.00247	-0.03415
37.56665	0.00432	0.00394	0.00374	0.00368	0.00245	-0.03247
37.61799	0.0043	0.00398	0.0037	0.00368	0.0025	-0.03088
37.66933	0.00434	0.00394	0.0037	0.00369	0.00254	-0.02942
37.72068	0.00429	0.00391	0.00369	0.00371	0.00244	-0.02804
37.77202	0.00425	0.00396	0.0037	0.00369	0.00252	-0.02679
37.82335	0.00429	0.00395	0.00364	0.00372	0.00257	-0.02556
37.87469	0.00426	0.00389	0.00368	0.00371	0.00249	-0.02442
37.92604	0.00424	0.00392	0.00368	0.00364	0.0025	-0.02341
37.9774	0.0043	0.00392	0.00371	0.00367	0.00253	-0.02248
38.02877	0.0043	0.00387	0.00376	0.00369	0.00252	-0.0215
38.0801	0.00429	0.00388	0.00378	0.00372	0.00248	-0.02064
38.13147	0.0043	0.00394	0.0037	0.00375	0.00253	-0.01993
38.18282	0.0043	0.00394	0.00364	0.00368	0.00248	-0.01907
38.23418	0.0042	0.004	0.00373	0.00371	0.0025	-0.01836
38.28557	0.00424	0.00397	0.00368	0.00376	0.00256	-0.01772
38.33696	0.00429	0.00396	0.0037	0.00369	0.00252	-0.01705
38.38835	0.0042	0.0039	0.00371	0.00371	0.00252	-0.01642
38.43973	0.00429	0.00397	0.00366	0.00368	0.00255	-0.01583
38.49214	0.00426	0.00397	0.00369	0.00366	0.00253	-0.01525
38.54455	0.00431	0.00394	0.00371	0.00373	0.00256	-0.01475
38.59593	0.00437	0.00395	0.00371	0.00374	0.00249	-0.01427
38.64726	0.00434	0.00392	0.00367	0.00362	0.00244	-0.01371
38.69861	0.00424	0.00392	0.00374	0.00371	0.00254	-0.01326
38.74995	0.00423	0.00393	0.0037	0.00374	0.0025	-0.01291
38.8013	0.00427	0.0039	0.00371	0.00372	0.00253	-0.01246
38.85265	0.00418	0.0039	0.00375	0.00371	0.00249	-0.01211
38.90399	0.00424	0.00391	0.00367	0.00373	0.00249	-0.0117
38.95534	0.00427	0.00385	0.00379	0.00368	0.00252	-0.01135
39.00668	0.00425	0.00384	0.00378	0.0037	0.00251	-0.01095
39.05802	0.00434	0.00395	0.00379	0.00372	0.00252	-0.01068
39.10936	0.00437	0.00392	0.00375	0.0037	0.00252	-0.01027
39.16073	0.0043	0.00389	0.00374	0.00364	0.00254	-0.00997
39.21208	0.00438	0.00394	0.00376	0.00366	0.00253	-0.0097
39.26347	0.00434	0.00392	0.00379	0.00368	0.0025	-0.00942
39.31485	0.00429	0.00397	0.00376	0.00373	0.00255	-0.00916
39.36622	0.00432	0.00394	0.00381	0.00375	0.0025	-0.00886
39.41758	0.00432	0.00391	0.00374	0.00368	0.00255	-0.00862
39.46894	0.00431	0.00396	0.00378	0.00366	0.00258	-0.00838
39.52031	0.00429	0.00396	0.00375	0.00374	0.00259	-0.00815
39.57168	0.00435	0.00397	0.00374	0.00367	0.00253	-0.00791
39.62306	0.0043	0.00391	0.00378	0.00371	0.00259	-0.00769
39.67546	0.00432	0.00399	0.0038	0.00376	0.00256	-0.00745
39.72785	0.00434	0.004	0.00378	0.00371	0.00252	-0.00724
39.77921	0.00429	0.0039	0.00377	0.00371	0.00258	-0.00704
39.83057	0.00434	0.00399	0.00382	0.00369	0.00256	-0.00693
39.88191	0.00434	0.00394	0.00379	0.00369	0.00251	-0.00672
39.93325	0.00433	0.00392	0.0038	0.00366	0.00254	-0.00652
39.98458	0.00434	0.00396	0.00376	0.00374	0.0026	-0.00633
40.03592	0.0043	0.00396	0.00379	0.00379	0.00253	-0.00615
40.08729	0.00427	0.00392	0.00373	0.00371	0.00257	-0.00599
40.13866	0.00433	0.00399	0.00382	0.00374	0.00255	-0.00584
40.19002	0.00432	0.00398	0.00376	0.00368	0.00252	-0.00567
40.24137	0.00428	0.00395	0.00379	0.00364	0.00259	-0.0055
40.29274	0.00429	0.00398	0.00376	0.00372	0.00252	-0.0054
40.3441	0.00432	0.00399	0.00376	0.00372	0.00256	-0.00527
40.39547	0.00427	0.00394	0.00376	0.00371	0.00259	-0.00518
40.44685	0.00428	0.00397	0.00383	0.0037	0.00251	-0.00503
40.49823	0.00429	0.00403	0.00372	0.00372	0.00254	-0.00491
40.5496	0.00432	0.00392	0.00372	0.0037	0.00255	-0.00473
40.60098	0.00428	0.00395	0.00374	0.00374	0.00257	-0.00462
40.65236	0.00427	0.00396	0.00366	0.00377	0.00258	-0.00455
40.70373	0.00432	0.00393	0.00365	0.00375	0.0026	-0.00439
40.7551	0.00431	0.00391	0.00374	0.00367	0.00262	-0.00428
40.80645	0.00431	0.00397	0.00374	0.00366	0.00262	-0.00424
40.85782	0.00427	0.00392	0.00363	0.00368	0.00262	-0.00402
40.91021	0.00424	0.00397	0.00366	0.00364	0.00262	-0.00396
40.9626	0.00427	0.00392	0.00368	0.00366	0.00254	-0.00395
41.01394	0.00432	0.00392	0.00365	0.0037	0.00268	-0.00377
41.0653	0.00425	0.00391	0.00368	0.00361	0.00262	-0.00368
41.11666	0.00405	0.00396	0.00338	0.00335	0.00261	0.00179
41.16801	--	--	--	--	--	--
41.21936	--	--	--	--	--	--
41.27072	--	--	--	--	--	--
41.32204	--	--	--	--	--	--
41.37342	--	--	--	--	--	--
41.4248	--	--	--	--	--	--
41.47617	--	--	--	--	--	--
41.52755	--	--	--	--	--	--
41.57893	--	--	--	--	--	--
41.6303	--	--	--	--	--	--
41.68167	--	--	--	--	--	--
41.73306	--	--	--	--	--	--
41.78443	--	--	--	--	--	--
41.8358	--	--	--	--	--	--
41.88716	--	--	--	--	--	--
41.93852	--	--	--	--	--	--
41.98991	--	--	--	--	--	--
42.04127	--	--	--	--	--	--
42.09264	--	--	--	--	--	--
42.14399	--	--	--	--	--	--
42.19638	--	--	--	--	--	--
42.24876	--	--	--	--	--	--
42.30013	--	--	--	--	--	--
42.35147	--	--	--	--	--	--
42.40284	--	--	--	--	--	--
42.45419	--	--	--	--	--	--
42.50556	--	--	--	--	--	--
42.55693	--	--	--	--	--	--
42.60831	--	--	--	--	--	--
42.65967	--	--	--	--	--	--
42.71105	--	--	--	--	--	--
42.76241	--	--	--	--	--	--
42.81378	--	--	--	--	--	--
42.86515	--	--	--	--	--	--
42.91651	--	--	--	--	--	--
42.96789	--	--	--	--	--	--
43.01925	--	--	--	--	--	--
43.07061	--	--	--	--	--	--
43.12197	--	--	--	--	--	--
43.17334	--	--	--	--	--	--
43.22469	--	--	--	--	--	--
43.27608	--	--	--	--	--	--
43.32745	--	--	--	--	--	--
43.37883	--	--	--	--	--	--
43.43021	--	--	--	--	--	--
43.48158	--	--	--	--	--	--
43.534	--	--	--	--	--	--
43.5864	--	--	--	--	--	--
43.63774	--	--	--	--	--	--
43.6891	--	--	--	--	--	--
43.74043	--	--	--	--	--	--
43.79177	0.00408	0.00409	0.00366	0.00348	0.00206	0.00201
43.84314	0.00409	0.00404	0.0036	0.00354	0.00207	0.00213
43.8945	0.00418	0.00403	0.00356	0.00352	0.00209	0.00214
43.94589	0.00411	0.00405	0.0036	0.00352	0.00209	0.00209
43.99726	0.00411	0.00401	0.00356	0.00352	0.00207	0.00209
44.04862	0.00412	0.00401	0.00358	0.00355	0.00209	0.00207
44.09999	0.00403	0.00406	0.00366	0.00348	0.00211	0.00207
44.15136	0.00416	0.004	0.00362	0.00355	0.00208	0.00211
44.20272	0.00411	0.00407	0.0036	0.00355	0.00221	0.00213
44.25411	0.00409	0.00412	0.00366	0.00353	0.00205	0.00206
44.30545	0.00412	0.00403	0.0036	0.00364	0.00215	0.00213
44.35682	0.00411	0.00409	0.00355	0.00357	0.00215	0.00209
44.40819	0.00413	0.00407	0.00361	0.0036	0.00215	0.00208
44.45956	0.00412	0.00408	0.00358	0.0036	0.00215	0.0021
44.51093	0.00417	0.00404	0.00351	0.00356	0.00221	0.00216
44.56231	0.00403	0.0041	0.00357	0.00356	0.00214	0.00212
44.61367	0.00416	0.00403	0.00362	0.00363	0.00213	0.00215
44.66506	0.00405	0.00408	0.00354	0.00355	0.00217	0.00217
44.71643	0.00408	0.00411	0.0036	0.00357	0.00211	0.00213
44.7678	0.00411	0.00404	0.00356	0.00357	0.00209	0.00219
44.81916	0.00405	0.00404	0.00351	0.00358	0.00214	0.00215
44.87054	0.00409	0.00406	0.00355	0.00352	0.00214	0.00203
44.92295	0.00411	0.00404	0.00355	0.0036	0.00207	0.0021
44.97533	0.00403	0.00408	0.00352	0.00354	0.00214	0.00209
45.02668	0.00407	0.00405	0.00357	0.00357	0.00213	0.00207
45.07804	0.00415	0.00402	0.00357	0.00359	0.00217	0.00214
45.12941	0.00401	0.00398	0.00358	0.00355	0.00212	0.00211
45.18077	0.00411	0.00406	0.00356	0.00352	0.00209	0.00206
45.23215	0.00413	0.00398	0.00354	0.00356	0.00218	0.00213
45.28352	0.00411	0.00395	0.00353	0.00348	0.00214	0.00213
45.33488	0.00411	0.00402	0.0036	0.0035	0.00208	0.00207
45.38626	0.00411	0.00397	0.00357	0.00356	0.00214	0.00207
45.43764	0.00412	0.00399	0.00352	0.00353	0.00211	0.00209
45.48901	0.00409	0.00399	0.00357	0.00354	0.00209	0.00205
45.54037	0.00409	0.00396	0.00359	0.00359	0.00212	0.00209
45.59172	0.00407	0.00392	0.0035	0.00353	0.00217	0.00207
45.64307	0.00412	0.00401	0.0035	0.00349	0.00208	0.00204
45.69442	0.00404	0.00395	0.00351	0.00355	0.00212	0.00208
45.7458	0.00407	0.00393	0.00361	0.00347	0.00208	0.00211
45.79716	0.00408	0.00395	0.00358	0.00349	0.00208	0.00212
45.84854	0.00402	0.00395	0.00357	0.00353	0.0021	0.00211
45.8999	0.00406	0.00393	0.00353	0.00354	0.0021	0.0021
45.95129	0.00407	0.00398	0.00353	0.00352	0.00205	0.00209
46.00266	0.00405	0.00397	0.0036	0.00358	0.00209	0.0021
46.05402	0.00401	0.00401	0.00352	0.00357	0.00217	0.00208
46.10537	0.00406	0.00404	0.00354	0.00351	0.00212	0.00209
46.15675	0.00399	0.00403	0.00355	0.00352	0.00215	0.00214
46.20811	-0.05609	-0.05593	-0.08548	-0.12302	0.00216	-0.19769
46.25948	-0.01355	-0.00635	-0.00958	-0.01475	-0.19098	-0.0269
46.31084	-0.13859	-0.1313	-0.18008	-0.23976	-0.02558	-0.36146
46.36325	-0.03738	-0.01873	-0.0249	-0.0343	-0.34657	-0.052
46.41563	-0.25215	-0.22511	-0.29477	-0.3734	-0.05055	-0.52359
46.467	-0.06422	-0.03181	-0.04025	-0.05233	-0.50484	-0.07189
46.51835	-0.38985	-0.33276	-0.42095	-0.51305	-0.07121	-0.67889
46.56974	-0.09243	-0.04495	-0.05525	-0.06926	-0.6587	-0.08848
46.62111	-0.54342	-0.44733	-0.55168	-0.65316	-0.08854	-0.82548
46.67249	-0.12118	-0.05794	-0.07003	-0.08494	-0.80588	-0.10227
46.72385	-0.02917	-0.56515	-0.6829	-0.79055	-0.104	-0.96131
46.77522	-0.01086	-0.07073	-0.084	-0.09947	-0.94517	-0.11406
46.82657	-0.0043	-0.6833	-0.81248	-0.92293	-0.11762	-1.08791
46.87796	-0.0014	-0.08323	-0.09781	-0.11319	-1.07571	-0.12522
46.92935	2.2246E-4	-0.80003	-0.93865	-1.05025	-0.12974	-1.20603
46.98073	0.0012	-0.09519	-0.11053	-0.12575	-1.198	-0.13498
47.03212	0.00185	-0.91363	-1.05949	-1.17093	-0.14136	-1.3013
47.08352	0.00228	-0.10655	-0.12261	-0.13779	-1.29922	-0.14382
47.13488	0.00265	-1.02347	-1.17585	-1.27106	-0.15117	-1.40058
47.18626	0.00281	-0.1174	-0.13488	-0.14784	-1.40234	-0.15247
47.23761	0.00294	-0.02633	-1.28708	-1.37422	-0.16106	-1.49436
47.28898	0.00316	-0.00962	-0.14569	-0.15862	-1.50109	-0.16074
47.34036	0.00325	-0.00376	-1.37732	-1.474	-0.17076	-1.58426
47.39172	0.00339	-9.30196E-4	-0.15562	-0.16861	-1.59523	-0.16878
47.4431	0.00344	5.46382E-4	-1.47295	-1.56902	-0.1802	-1.66961
47.49448	0.00344	0.00147	-0.16509	-0.17833	-1.68531	-0.17655
47.54585	0.00358	0.00207	-1.56468	-1.65955	-0.18877	-1.75183
47.59721	0.00358	0.00242	-0.17447	-0.18793	-1.77023	-0.18422
47.64857	0.00356	0.00265	-1.65153	-1.74671	-0.19766	-1.82933
47.69994	0.00371	0.00297	-0.18338	-0.19703	-1.85241	-0.1913
47.75131	0.00379	0.0031	-1.73521	-1.82949	-0.206	-1.90373
47.80268	0.00367	0.00326	-0.19203	-0.2059	-1.93053	-0.19862
47.85506	0.00382	0.00337	-1.81557	-1.90892	-0.21406	-1.97735
47.90746	0.00378	0.00348	-0.20081	-0.21436	-2.00592	-0.20548
47.95881	0.00382	0.00352	-1.89156	-1.98526	-0.22233	-2.0457
48.01016	0.00386	0.00363	-0.20827	-0.22274	-2.07822	-0.21277
48.06155	0.00386	0.00364	-1.96415	-2.05764	-0.23016	-2.11327
48.11291	0.00383	0.00368	-0.21673	-0.23035	-2.1477	-0.22024
48.16431	0.00388	0.00378	-2.03654	-2.12689	-0.23758	-2.17997
48.21569	0.00386	0.00381	-0.22462	-0.24784	-2.21426	-0.22786
48.26707	0.0039	0.00381	-0.06006	-2.20798	-0.25427	-2.24429
48.31845	0.00392	0.00388	-0.02625	-0.26409	-2.29284	-0.25122
48.36981	0.00393	0.00386	-0.01351	-2.30209	-0.27195	-2.34604
48.42116	0.0039	0.00384	-0.00742	-0.27717	-2.38703	-0.26484
48.47252	0.00398	0.00396	-0.00405	-2.3836	-0.2852	-2.43111
48.52389	0.00395	0.00386	-0.00204	-0.28743	-2.46869	-0.27838
48.57528	0.00392	0.0039	-7.32477E-4	-2.45653	-0.29786	-2.51031
48.62665	0.00396	0.00392	2.0984E-4	-0.29757	-2.54547	-0.29081
48.67804	0.00401	0.00398	7.94581E-4	-2.52563	-0.30979	-2.58722
48.72941	0.00403	0.00395	0.00127	-0.3068	-2.6187	-0.30408
48.78079	0.00406	0.00398	0.00165	-2.59127	-0.32275	-2.66117
48.83216	0.004	0.00404	0.00195	-0.31692	-2.69002	-0.31749
48.88351	0.004	0.00396	0.00217	-2.65491	-0.33495	-2.73462
48.93487	0.00404	0.00413	0.00243	-0.32632	-2.75894	-0.33091
48.98624	0.00403	0.00412	0.00255	-2.71561	-0.3483	-2.80564
49.03761	0.00411	0.00402	0.00264	-0.33716	-2.82694	-0.34495
49.08898	0.00405	0.0041	0.00275	-2.77753	-0.36128	-2.87648
49.14036	0.00397	0.00413	0.00288	-0.34733	-2.89412	-0.35936
49.19174	0.00403	0.00409	0.00294	-2.83696	-0.3762	-2.94588
49.24311	0.00408	0.00409	0.00306	-0.3586	-2.96198	-0.37409
49.29449	0.00403	0.00414	0.00308	-0.10912	-0.39025	-3.01571
49.34585	0.00409	0.00406	0.00313	-0.05188	-3.02819	-0.38903
49.39824	0.00413	0.0041	0.00319	-0.02914	-0.4053	-3.08339
49.45065	0.00405	0.00409	0.00323	-0.01786	-3.09414	-0.40405
49.50198	0.00407	0.00411	0.00324	-0.01163	-0.42044	-3.15057
49.55335	0.00405	0.00405	0.00331	-0.00773	-3.15924	-0.41898
49.60472	0.0041	0.00411	0.00335	-0.00517	-0.43539	-3.21498
49.65608	0.00408	0.00406	0.00333	-0.00348	-3.22115	-0.43414
49.70745	0.0041	0.00409	0.00344	-0.00215	-0.45052	-3.27945
49.75884	0.0041	0.00409	0.00347	-0.00113	-3.28285	-0.44943
49.81021	0.00415	0.00405	0.00341	-4.25382E-4	-0.46582	-3.34232
49.86159	0.00413	0.00404	0.00348	1.04671E-4	-3.34406	-0.46573
49.91296	0.0041	0.00412	0.00348	6.34724E-4	-0.48114	-3.40677
49.96431	0.00413	0.00412	0.00347	9.79679E-4	-3.40444	-0.4816
50.0157	0.0041	0.00408	0.00352	0.00128	-0.49668	-3.46669
50.06707	0.00405	0.00408	0.00358	0.00152	-3.4625	-0.49801
50.11841	0.00412	0.00403	0.00355	0.00181	-0.51205	-3.52666
50.16979	0.00412	0.00403	0.00353	0.00196	-3.52036	-0.51294
50.22116	0.00414	0.00414	0.00361	0.00216	-0.52722	-3.58559
50.27253	0.00411	0.00413	0.00355	0.00224	-3.57615	-0.52994
50.32391	0.00414	0.00416	0.00352	0.00237	-0.54204	-3.64326
50.37527	0.00408	0.00416	0.00358	0.00251	-3.63123	-0.54572
50.42663	0.00412	0.00411	0.00354	0.00258	-0.55854	-3.70092
50.478	0.0041	0.00411	0.00358	0.0026	-3.68556	-0.56311
50.52937	0.00405	0.00416	0.00356	0.00277	-0.57403	-3.75886
50.58073	0.00407	0.00418	0.00356	0.00277	-3.73966	-0.57926
50.63211	0.00407	0.00423	0.00355	0.00277	-0.59095	-3.81359
50.68348	0.00411	0.00421	0.00367	0.00292	-3.79245	-0.5965
50.73487	0.0041	0.0042	0.00361	0.00296	-0.60764	-3.86836
50.78624	0.00414	0.00423	0.00363	0.00296	-3.84615	-0.61366
50.83762	0.00412	0.00424	0.00366	0.00306	-0.62335	-3.92244
50.889	0.00411	0.00424	0.00363	0.0032	-3.89691	-0.631
50.94035	0.00406	0.00427	0.00355	0.00317	-0.63933	-3.9741
50.99173	0.0041	0.00423	0.00364	0.00319	-3.94608	-0.64864
51.04311	0.00418	0.00427	0.00364	0.00325	-0.65542	-4.02724
51.09447	0.00408	0.00424	0.00364	0.00321	-3.99572	-0.66726
51.14585	0.0041	0.00427	0.00367	0.00331	-0.67178	-4.07989
51.19723	0.00412	0.00431	0.0037	0.00338	-4.04378	-0.68506
51.24861	0.0041	0.00427	0.00367	0.00344	-0.68749	-4.13191
51.301	0.00406	0.00424	0.00374	0.00346	-4.09179	-0.70342
51.3534	0.00412	0.00426	0.0037	0.00347	-0.70411	-4.18118
51.40477	0.00412	0.00432	0.00363	0.0034	-0.293	-0.70878
51.45614	0.00414	0.00421	0.00372	0.00349	-0.17018	-4.20432
51.50752	0.00418	0.00431	0.00373	0.00348	-0.11192	-0.72053
51.55889	0.00409	0.00432	0.00366	0.00346	-0.07915	-4.24089
51.61024	0.00421	0.00424	0.00372	0.00347	-0.05886	-0.73496
51.66159	0.00422	0.00424	0.00377	0.00354	-0.04545	-4.28003
51.71296	0.00416	0.00429	0.00369	0.00352	-0.03597	-0.75118
51.76431	0.00416	0.00422	0.00374	0.00347	-0.02916	-4.32107
51.81568	0.00418	0.00424	0.00379	0.00355	-0.02411	-0.76818
51.86705	0.00418	0.00427	0.00375	0.00352	-0.02005	-4.36338
51.91843	0.0042	0.00431	0.00373	0.0035	-0.01692	-0.78571
51.96979	0.00423	0.00434	0.00379	0.00353	-0.01447	-4.40548
52.02116	0.00414	0.00432	0.00372	0.00348	-0.01242	-0.8024
52.07253	0.00421	0.00426	0.00375	0.00352	-0.0107	-4.44665
52.12389	0.00421	0.00432	0.00379	0.0035	-0.00933	-0.82226
52.17526	0.00422	0.00431	0.00379	0.00348	-0.00816	-4.49096
52.22662	0.00421	0.00432	0.00381	0.0035	-0.00716	-0.84068
52.278	0.00419	0.00428	0.00378	0.00361	-0.00628	-4.53371
52.32937	0.00417	0.00429	0.00374	0.00355	-0.00544	-0.86043
52.38074	0.00414	0.00428	0.00374	0.00364	-0.00483	-4.57665
52.43211	0.00414	0.00425	0.00383	0.00364	-0.00426	-0.87914
52.48348	0.00411	0.00432	0.0038	0.00363	-0.00367	-4.61883
52.53486	0.00417	0.00435	0.00376	0.00361	-0.00331	-0.89954
52.58622	0.00416	0.00428	0.00385	0.00372	-0.00284	-4.66194
52.63759	0.00417	0.0043	0.00381	0.00373	-0.00244	-0.91867
52.68895	0.00413	0.00427	0.00384	0.00375	-0.00211	-4.70212
52.74033	0.00418	0.00421	0.00387	0.00371	-0.00189	-0.93893
52.79171	0.00417	0.00428	0.00379	0.00372	-0.00156	-4.7439
52.84411	0.00418	0.00425	0.00378	0.00364	-0.00131	-0.95915
52.89652	0.00413	0.00429	0.00382	0.00371	-0.00113	-4.78522
52.9479	0.00412	0.00424	0.00385	0.00375	-8.75482E-4	-0.98052
52.99926	0.0042	0.00427	0.00382	0.0037	-7.53486E-4	-4.82666
53.05064	0.00412	0.00424	0.00389	0.00374	-5.30526E-4	-1.00096
53.10202	0.00418	0.00427	0.00386	0.00379	-4.16943E-4	-4.86544
53.1534	0.00412	0.00427	0.00387	0.00373	-2.82326E-4	-1.02243
53.20477	0.0041	0.00421	0.00379	0.00379	-1.60329E-4	-4.90665
53.25614	0.00408	0.00426	0.00381	0.00378	7.10434E-5	-1.04591
53.30751	0.00416	0.00428	0.00384	0.00375	1.34145E-4	-4.9469
53.35888	0.00407	0.00422	0.00387	0.00384	2.30902E-4	-1.06585
53.41027	0.00411	0.00426	0.00388	0.0038	4.15999E-4	-4.98764
53.46162	0.00415	0.00427	0.00391	0.0038	4.53861E-4	-1.08949
53.51302	0.00411	0.00428	0.00394	0.00383	5.4641E-4	-5.02584
53.5644	0.00415	0.00424	0.00387	0.0038	6.47373E-4	-1.11064
53.61577	0.00419	0.00427	0.00387	0.00377	7.35715E-4	-5.06547
53.66716	0.00412	0.00426	0.00391	0.0038	8.11438E-4	-1.13377
53.71853	0.00415	0.00432	0.00392	0.0038	8.57712E-4	-5.10355
53.76988	0.00415	0.00432	0.00391	0.00378	9.83915E-4	-1.15458
53.82126	0.00413	0.00419	0.0039	0.00382	0.00103	-5.14123
53.87262	0.00416	0.00429	0.00396	0.00378	0.00117	-1.17722
53.92397	0.00416	0.00428	0.00387	0.00374	0.00117	-5.17862
53.97535	0.00413	0.00425	0.00394	0.00383	0.00123	-1.19857
54.02671	0.00415	0.00429	0.00389	0.00381	0.00132	-5.21448
54.07809	0.00416	0.00426	0.00388	0.00377	0.00138	-1.22015
54.12946	0.00415	0.00421	0.00391	0.00384	0.00146	-5.25067
54.18081	0.00416	0.00425	0.0039	0.00381	0.0014	-1.24189
54.23218	0.00414	0.00427	0.00387	0.0038	0.00146	-5.28424
54.28354	0.00415	0.00424	0.00391	0.00387	0.00145	-1.26335
54.33592	0.00418	0.00418	0.00389	0.00387	0.00151	-5.32067
54.38831	0.00416	0.00426	0.00385	0.00378	0.00151	-1.28717
54.43966	0.00408	0.0043	0.00394	0.00388	0.00155	-5.35569
54.49103	0.00416	0.00429	0.00387	0.00388	0.00155	-1.32817
54.54242	0.00417	0.00431	0.00388	0.00382	0.00163	-5.41375
54.59378	0.00411	0.00432	0.00395	0.00381	0.00167	-1.36193
54.64516	0.00411	0.00423	0.0039	0.00384	0.00169	-5.45966
54.69653	0.00416	0.00434	0.00387	0.00383	0.00167	-1.39137
54.7479	0.00413	0.0043	0.00385	0.00386	0.00173	-5.50179
54.79926	0.00416	0.00431	0.00385	0.00386	0.00178	-1.41884
54.85062	0.00405	0.00435	0.00387	0.00381	0.00175	-5.54145
54.902	0.00413	0.00435	0.00386	0.00387	0.00173	-1.44592
54.95336	0.00418	0.00431	0.00392	0.00389	0.00173	-5.57984
55.00473	0.00414	0.00429	0.0039	0.00384	0.00177	-1.47206
55.05609	0.00412	0.0043	0.00386	0.00384	0.00185	-5.61678
55.10748	0.00416	0.0043	0.0039	0.0039	0.00183	-1.50019
55.15885	0.00414	0.00427	0.00387	0.00385	0.00183	-5.65379
55.21022	0.00413	0.00435	0.00391	0.00385	0.00185	-1.52445
55.26159	0.00413	0.00431	0.00391	0.00393	0.00196	-5.68718
55.31295	0.00411	0.00432	0.00389	0.00392	0.00189	-1.5499
55.36433	0.0041	0.00433	0.0039	0.00386	0.00188	-5.72205
55.41569	0.00414	0.0043	0.00387	0.00397	0.00196	-1.57341
55.46707	0.00412	0.00432	0.00387	0.00389	0.00202	-5.75319
55.51846	0.00407	0.00431	0.00387	0.00384	0.00195	-1.59694
55.56984	0.00416	0.00435	0.00387	0.00391	0.002	-5.78437
55.62122	0.00408	0.00433	0.00387	0.00383	0.00206	-1.62148
55.6726	0.00408	0.00431	0.00385	0.00379	0.00198	-5.81643
55.72397	0.0041	0.00431	0.00383	0.00382	0.00203	-1.64677
55.77637	0.00413	0.00423	0.00387	0.00382	0.00205	-5.84782
55.82877	0.00412	0.00434	0.00384	0.00384	0.00204	-1.67106
55.88013	0.00414	0.00432	0.00392	0.00383	0.00211	-5.87786
55.93151	0.00416	0.00432	0.00393	0.00389	0.00212	-1.6961
55.98288	0.00416	0.00427	0.00387	0.00388	0.00204	-5.90849
56.03424	0.00417	0.0043	0.00385	0.00381	0.0021	-1.72011
56.08559	0.00415	0.00431	0.00384	0.00385	0.00213	-5.93791
56.13696	0.00414	0.00427	0.00382	0.00384	0.00203	-1.74362
56.18834	0.00409	0.00436	0.00388	0.00382	0.00215	-5.96782
56.23974	0.00411	0.00435	0.00384	0.00386	0.00214	-1.7658
56.29112	0.00408	0.00434	0.00379	0.00383	0.0021	-5.99445
56.34247	0.00413	0.00433	0.00383	0.00391	0.00221	-1.78901
56.39384	0.00408	0.00435	0.0038	0.00388	0.00218	-6.0231
56.44522	0.00411	0.00433	0.00384	0.00391	0.00211	-1.81157
56.49658	0.00415	0.00435	0.00388	0.00388	0.00219	-1.09669
56.54794	0.00414	0.00433	0.0039	0.00394	0.00223	-0.81944
56.59932	0.00412	0.00437	0.00384	0.00386	0.00225	-0.65349
56.65069	0.00421	0.00435	0.0039	0.00383	0.00227	-0.53897
56.70205	0.00416	0.00439	0.00387	0.00385	0.00229	-0.45414
56.75343	0.00412	0.0043	0.0039	0.00384	0.00226	-0.38869
56.80479	0.00414	0.00432	0.00382	0.00386	0.0023	-0.3371
56.85614	0.00421	0.00431	0.00388	0.00385	0.00231	-0.29531
56.90749	0.00413	0.00431	0.00387	0.00386	0.00227	-0.26093
56.95885	0.00417	0.00437	0.00379	0.00386	0.00229	-0.23248
57.0102	0.00419	0.00438	0.00382	0.0039	0.00237	-0.20843
57.06158	0.00413	0.00427	0.00386	0.00385	0.00234	-0.18796
57.11294	0.00415	0.00437	0.00383	0.00391	0.00237	-0.1705
57.16535	0.00419	0.00439	0.00387	0.00396	0.00233	-0.15534
57.21773	0.00416	0.00432	0.00384	0.00397	0.00239	-0.14229
57.26908	0.00421	0.00434	0.00377	0.00393	0.00231	-0.13085
57.32047	0.00419	0.00428	0.00387	0.004	0.00242	-0.1207
57.37185	0.00419	0.0043	0.00383	0.004	0.00235	-0.11174
57.42321	0.00418	0.00428	0.00386	0.00394	0.00237	-0.10379
57.47457	0.00415	0.00432	0.00387	0.004	0.00242	-0.09664
57.52594	0.0042	0.00431	0.00387	0.00402	0.00244	-0.09025
57.5773	0.00417	0.0043	0.00378	0.00392	0.00241	-0.08447
57.62867	0.00419	0.00436	0.00383	0.00398	0.00242	-0.0791
57.68006	0.00417	0.00438	0.00382	0.00406	0.00235	-0.07431
57.73143	0.00419	0.00434	0.00375	0.00393	0.00238	-0.07003
57.78279	0.00419	0.00442	0.00384	0.00398	0.00238	-0.06603
57.83418	0.0042	0.00434	0.00387	0.00399	0.00238	-0.06234
57.88554	0.00421	0.00433	0.00383	0.00394	0.00235	-0.05903
57.93689	0.0042	0.00429	0.00387	0.00397	0.00246	-0.05604
57.98825	0.00414	0.00428	0.00385	0.00399	0.00236	-0.05325
58.03961	0.00419	0.00422	0.00378	0.00393	0.00236	-0.05072
58.09098	0.0042	0.00431	0.00382	0.00402	0.00245	-0.04825
58.14236	0.00418	0.00432	0.00388	0.00403	0.00237	-0.04607
58.19374	0.00419	0.00423	0.00377	0.00399	0.00236	-0.04407
58.24511	0.00413	0.00428	0.0038	0.00397	0.00244	-0.0421
58.29648	0.00417	0.00428	0.00384	0.00405	0.00241	-0.04029
58.34785	0.00415	0.00432	0.0038	0.00396	0.00241	-0.03867
58.39921	0.00412	0.00432	0.00381	0.00397	0.00246	-0.03706
58.4506	0.00411	0.00436	0.00382	0.00403	0.00239	-0.0356
58.50298	0.00414	0.00429	0.00382	0.00389	0.00237	-0.03425
58.55536	0.00413	0.00431	0.00376	0.00392	0.00246	-0.03297
58.60671	0.00411	0.00436	0.0038	0.00401	0.00246	-0.03171
58.65808	0.00419	0.0043	0.00373	0.00401	0.00244	-0.0306
58.70945	0.0042	0.00431	0.0037	0.00398	0.00247	-0.02954
58.76085	0.00417	0.00433	0.00379	0.00397	0.00244	-0.02853
58.81223	0.00422	0.00433	0.00379	0.00394	0.00246	-0.02752
58.8636	0.00417	0.00435	0.00371	0.00404	0.00244	-0.02668
58.91497	0.00416	0.00435	0.00379	0.00397	0.00241	-0.02579
58.96632	0.00418	0.00432	0.00375	0.00393	0.00244	-0.02501
59.01768	0.00419	0.00433	0.00376	0.00404	0.00247	-0.02421
59.06904	0.00418	0.00432	0.00383	0.004	0.00241	-0.02345
59.12039	0.00418	0.00433	0.00381	0.00403	0.00242	-0.02275
59.17176	0.00416	0.0043	0.00378	0.00403	0.00252	-0.02201
59.22312	0.00412	0.0043	0.00379	0.00405	0.00247	-0.0214
59.2745	0.00416	0.00432	0.00379	0.00397	0.00244	-0.02079
59.32588	0.00416	0.00433	0.00377	0.00395	0.00248	-0.02014
59.37724	0.00425	0.00435	0.00381	0.00403	0.00249	-0.01954
59.42859	0.00425	0.00427	0.00384	0.00403	0.00246	-0.01909
59.47996	0.0042	0.00433	0.00379	0.00401	0.0025	-0.0185
59.53132	0.00421	0.00434	0.00383	0.004	0.00242	-0.01799
59.58269	0.00423	0.00434	0.00384	0.00402	0.00246	-0.01758
59.63406	0.00425	0.00425	0.00376	0.00394	0.00253	-0.01706
59.68544	0.00427	0.00427	0.00387	0.00397	0.00245	-0.01665
59.73681	0.00427	0.00431	0.00382	0.00403	0.00244	-0.01626
59.78923	0.00422	0.00433	0.00377	0.00394	0.00247	-0.01584
59.84164	0.00428	0.00434	0.00379	0.004	0.00249	-0.0154
59.893	0.00426	0.00432	0.00381	0.004	0.00247	-0.01503
59.94438	0.00423	0.00429	0.00381	0.00401	0.00253	-0.0147
59.99577	0.00432	0.00433	0.00381	0.00401	0.00254	-0.01435
60.04712	0.00422	0.00433	0.00381	0.00405	0.00248	-0.01393
60.09846	0.00418	0.00429	0.0038	0.00394	0.00256	-0.01358
60.14983	0.00417	0.00435	0.00385	0.00405	0.00254	-0.01325
60.2012	0.00423	0.00438	0.00384	0.00409	0.0025	-0.013
60.25257	0.00419	0.00437	0.0038	0.00398	0.00255	-0.01268
60.30394	0.00425	0.00435	0.00381	0.00399	0.00257	-0.01243
60.3553	0.00428	0.00437	0.00378	0.00403	0.00249	-0.01218
60.40667	0.00417	0.00436	0.00376	0.004	0.00259	-0.01187
60.45805	0.0042	0.00437	0.00377	0.00402	0.00254	-0.01159
60.5094	0.00421	0.00436	0.00381	0.00405	0.00253	-0.01138
60.56079	0.00417	0.00432	0.0038	0.00402	0.00253	-0.01109
60.61213	0.00423	0.0044	0.00378	0.00397	0.00257	-0.01087
60.6635	0.00425	0.0044	0.00382	0.00407	0.00247	-0.01069
60.71488	0.00421	0.00435	0.00374	0.00402	0.00252	-0.01047
60.76624	0.00426	0.00433	0.00378	0.00403	0.00251	-0.01019
60.8176	0.00432	0.00439	0.00381	0.00405	0.0025	-0.01005
60.86897	0.00424	0.0044	0.00384	0.00404	0.00256	-0.00989
60.92035	0.00434	0.00434	0.00377	0.00401	0.00256	-0.00963
60.97171	0.00432	0.00435	0.00379	0.00407	0.00251	-0.0095
61.02408	0.00428	0.0043	0.00374	0.00407	0.00254	-0.00936
61.07648	0.00437	0.00434	0.00369	0.00403	0.00252	-0.00911
61.12784	0.00429	0.00434	0.00376	0.00409	0.00254	-0.00896
61.17921	0.00432	0.00436	0.00376	0.00411	0.00256	-0.00885
61.23058	0.00432	0.0043	0.00372	0.00406	0.00255	-0.00863
61.28195	0.00435	0.00442	0.00384	0.00409	0.00247	-0.00844
61.33331	0.00428	0.00436	0.00376	0.00408	0.00256	-0.00827
61.38467	0.0043	0.00434	0.00383	0.00405	0.00254	-0.00814
61.43604	0.00433	0.00431	0.00379	0.00402	0.00252	-0.00797
61.4874	0.00431	0.00435	0.00383	0.00403	0.00252	-0.00783
61.53877	0.00433	0.0043	0.00381	0.00404	0.00256	-0.00766
61.59012	0.00432	0.00433	0.00382	0.00397	0.00255	-0.00753
61.64149	0.00387	0.00399	0.00374	0.00313	0.00257	6.89441E-4
61.69287	0.00392	0.00406	0.00381	0.00315	0.00193	6.55787E-4
61.74421	--	--	--	--	--	--
61.79559	--	--	--	--	--	--
61.84696	--	--	--	--	--	--
61.89833	--	--	--	--	--	--
61.94969	--	--	--	--	--	--
62.00106	--	--	--	--	--	--
62.05242	--	--	--	--	--	--
62.10379	--	--	--	--	--	--
62.15517	--	--	--	--	--	--
62.20757	--	--	--	--	--	--
62.25997	--	--	--	--	--	--
62.31132	--	--	--	--	--	--
62.36271	--	--	--	--	--	--
62.41408	--	--	--	--	--	--
62.46546	--	--	--	--	--	--
62.51683	--	--	--	--	--	--
62.56818	--	--	--	--	--	--
62.61956	--	--	--	--	--	--
62.67092	--	--	--	--	--	--
62.72227	--	--	--	--	--	--
62.77366	--	--	--	--	--	--
62.82506	--	--	--	--	--	--
62.87642	--	--	--	--	--	--
62.92778	--	--	--	--	--	--
62.97917	--	--	--	--	--	--
63.03052	--	--	--	--	--	--
63.08191	--	--	--	--	--	--
63.13327	--	--	--	--	--	--
63.1846	--	--	--	--	--	--
63.23598	--	--	--	--	--	--
63.28735	--	--	--	--	--	--
63.33973	--	--	--	--	--	--
63.39212	--	--	--	--	--	--
63.44349	--	--	--	--	--	--
63.49485	--	--	--	--	--	--
63.54622	--	--	--	--	--	--
63.5976	--	--	--	--	--	--
63.64899	--	--	--	--	--	--
63.70036	--	--	--	--	--	--
63.75172	--	--	--	--	--	--
63.80307	--	--	--	--	--	--
63.85445	--	--	--	--	--	--
63.90584	--	--	--	--	--	--
63.95724	--	--	--	--	--	--
64.00863	--	--	--	--	--	--
64.05999	--	--	--	--	--	--
64.11137	--	--	--	--	--	--
64.16274	--	--	--	--	--	--
64.2141	--	--	--	--	--	--
64.26546	--	--	--	--	--	--
64.31683	--	--	--	--	--	--
64.3682	0.00402	0.00418	0.00387	0.00342	0.00225	9.79709E-4
64.42059	0.00409	0.00417	0.00389	0.00339	0.0023	9.54467E-4
64.47296	0.00403	0.00426	0.00393	0.00336	0.00231	9.41847E-4
64.52431	0.004	0.00416	0.00387	0.00339	0.00226	8.87159E-4
64.57566	0.00411	0.00414	0.00391	0.00334	0.00231	8.74539E-4
64.62701	0.00404	0.00421	0.00392	0.00334	0.00234	8.61918E-4
64.6784	0.00407	0.00414	0.00382	0.00331	0.00225	9.20813E-4
64.72974	0.0041	0.00415	0.00389	0.00339	0.00234	9.08193E-4
64.78111	0.00407	0.00417	0.00384	0.00343	0.00236	8.87159E-4
64.83247	0.00411	0.00419	0.00387	0.00345	0.0023	9.124E-4
64.88384	0.00416	0.00412	0.00393	0.00342	0.00231	8.91366E-4
64.93523	0.00408	0.00419	0.00384	0.00341	0.00231	8.45091E-4
64.98659	0.00404	0.0042	0.00384	0.00346	0.00229	9.16607E-4
65.03794	0.00405	0.00415	0.00381	0.00339	0.00225	8.61918E-4
65.08929	0.00398	0.00416	0.00378	0.00339	0.00239	9.46054E-4
65.14064	0.00402	0.00412	0.00382	0.0035	0.0023	9.2502E-4
65.192	0.004	0.00408	0.00386	0.00344	0.00231	9.03986E-4
65.24338	0.00397	0.00413	0.00383	0.00341	0.00238	8.95573E-4
65.29474	0.004	0.00421	0.00382	0.00345	0.00231	9.08193E-4
65.34613	0.00403	0.00415	0.00387	0.00342	0.00235	8.78746E-4
65.39751	0.00401	0.00424	0.00389	0.00344	0.00234	9.41847E-4
65.44991	0.00398	0.00413	0.00385	0.00342	0.00231	9.71295E-4
65.50232	0.00397	0.00408	0.00395	0.00338	0.00235	9.03986E-4
65.55369	0.00398	0.00413	0.00384	0.00335	0.00236	9.03986E-4
65.60503	0.00405	0.00418	0.00387	0.00341	0.00232	9.96536E-4
65.65636	0.00406	0.0041	0.00386	0.00337	0.00232	9.124E-4
65.70773	0.00401	0.00417	0.00384	0.00331	0.00239	9.88121E-4
65.75911	0.0041	0.00416	0.00386	0.00335	0.00234	9.50261E-4
65.81049	0.00406	0.00411	0.00387	0.00335	0.00235	9.50261E-4
65.86187	0.00404	0.00413	0.00384	0.00331	0.00237	0.001
65.91325	0.0041	0.00416	0.00385	0.00336	0.00228	0.00103
65.96463	0.00408	0.00413	0.00388	0.00333	0.0023	9.75501E-4
66.01598	0.00403	0.00415	0.00384	0.00333	0.00229	9.71295E-4
66.06735	0.00403	0.00419	0.00384	0.00338	0.00226	0.00101
66.11873	0.00407	0.00417	0.00386	0.00339	0.00229	0.00106
66.1701	0.00401	0.00423	0.00381	0.00339	0.00229	0.00111
66.22147	0.00408	0.00416	0.00387	0.00334	0.00229	0.00104
66.27283	0.00407	0.00411	0.00385	0.00338	0.0023	9.67088E-4
66.3242	0.00405	0.00416	0.00383	0.00335	0.00231	0.00107
66.37556	0.00406	0.00417	0.00385	0.00341	0.00229	0.001
66.42796	0.0041	0.00417	0.00381	0.00343	0.00229	0.001
66.48035	0.00407	0.00415	0.00379	0.00336	0.00232	0.0011
66.53172	0.00409	0.00416	0.00382	0.00339	0.00228	0.00101
66.58306	0.00403	0.00411	0.00383	0.00344	0.00227	9.92329E-4
66.63443	0.004	0.00412	0.00384	0.00338	0.00229	0.00115
66.68578	0.00405	0.00413	0.00382	0.00332	0.0023	9.96536E-4
66.73714	-0.05532	-0.0564	-0.06987	-0.11434	0.00228	-0.2313
66.78851	-0.01342	-0.00531	-0.00676	-0.01387	-0.19209	-0.03287
66.83987	-0.13835	-0.14272	-0.1605	-0.22476	-0.02554	-0.4127
66.89124	-0.03719	-0.01811	-0.01983	-0.03256	-0.35116	-0.06104
66.94261	-0.25342	-0.25411	-0.27223	-0.35253	-0.05141	-0.58632
66.99397	-0.06403	-0.03247	-0.03402	-0.04996	-0.51345	-0.08289
67.04534	-0.39304	-0.38264	-0.39786	-0.48772	-0.07302	-0.74982
67.09672	-0.09252	-0.04748	-0.04856	-0.06645	-0.67184	-0.10083
67.14808	-0.54866	-0.51896	-0.52976	-0.62424	-0.09143	-0.9028
67.19945	-0.12159	-0.06273	-0.06292	-0.08188	-0.82323	-0.11602
67.25083	-0.029	-0.65751	-0.66281	-0.75887	-0.10756	-1.04444
67.30217	-0.01063	-0.07747	-0.0771	-0.09636	-0.96599	-0.12895
67.35456	-0.00416	-0.79491	-0.79503	-0.88956	-0.12188	-1.17509
67.40693	-0.00124	-0.09245	-0.09065	-0.10992	-1.10012	-0.14111
67.45829	3.99144E-4	-0.92904	-0.92264	-1.01528	-0.1347	-1.28352
67.50964	0.00131	-0.10646	-0.10403	-0.12245	-1.22499	-0.15088
67.56099	0.00193	-1.05787	-1.04683	-1.13478	-0.14658	-1.39142
67.61231	0.00243	-0.11995	-0.11643	-0.13399	-1.32831	-0.16094
67.66368	0.00269	-1.18169	-1.16529	-1.24818	-0.15702	-1.49503
67.71503	0.00294	-0.13266	-0.12848	-0.14522	-1.4341	-0.17087
67.7664	0.00308	-0.02988	-1.27845	-1.34155	-0.16728	-1.59295
67.81779	0.00318	-0.01092	-0.13991	-0.15466	-1.53438	-0.17981
67.86916	0.00336	-0.00427	-1.36934	-1.43805	-0.17737	-1.68495
67.92053	0.00348	-0.0012	-0.14908	-0.16458	-1.6304	-0.18857
67.97192	0.00347	3.90731E-4	-1.4647	-1.5318	-0.18696	-1.77279
68.02327	0.00352	0.00141	-0.15951	-0.1743	-1.72205	-0.19694
68.07462	0.00357	0.00194	-1.55706	-1.62248	-0.19629	-1.85668
68.12602	0.00359	0.00236	-0.16865	-0.18357	-1.80827	-0.20535
68.17737	0.00371	0.00268	-1.64494	-1.70785	-0.20508	-1.93638
68.22976	0.00379	0.00285	-0.17818	-0.19233	-1.89076	-0.21336
68.28214	0.00373	0.00302	-1.7305	-1.78977	-0.21381	-2.0134
68.33349	0.00381	0.00318	-0.18677	-0.20102	-1.97042	-0.22165
68.38486	0.00383	0.00322	-1.8108	-1.86897	-0.22233	-2.08793
68.43623	0.00379	0.00339	-0.1949	-0.20977	-2.046	-0.22982
68.4876	0.00387	0.00343	-1.8862	-1.94429	-0.23042	-2.15955
68.53895	0.00389	0.00345	-0.20272	-0.21764	-2.11838	-0.2376
68.59029	0.00387	0.00356	-1.95839	-2.01692	-0.23846	-2.22894
68.64164	0.00396	0.00363	-0.2099	-0.22629	-2.18783	-0.25473
68.69301	0.00395	0.00355	-2.02686	-2.08857	-0.25541	-2.31009
68.74437	0.00393	0.0036	-0.21743	-0.24244	-2.26852	-0.26571
68.79573	0.00393	0.00372	-0.05599	-2.16685	-0.26523	-2.38454
68.84711	0.00397	0.00368	-0.02375	-0.25948	-2.3404	-0.28337
68.89848	0.00397	0.00369	-0.01175	-2.26262	-0.28191	-2.48067
68.94983	0.00397	0.00379	-0.0061	-0.27118	-2.43405	-0.29867
69.0012	0.00392	0.00382	-0.00306	-2.343	-0.2959	-2.56521
69.0536	0.004	0.00386	-0.00126	-0.28193	-2.51457	-0.31247
69.10599	0.00403	0.00387	-2.99469E-5	-2.41533	-0.30797	-2.64476
69.15735	0.00402	0.00388	7.90375E-4	-0.2905	-2.59104	-0.32701
69.20869	0.004	0.00388	0.00133	-2.48257	-0.32002	-2.72227
69.26006	0.004	0.00392	0.00177	-0.29979	-2.66127	-0.34127
69.31141	0.00401	0.0039	0.0021	-2.54693	-0.33206	-2.79773
69.36275	0.00403	0.00392	0.00236	-0.30761	-2.73021	-0.35637
69.4141	0.00406	0.00395	0.0026	-2.6073	-0.34483	-2.87154
69.46544	0.00404	0.00392	0.0027	-0.31693	-2.79873	-0.37152
69.51678	0.00405	0.0039	0.00284	-2.66664	-0.35799	-2.94493
69.56815	0.00405	0.00398	0.00296	-0.32614	-2.86675	-0.38792
69.61953	0.00403	0.00393	0.00306	-2.72649	-0.37269	-3.01804
69.6709	0.00397	0.00397	0.00313	-0.33666	-2.93468	-0.40329
69.72228	0.00407	0.00397	0.00322	-2.78441	-0.38669	-3.08931
69.77365	0.00408	0.0039	0.00328	-0.34566	-3.00192	-0.41973
69.82606	0.00402	0.00391	0.00337	-0.10264	-0.40135	-3.15836
69.87844	0.00407	0.00395	0.00347	-0.04787	-3.06696	-0.4353
69.92979	0.00404	0.00397	0.00339	-0.02644	-0.41608	-3.22712
69.98115	0.00407	0.00393	0.00345	-0.01601	-3.13124	-0.45312
70.03249	0.00409	0.00393	0.00348	-0.01022	-0.43146	-3.29457
70.08385	0.00407	0.00396	0.00348	-0.00661	-3.1948	-0.46927
70.1352	0.00414	0.00386	0.00353	-0.00427	-0.4463	-3.36212
70.18655	0.00416	0.00397	0.00355	-0.00271	-3.25814	-0.48702
70.23791	0.00413	0.00391	0.00357	-0.00151	-0.46224	-3.42654
70.28926	0.00409	0.00388	0.0036	-6.27308E-4	-3.32051	-0.50377
70.3406	0.00417	0.00392	0.00363	3.7362E-5	-0.47766	-3.49172
70.39195	0.00413	0.00388	0.0036	5.04314E-4	-3.38186	-0.52121
70.44333	0.00415	0.00395	0.00366	9.20783E-4	-0.49369	-3.5533
70.4947	0.00414	0.00396	0.00366	0.00132	-3.4405	-0.53777
70.5471	0.00411	0.0039	0.00365	0.00156	-0.50878	-3.61629
70.59949	0.00408	0.00388	0.00372	0.00181	-3.49776	-0.55559
70.65084	0.00414	0.00396	0.00371	0.00198	-0.52407	-3.67503
70.70219	0.00409	0.00397	0.00368	0.00216	-3.55534	-0.57229
70.75353	0.00412	0.00391	0.00373	0.00229	-0.53995	-3.73584
70.80486	0.00418	0.00395	0.0038	0.0024	-3.61216	-0.58998
70.85622	0.0041	0.00397	0.00374	0.00256	-0.55633	-3.79264
70.90759	0.00409	0.00395	0.00376	0.00266	-3.66746	-0.60699
70.95894	0.00415	0.00396	0.00379	0.00275	-0.57216	-3.85098
71.01028	0.00418	0.00391	0.00372	0.00278	-3.72176	-0.62512
71.06161	0.00413	0.00389	0.00382	0.0029	-0.58801	-3.90448
71.11296	0.00416	0.00395	0.00385	0.00301	-3.77317	-0.64262
71.16431	0.00415	0.00397	0.00377	0.00313	-0.60348	-3.96037
71.21671	0.00412	0.00392	0.00382	0.00318	-3.82563	-0.66226
71.26908	0.00407	0.00394	0.00382	0.00321	-0.62041	-4.01542
71.32045	0.00413	0.00396	0.00379	0.00321	-3.87607	-0.68005
71.37182	0.00411	0.00392	0.00384	0.00333	-0.63619	-4.07016
71.42319	0.00416	0.00393	0.00384	0.00335	-3.92773	-0.69992
71.47452	0.00416	0.00394	0.00379	0.00328	-0.65338	-4.12396
71.52586	0.00413	0.00391	0.00386	0.0033	-3.97739	-0.71933
71.57722	0.00413	0.00398	0.00386	0.00333	-0.66943	-4.17763
71.62856	0.0041	0.00398	0.00382	0.00336	-4.02679	-0.73889
71.67991	0.00412	0.00396	0.00388	0.00338	-0.6866	-4.22915
71.73126	0.0041	0.0039	0.00388	0.00331	-4.07461	-0.7578
71.78261	0.00411	0.00397	0.00388	0.00335	-0.70219	-4.27959
71.83498	0.00415	0.00399	0.00391	0.00337	-4.12128	-0.7774
71.8874	0.00415	0.00396	0.00388	0.00342	-0.71792	-4.32938
71.93876	0.00414	0.00395	0.00384	0.00339	-0.29945	-0.78233
71.99011	0.00413	0.00396	0.00391	0.00338	-0.17399	-4.35314
72.04147	0.00417	0.00392	0.00394	0.00343	-0.11457	-0.79363
72.09283	0.00416	0.004	0.00389	0.00344	-0.08108	-4.38627
72.14419	0.00413	0.00394	0.00394	0.00347	-0.0603	-0.80926
72.19553	0.00415	0.00399	0.00392	0.00357	-0.04658	-4.42671
72.24686	0.00413	0.00396	0.00392	0.00347	-0.037	-0.82685
72.29822	0.00413	0.00395	0.00397	0.00348	-0.03005	-4.46546
72.34957	0.00416	0.00395	0.00389	0.00349	-0.02478	-0.84301
72.40197	0.00411	0.00398	0.0039	0.00352	-0.02071	-4.50604
72.45436	0.00413	0.00399	0.00396	0.0035	-0.01752	-0.86434
72.50571	0.00416	0.00399	0.00388	0.00354	-0.01495	-4.55007
72.5571	0.0041	0.00397	0.0039	0.00349	-0.01286	-0.88191
72.60846	0.00413	0.00396	0.00395	0.00346	-0.01111	-4.59164
72.65981	0.00416	0.00395	0.00387	0.00353	-0.0096	-0.90288
72.71114	0.00416	0.00399	0.00387	0.00349	-0.00847	-4.63325
72.76248	0.00414	0.00395	0.00395	0.00345	-0.00739	-0.92169
72.81384	0.0042	0.00398	0.00394	0.00352	-0.00654	-4.67558
72.8652	0.00419	0.00396	0.00392	0.00348	-0.00571	-0.94304
72.91759	0.00419	0.00392	0.00389	0.0035	-0.00501	-4.71845
72.96998	0.00413	0.00395	0.0039	0.00352	-0.00448	-0.96295
73.02134	0.00412	0.00397	0.0039	0.00363	-0.0039	-4.76004
73.07271	0.00414	0.00398	0.00395	0.00359	-0.00342	-0.98355
73.12408	0.00418	0.00398	0.00388	0.00366	-0.00305	-4.80205
73.17544	0.00414	0.00395	0.00389	0.00369	-0.00259	-1.00374
73.22679	0.00406	0.00393	0.00395	0.00366	-0.00231	-4.84124
73.27814	0.00408	0.004	0.00388	0.00363	-0.00206	-1.0249
73.3295	0.00411	0.00397	0.00389	0.00371	-0.0017	-4.88277
73.3819	0.0041	0.00393	0.00395	0.00358	-0.00146	-1.0457
73.43427	0.00412	0.00392	0.00387	0.00366	-0.00128	-4.92056
73.48565	0.00404	0.00395	0.0039	0.00371	-0.00104	-1.06642
73.53699	0.0041	0.00395	0.00393	0.00365	-8.03967E-4	-4.96137
73.58836	0.00409	0.00396	0.00391	0.00366	-6.56731E-4	-1.09069
73.63975	0.00404	0.00405	0.00396	0.00376	-5.22113E-4	-5.00159
73.6911	0.00412	0.00397	0.00397	0.0037	-3.11774E-4	-1.11208
73.74246	0.00421	0.00398	0.0039	0.00365	-2.31846E-4	-5.04074
73.79387	0.00414	0.00406	0.00395	0.00372	-5.93664E-5	-1.13527
73.84623	0.00417	0.00397	0.00395	0.00365	6.68369E-5	-5.07959
73.89757	0.00415	0.00396	0.00391	0.00368	1.29939E-4	-1.15802
73.94894	0.00416	0.00402	0.00395	0.00374	2.14073E-4	-5.11913
74.0003	0.00412	0.00397	0.00397	0.00374	3.52898E-4	-1.18265
74.05167	0.00411	0.00393	0.00393	0.00371	4.45447E-4	-5.15902
74.10303	0.0041	0.00397	0.00395	0.0037	4.91722E-4	-1.20427
74.1544	0.00414	0.00393	0.00395	0.0037	6.01098E-4	-5.1958
74.20683	0.00418	0.00393	0.00392	0.00374	6.68407E-4	-1.2273
74.25815	0.00412	0.00392	0.00396	0.00378	7.06267E-4	-5.2328
74.30949	0.00417	0.0039	0.00399	0.00374	7.90403E-4	-1.25032
74.36086	0.00418	0.00397	0.004	0.00372	8.36678E-4	-5.2694
74.41222	0.00412	0.00397	0.00396	0.00372	9.37641E-4	-1.27187
74.46361	0.00419	0.00395	0.00396	0.00374	0.00106	-5.3051
74.516	0.0042	0.00391	0.00397	0.00372	9.79709E-4	-1.29495
74.56736	0.00412	0.00396	0.00399	0.00373	0.00111	-5.33988
74.6187	0.00418	0.00401	0.00399	0.00374	0.00116	-1.31776
74.67004	0.00418	0.00393	0.00395	0.00367	0.00122	-5.37597
74.72138	0.00414	0.00398	0.00398	0.00368	0.00119	-1.34254
74.77377	0.00416	0.00397	0.00398	0.00371	0.00125	-5.41178
74.82513	0.00417	0.00397	0.00393	0.00368	0.0013	-1.36502
74.87648	0.00416	0.004	0.00399	0.00364	0.00141	-5.44532
74.92786	0.00418	0.00401	0.00397	0.00368	0.00144	-1.3875
74.97925	0.00422	0.004	0.00398	0.0036	0.00146	-5.47897
75.0306	0.00422	0.00395	0.00398	0.00373	0.00147	-1.43046
75.082	0.00427	0.00403	0.00396	0.00368	0.00152	-5.53446
75.13339	0.00428	0.00396	0.00398	0.00364	0.00154	-1.46405
75.18479	0.00418	0.00399	0.00395	0.00369	0.00151	-5.58007
75.23514	0.00429	0.00401	0.004	0.00369	0.00159	-1.49374
75.28648	0.00427	0.00394	0.00404	0.0037	0.00158	-5.61891
75.33784	0.00428	0.00398	0.00405	0.00371	0.00156	-1.52365
75.38921	0.00429	0.00397	0.00403	0.00377	0.00165	-5.65804
75.43956	0.00429	0.00393	0.00403	0.0037	0.00166	-1.55086
75.49095	0.00423	0.00397	0.00397	0.00368	0.00169	-5.69507
75.54231	0.00431	0.00405	0.00401	0.00376	0.00171	-1.57724
75.59266	0.00425	0.00392	0.00401	0.00366	0.00174	-5.73017
75.644	0.00419	0.00398	0.00407	0.00372	0.00172	-1.60415
75.69538	0.00424	0.00397	0.00403	0.00376	0.00178	-5.76494
75.74679	0.00424	0.00394	0.004	0.00373	0.00179	-1.6305
75.79713	0.00415	0.00391	0.004	0.00373	0.00178	-5.79752
75.84849	0.00421	0.00396	0.00397	0.00376	0.00179	-1.6565
75.89982	0.00425	0.004	0.00401	0.00373	0.00186	-5.82958
75.95118	0.00417	0.004	0.00408	0.00369	0.00185	-1.68145
76.00257	0.0042	0.00399	0.00402	0.00374	0.00186	-5.86135
76.05292	0.00426	0.00396	0.00403	0.00366	0.00185	-1.7087
76.10426	0.00418	0.00398	0.00407	0.00363	0.00185	-5.89383
76.15562	0.00419	0.00395	0.00403	0.00373	0.00188	-1.73273
76.20697	0.00426	0.00392	0.00406	0.00371	0.00198	-5.92453
76.25838	0.00424	0.00392	0.00405	0.00375	0.00191	-1.75814
76.30975	0.0042	0.00393	0.00403	0.00374	0.002	-5.95384
76.36008	0.00428	0.00395	0.00402	0.00378	0.002	-1.78194
76.41144	0.00422	0.00394	0.00403	0.00372	0.00194	-5.9822
76.46281	0.00419	0.00395	0.00405	0.00375	0.00196	-1.80714
76.51418	0.00427	0.00397	0.00398	0.00376	0.00202	-6.01095
76.56553	0.00421	0.00397	0.00406	0.00371	0.00206	-1.82909
76.61691	0.00427	0.00396	0.00403	0.00376	0.00207	-6.03996
76.6683	0.00425	0.00393	0.00396	0.00381	0.00208	-1.8545
76.71964	0.00427	0.00391	0.00405	0.00374	0.00204	-6.06664
76.77099	0.00424	0.00387	0.00401	0.00377	0.00202	-1.87806
76.82236	0.00423	0.00392	0.00398	0.0038	0.00208	-6.09426
76.87371	0.00421	0.00385	0.00406	0.00378	0.00203	-1.9021
76.92505	0.00422	0.00387	0.00405	0.00376	0.00204	-6.12036
76.97639	0.00425	0.00386	0.00403	0.00378	0.00206	-1.92402
77.02775	0.00423	0.00387	0.00403	0.00382	0.00212	-1.18923
77.07912	0.00416	0.00382	0.00408	0.00376	0.00207	-0.90006
77.13047	0.00421	0.00397	0.00411	0.0038	0.0021	-0.72469
77.18183	0.00419	0.00389	0.00413	0.00382	0.00216	-0.60269
77.2332	0.00421	0.00392	0.00406	0.00374	0.00215	-0.51184
77.28455	0.00424	0.00397	0.00405	0.00379	0.00216	-0.44109
77.3359	0.00421	0.00387	0.00408	0.00378	0.00223	-0.38498
77.38724	0.00415	0.00389	0.00408	0.00381	0.00221	-0.3394
77.43858	0.00423	0.00395	0.00403	0.00378	0.00217	-0.3015
77.48995	0.00422	0.00386	0.00405	0.00382	0.00222	-0.26969
77.54136	0.0042	0.00388	0.00406	0.00376	0.0022	-0.24291
77.5927	0.00425	0.0039	0.00403	0.00377	0.0022	-0.21997
77.64407	0.00425	0.00384	0.00408	0.0038	0.00224	-0.20037
77.6954	0.00422	0.00387	0.00409	0.00379	0.00219	-0.18337
77.74673	0.00425	0.00385	0.00404	0.00374	0.00213	-0.16845
77.79808	0.00427	0.00376	0.00412	0.0038	0.00219	-0.15543
77.84944	0.00426	0.00384	0.00405	0.00378	0.00221	-0.14387
77.90082	0.00429	0.00376	0.004	0.00376	0.0022	-0.13358
77.95216	0.00429	0.00381	0.00405	0.00382	0.00227	-0.12445
78.00356	0.00423	0.00384	0.00412	0.00384	0.00223	-0.11624
78.05494	0.0043	0.00382	0.00408	0.00376	0.00224	-0.10881
78.10628	0.00427	0.00384	0.0041	0.00375	0.00232	-0.10203
78.15761	0.00421	0.00381	0.00413	0.00375	0.00232	-0.09587
78.20895	0.00425	0.00386	0.00404	0.00371	0.00227	-0.09027
78.2603	0.00423	0.00381	0.00408	0.00374	0.00228	-0.08529
78.31166	0.00414	0.00382	0.00411	0.00371	0.0023	-0.08069
78.36303	0.00431	0.00385	0.00411	0.00364	0.00228	-0.07641
78.41442	0.00425	0.00381	0.00421	0.00373	0.00231	-0.07256
78.46577	0.00425	0.00378	0.00414	0.00379	0.00236	-0.06894
78.51713	0.00431	0.00384	0.00408	0.00368	0.0023	-0.0657
78.56852	0.00422	0.00383	0.00416	0.00373	0.00231	-0.06267
78.6199	0.00425	0.00376	0.0041	0.00373	0.00233	-0.05988
78.67125	0.00427	0.00379	0.0041	0.00367	0.00227	-0.05724
78.7226	0.00425	0.00389	0.00418	0.00369	0.00233	-0.05483
78.77395	0.00415	0.00383	0.00416	0.00371	0.00234	-0.05262
78.82533	0.00423	0.00387	0.00411	0.00366	0.00231	-0.05045
78.87669	0.00419	0.00386	0.00417	0.00367	0.00233	-0.04854
78.92805	0.00418	0.00381	0.00411	0.00366	0.00239	-0.04671
78.97942	0.00423	0.00386	0.00413	0.00365	0.00236	-0.04492
79.03079	0.00427	0.00383	0.00419	0.00369	0.00234	-0.04328
79.08218	0.00419	0.00385	0.00411	0.00371	0.0024	-0.04178
79.13351	0.00423	0.00387	0.00413	0.00368	0.00237	-0.04029
79.18488	0.00424	0.00388	0.00414	0.00361	0.00237	-0.03897
79.23626	0.00418	0.00386	0.00416	0.00367	0.00241	-0.03767
79.28761	0.00425	0.0038	0.00413	0.00369	0.00236	-0.03644
79.33897	0.00425	0.00386	0.0041	0.00366	0.00236	-0.03528
79.39034	0.00426	0.00386	0.00415	0.00362	0.00242	-0.0342
79.4417	0.00426	0.00379	0.00407	0.00363	0.00237	-0.03303
79.49307	0.00429	0.00393	0.0041	0.0036	0.00234	-0.03214
79.54445	0.0042	0.00382	0.00411	0.0037	0.00243	-0.03119
79.59582	0.00428	0.00375	0.00414	0.00367	0.00239	-0.03022
79.64718	0.00424	0.00387	0.00415	0.00367	0.00235	-0.02939
79.69852	0.00423	0.00378	0.00414	0.00371	0.00239	-0.0286
79.74988	0.00423	0.00384	0.00412	0.00368	0.00236	-0.02773
79.80125	0.00421	0.00382	0.00414	0.00366	0.00235	-0.02704
79.85262	0.00425	0.00381	0.00411	0.00374	0.00236	-0.02633
79.90401	0.0043	0.00383	0.00411	0.0037	0.00242	-0.02563
79.95536	0.00431	0.00387	0.00417	0.00366	0.00241	-0.02503
80.00672	0.00425	0.00387	0.00407	0.00368	0.00238	-0.02439
80.05809	0.00423	0.00385	0.00407	0.00371	0.00241	-0.02369
80.10943	0.00429	0.00386	0.0041	0.00362	0.00236	-0.02317
80.16079	0.00423	0.00388	0.00405	0.00363	0.00235	-0.02259
80.21216	0.00427	0.00387	0.00411	0.00366	0.00241	-0.02198
80.26352	0.00422	0.00393	0.00415	0.00367	0.00233	-0.02157
80.31487	0.00421	0.0039	0.00416	0.00368	0.00244	-0.02104
80.36623	0.00421	0.00383	0.00418	0.00363	0.00236	-0.02057
80.41756	0.00426	0.00387	0.00413	0.00358	0.00241	-0.0201
80.46892	0.00424	0.00386	0.00418	0.00356	0.00239	-0.01969
80.52026	0.00429	0.00386	0.00419	0.00359	0.00241	-0.01916
80.57166	0.00426	0.00394	0.00419	0.00353	0.00241	-0.01883
80.62306	0.00416	0.00386	0.00413	0.00352	0.00238	-0.01843
80.67444	0.00427	0.00382	0.00413	0.00358	0.00243	-0.01799
80.72581	0.0043	0.00389	0.00418	0.00355	0.00244	-0.01766
80.77717	0.00424	0.00385	0.00414	0.00355	0.00238	-0.01729
80.82851	0.00426	0.00385	0.00416	0.00364	0.00246	-0.01693
80.87985	0.00433	0.00384	0.0042	0.00363	0.00236	-0.01661
80.93119	0.00422	0.00381	0.00414	0.00356	0.00238	-0.01628
80.98254	0.00425	0.00384	0.00416	0.0036	0.00237	-0.01595
81.03391	0.00427	0.00387	0.00421	0.00366	0.00238	-0.01567
81.08526	0.00424	0.00389	0.00419	0.00363	0.00236	-0.01531
81.1366	0.00424	0.00383	0.00421	0.00371	0.00238	-0.01503
81.18794	0.00424	0.00389	0.00421	0.0037	0.00234	-0.0148
81.2393	0.00432	0.00389	0.00416	0.00361	0.00234	-0.01454
81.29066	0.00431	0.00397	0.00424	0.00361	0.00231	-0.01427
81.34205	0.0043	0.00398	0.00419	0.00371	0.00233	-0.01403
81.39444	0.00424	0.00395	0.00417	0.00363	0.00234	-0.01382
81.44582	0.00429	0.0039	0.00417	0.00361	0.00232	-0.01352
81.49718	0.0043	0.00397	0.0042	0.00359	0.00237	-0.01331
81.54852	0.0042	0.00392	0.00416	0.00361	0.00241	-0.01305
81.59985	0.00428	0.00391	0.00415	0.00359	0.00234	-0.01279
81.65118	0.00429	0.00391	0.00421	0.0036	0.00239	-0.01264
81.70257	0.00427	0.00392	0.00411	0.00367	0.00236	-0.01243
81.75392	0.00433	0.00394	0.00412	0.00358	0.00231	-0.01213
81.80526	0.00432	0.00389	0.00419	0.0036	0.00237	-0.01196
81.8566	0.00427	0.00398	0.00415	0.00359	0.00235	-0.01181
81.90795	0.00428	0.00393	0.00415	0.0036	0.00235	-0.01163
81.95931	0.00427	0.00398	0.00419	0.00365	0.00234	-0.01139
82.01068	0.0043	0.00396	0.00415	0.00368	0.0024	-0.01127
82.06207	0.00432	0.00398	0.0042	0.00363	0.00233	-0.01109
82.11342	0.00432	0.00393	0.0042	0.00364	0.00238	-0.01095
