# Supplementary material for: Visualized in-sensor computing
Source: Nat Commun. 2024 Apr 24;15:3454. doi: 10.1038/s41467-024-47630-9 (PMC11043433; doi:10.1038/s41467-024-47630-9)
Supplement: Supplementary file 6 — Source Data [file 41467_2024_47630_MOESM6_ESM.zip › Source Date/Supplementary Fig.12.txt]

0.0514	31.45383	100.05712
0.10282	19.44738	99.66319
0.15422	14.7224	98.91597
0.20563	11.8569	98.23837
0.25705	9.86347	97.92674
0.30846	8.37886	97.74908
0.35987	7.22292	97.46857
0.41131	6.30597	96.96907
0.46272	5.56133	96.49591
0.51413	4.94198	96.15469
0.56555	4.42223	95.94011
0.61697	3.98462	95.79195
0.66837	3.60982	95.54292
0.71979	3.2896	95.16151
0.7712	3.01172	94.91705
0.8226	2.76792	94.81323
0.87402	2.5552	94.43305
0.92543	2.36632	94.25345
0.97683	2.19827	94.10029
1.02824	2.04899	93.64264
1.07965	1.91482	93.52579
1.13104	1.79344	93.27075
1.18245	1.68271	93.0878
1.23386	1.58202	92.85619
1.28525	1.49047	92.64716
1.33666	1.40923	92.47047
1.38807	1.33404	92.29386
1.43947	1.26407	92.06685
1.49088	1.20111	91.89508
1.54229	1.142	91.87261
1.59368	1.08901	91.75619
1.64509	1.03952	91.70112
1.69649	0.99395	91.48662
1.74789	0.95086	91.42934
1.7993	0.9114	91.2634
1.85071	0.87525	91.07561
1.9021	0.83992	90.76469
1.95352	0.80872	90.50454
2.00492	0.77875	90.45192
2.05632	0.74954	90.05985
2.10773	0.72267	89.97437
2.15914	0.69827	89.82102
2.21054	0.67387	89.87363
2.26195	0.65228	89.63887
2.31335	0.63098	89.48589
2.36475	0.61091	89.18467
2.41616	0.59201	88.83947
2.46756	0.57434	88.84432
2.51896	0.55524	88.59184
2.57037	0.54073	88.5075
2.62178	0.5252	88.3665
2.67317	0.50925	88.17685
2.72458	0.49578	88.074
2.77598	0.48279	87.96711
2.82737	0.46863	87.95566
2.87878	0.45743	87.86382
2.93019	0.44575	87.65152
2.98158	0.43427	87.38917
3.03299	0.42451	87.265
3.0844	0.41406	87.11237
3.13579	0.40265	86.79396
3.18721	0.39413	86.73492
3.23862	0.38464	86.62124
3.29002	0.37468	86.57391
3.34143	0.36794	86.55444
3.39284	0.35928	86.45476
3.44423	0.35165	86.30363
3.49565	0.34402	86.26256
3.54706	0.33722	86.18995
3.59845	0.32863	86.19991
3.64986	0.32313	86.11107
3.70127	0.31667	85.96831
3.75266	0.30945	85.78271
3.80408	0.30409	85.66902
3.85548	0.29797	85.68268
3.90688	0.2922	85.72146
3.95829	0.28691	85.47462
4.00969	0.28148	85.22012
4.06109	0.27618	85.17067
4.11251	0.27165	85.03425
4.16498	0.26567	84.93441
4.21747	0.26106	84.73956
4.26886	0.25728	84.77454
4.32028	0.25316	84.70033
4.37169	0.24869	84.58903
4.42311	0.24477	84.48249
4.47454	0.24134	84.3718
4.52595	0.23639	84.40009
4.57737	0.23309	84.39489
4.62879	0.22883	84.33056
4.68021	0.22457	84.03772
4.73161	0.22202	83.88939
4.78303	0.21865	83.82929
4.83444	0.21378	83.66414
4.88584	0.21096	83.56077
4.93725	0.20848	83.38144
4.98865	0.20553	83.3082
5.04005	0.20168	83.2006
5.09252	0.19968	83.14094
5.14504	0.1968	82.89189
5.19752	0.19439	82.80896
5.24999	0.1913	82.60133
5.30248	0.18896	82.53859
5.35499	0.18559	82.51753
5.40747	0.18353	82.50114
5.45995	0.17961	82.38463
5.51243	0.17858	82.2691
5.5649	0.17707	82.13057
5.61735	0.17411	81.89747
5.66984	0.17178	81.95334
5.7223	0.16944	81.99608
5.77376	0.1669	81.83525
5.82619	0.16442	81.75268
5.87869	0.16339	81.70694
5.93112	0.16057	81.56197
5.98359	0.15892	81.37321
6.036	0.15755	81.29213
6.08849	0.15459	81.31936
6.14094	0.15274	81.28975
6.1934	0.15157	81.18003
6.24583	0.14909	80.97161
6.29833	0.14751	80.90834
6.35079	0.14628	80.7468
6.40326	0.14545	80.76143
6.45568	0.14263	80.48586
6.50817	0.14105	80.52375
6.56063	0.13961	80.49713
6.61308	0.13727	80.40707
6.66551	0.1359	80.39077
6.71797	0.13418	80.21319
6.77046	0.13315	80.15
6.82293	0.13184	80.11149
6.87534	0.13053	79.96247
6.92781	0.12861	79.85047
6.98023	0.12758	79.80587
7.03273	0.12662	79.70444
7.08514	0.12469	79.5043
7.13761	0.12407	79.46094
7.19001	0.1227	79.36947
7.24252	0.12125	79.30531
7.29496	0.1194	79.19119
7.34743	0.11844	79.24794
7.39985	0.11747	79.02798
7.45235	0.1161	78.93615
7.50477	0.11486	78.98647
7.55724	0.11314	78.99414
7.60965	0.11266	78.87191
7.66212	0.11273	78.82299
7.71453	0.1106	78.71963
7.76703	0.10984	78.8564
7.81943	0.10826	78.74086
7.87191	0.10648	78.76237
7.92432	0.10661	78.61184
7.97683	0.10524	78.61184
8.02925	0.10455	78.50776
8.08173	0.1029	78.22567
8.13412	0.10269	78.00209
8.18661	0.10111	77.99011
8.23907	0.10015	78.06281
8.29155	0.09926	77.9605
8.34398	0.09795	77.98667
8.39647	0.09726	77.89449
8.44893	0.09671	77.74856
8.50141	0.095	77.64263
8.55383	0.09452	77.63073
8.6063	0.09445	77.5567
8.65876	0.09287	77.53203
8.71122	0.09163	77.51969
8.76364	0.09128	77.35534
8.81611	0.0908	77.31506
8.86856	0.09005	76.96528
8.92105	0.08915	77.02468
8.97346	0.08771	76.88359
9.02594	0.08737	76.81847
9.07839	0.08654	76.84147
9.13089	0.08524	76.78022
9.18332	0.08427	76.72831
9.23578	0.08475	76.67103
9.28824	0.08317	76.53214
9.34073	0.0831	76.43361
9.39314	0.08269	76.53188
9.44561	0.08166	76.41273
9.49804	0.08042	76.38338
9.55052	0.07994	76.24555
9.60297	0.07774	76.26724
9.65543	0.07836	76.05432
9.70787	0.07884	76.04436
9.76034	0.07733	75.99959
9.81281	0.07589	75.97844
9.86526	0.07602	75.86961
9.91769	0.07437	75.785
9.97017	0.07437	75.76571
10.02264	0.07417	75.6522
10.0751	0.07293	75.50987
10.12752	0.07307	75.47612
10.18001	0.073	75.37742
10.23246	0.07121	75.33274
10.28493	0.07142	75.36887
10.33735	0.07066	75.32137
10.3898	0.06956	75.24356
10.44224	0.0697	75.22663
10.49473		75.09726
10.54715		75.02553
10.59961		74.90973
10.65203		74.85095
10.70454		74.79049
10.75697		74.72546
10.80945		74.54559
10.86186		74.52294
10.91438		74.52135
10.96681		74.43155
11.01928		74.38009
11.07171		74.23292
11.12423		74.07781
11.17668		74.02247
11.22915		74.00863
11.28157		73.94034
11.33409		73.92315
11.38653		73.86208
11.43901		73.77043
11.49143		73.68477
11.54394		73.66899
11.59639		73.58422
11.64886		73.61488
11.7013		73.55813
11.7538		73.65621
11.80624		73.53619
11.8587		73.42664
11.91115		73.40073
11.96364		73.2719
12.01608		73.06674
12.06855		73.18324
12.12099		73.2014
12.1735		73.0551
12.22593		72.94354
12.2784		72.9527
12.33084		72.97112
12.38334		72.89551
12.43578		72.88053
12.48825		72.72886
12.54069		72.61764
12.5932		72.45602
12.64563		72.48554
12.69808		72.38711
12.7505		72.24231
12.803		72.24804
12.85545		72.11215
12.90792		72.00587
12.96034		72.09285
13.01284		72.14555
13.0653		71.9351
13.11776		71.83913
13.17019		71.83402
13.22268		71.66411
13.27512		71.64084
13.32759		71.5143
13.37999		71.31672
13.4325		71.30473
13.48494		71.31152
13.53741		71.33029
13.58981		71.34897
13.64228		71.28702
13.69471		71.26138
13.74722		71.0726
13.79961		71.12037
13.85209		71.063
13.9045		71.09622
13.95702		70.97408
14.00944		70.86225
14.0619		70.76945
14.11432		70.70847
14.16684		70.50991
14.21927		70.42778
14.27174		70.30353
14.32414		70.34177
14.37663		70.34354
14.42907		70.153
14.48157		70.10004
14.53398		70.11343
14.58651		70.12004
14.63896		70.0417
14.69144		69.99711
14.74386		69.97552
14.79638		69.92969
14.84881		69.86016
14.90129		69.87258
14.95371		69.78807
15.00624		69.64839
15.05865		69.5437
15.11114		69.60036
15.16355		69.44561
15.21606		69.48668
15.26849		69.33017
15.32097		69.33854
15.37338		69.36656
15.42588		69.30276
15.47834		69.21155
15.53082		69.15488
15.58217		69.0931
15.63353		69.0152
15.68488		69.01644
15.73623		68.96409
15.78758		68.88107
15.8389		68.8809
15.89025		68.81057
15.94163		68.85684
15.99301		68.83525
16.04436		68.90002
16.09568		68.79524
16.147		68.75144
16.19838		68.66692
16.24974		68.59977
16.30113		68.64894
16.35246		68.52011
16.40379		68.56655
16.45512		68.59228
16.50647		68.54196
16.55784		68.46247
16.60919		68.40528
16.66054		68.39161
16.71188		68.36474
16.76322		68.33627
16.81457		68.37055
16.86594		68.17561
16.91731		68.12221
16.9687		68.11957
17.02007		68.13508
17.07142		68.01214
17.12279		67.96059
17.17411		67.97116
17.22545		67.92869
17.2768		67.83474
17.32812		67.86841
17.37945		67.75261
17.43079		67.73234
17.48213		67.6799
17.53348		67.73516
17.58481		67.6703
17.63614		67.63108
17.68748		67.5723
17.73885		67.57459
17.79019		67.4988
17.84155		67.54401
17.8929		67.31876
17.94423		67.27629
17.99556		67.20552
18.04693		67.04918
18.09831		66.97754
18.14967		66.96273
18.201		66.96291
18.25234		66.89505
18.30369		66.83257
18.35507		66.67411
18.40642		66.72893
18.45779		66.75237
18.50913		66.6935
18.56048		66.60229
18.61181		66.65208
18.66316		66.48508
18.71455		66.48887
18.76593		66.41317
18.8173		66.34364
18.86864		66.38506
18.91999		66.29922
18.97134		66.18845
19.0227		66.19268
19.07406		66.1844
19.12544		66.16474
19.17681		66.17179
19.22818		66.15161
19.27952		66.07908
19.33088		66.05626
19.38224		65.95606
19.4336		65.82484
19.48497		65.90081
19.53636		65.78571
19.58772		65.91922
19.6391		65.69239
19.69045		65.67881
19.7418		65.64691
19.79316		65.56266
19.84452		65.52388
19.89589		65.45233
19.94728		65.41152
19.99868		65.42175
20.05005		65.31247
20.10143		65.36059
20.1528		65.21756
20.20417		65.19491
20.25549		65.14432
20.30682		65.04201
20.3582		64.99107
20.40955		65.00033
20.46091		64.8031
20.51222		64.81958
20.56354		64.8803
20.61489		64.77869
20.66621		64.76961
20.71756		64.59045
20.76887		64.58507
20.82019		64.60269
20.87155		64.57097
20.92289		64.47729
20.97422		64.39402
21.02553		64.36035
21.07686		64.2628
21.12821		64.30421
21.17954		64.2405
21.23086		64.19089
21.28222		64.09165
21.33357		64.04785
21.38491		63.98951
21.43623		63.9666
21.48756		63.8412
21.5389		63.84481
21.59024		63.83247
21.64157		63.78964
21.69288		63.73483
21.74422		63.70786
21.79557		63.62625
21.8469		63.56915
21.89823		63.46128
21.94955		63.4151
22.0009		63.29296
22.05226		63.29605
22.1036		63.28988
22.15493		63.30142
22.20625		63.12322
22.25759		63.1442
22.30896		63.0789
22.36031		63.0032
22.41163		62.95667
22.46294		62.94724
22.51429		62.9327
22.56564		62.87515
22.61699		62.84977
22.6683		62.74393
22.71962		62.71458
22.77096		62.66717
22.82231		62.67642
22.87366		62.60813
22.92498		62.59429
22.97629		62.58274
23.02765		62.51453
23.07897		62.42817
23.13033		62.36895
23.18165		62.31017
23.23296		62.22962
23.2843		62.15515
23.33565		62.20953
23.38699		62.08245
23.4383		62.04314
23.48963		61.99723
23.541		61.95176
23.59232		61.92955
23.64366		61.8928
23.69499		61.84759
23.74632		61.82741
23.79766		61.79304
23.84899		61.67548
23.90032		61.64772
23.95167		61.53351
24.00302		61.52761
24.05435		61.46768
24.10569		61.45922
24.15701		61.38581
24.20836		61.30949
24.25971		61.32112
24.31107		61.26746
24.36239		61.22586
24.41372		61.22419
24.46507		61.22921
24.51643		61.1224
24.56778		61.10909
24.61913		60.93839
24.67047		60.98712
24.72178		60.99197
24.77312		60.88719
24.82449		60.8663
24.87583		60.80523
24.92717		60.75306
24.97848		60.73059
25.02983		60.70988
25.08119		60.67833
25.13254		60.66194
25.18388		60.6488
25.23522		60.57293
25.28654		60.52895
25.3379		60.39738
25.38924		60.34979
25.44059		60.2555
25.4919		60.20174
25.54323		60.15415
25.5946		60.17891
25.64593		60.17803
25.69728		60.16305
25.7486		60.12331
25.79993		60.15362
25.85129		60.136
25.90262		60.15142
25.95397		60.14366
26.00528		60.06047
26.05663		59.89991
26.108		59.87823
26.15934		59.82553
26.2107		59.73899
26.26202		59.69043
26.31333		59.60926
26.3647		59.58379
26.41603		59.55656
26.46737		59.50448
26.51868		59.47355
26.57001		59.46941
26.62136		59.41997
26.6727		59.37899
26.72405		59.31942
26.77538		59.2387
26.82673		59.23913
26.8781		59.23543
26.92945		59.21878
26.9808		59.15911
27.03211		59.12465
27.08345		59.0649
27.1348		58.94946
27.18616		58.92628
27.2375		58.92408
27.28881		58.84565
27.34013		58.82899
27.39149		58.82132
27.44286		58.77347
27.49421		58.75311
27.54553		58.70967
27.59686		58.62718
27.64821		58.61942
27.69957		58.58188
27.75094		58.46864
27.80227		58.4422
27.8536		58.37346
27.90495		58.35161
27.95631		58.27344
28.00767		58.21818
28.059		58.15931
28.11032		58.18143
28.16166		58.12785
28.21302		58.04863
28.26436		58.05145
28.31572		58.04008
28.36706		58.01364
28.41839		57.92058
28.46973		57.91424
28.52107		57.8306
28.57243		57.91133
28.62375		57.88031
28.67508		57.76336
28.72643		57.75376
28.77776		57.69198
28.8291		57.7059
28.88046		57.59451
28.93177		57.58596
28.98312		57.57962
29.03446		57.49687
29.08582		57.5226
29.13716		57.41562
29.18849		57.38089
29.23982		57.3801
29.29115		57.33789
29.34251		57.29805
29.39386		57.30678
29.44518		57.22376
29.49652		57.12982
29.54786		57.05941
29.59923		56.98053
29.65058		57.02803
29.70192		56.95498
29.75325		56.92704
29.80459		56.8947
29.85597		56.85072
29.9073		56.83248
29.95866		56.7604
30.00998		56.6393
30.06131		56.67579
30.11268		56.61763
30.16403		56.5072
30.21539		56.52157
30.26673		56.49072
30.31806		56.45865
30.36942		56.36647
30.42078		56.21859
30.47215		56.1858
30.52348		56.1265
30.57481		56.10446
30.62615		56.07071
30.67751		55.99545
30.72886		56.02374
30.78022		56.00947
30.83156		55.96311
30.88291		55.81947
30.93425		55.79911
30.98558		55.78862
31.03696		55.73381
31.08831		55.76456
31.13966		55.69291
31.19098		55.6314
31.24232		55.55552
31.29367		55.56125
31.34502		55.52019
31.39637		55.51075
31.4477		55.39989
31.49904		55.32313
31.55039		55.32252
31.60173		55.31952
31.65312		55.25898
31.70445		55.25739
31.75578		55.21113
31.80713		55.15129
31.8585		55.16151
31.90986		55.074
31.96118		55.04694
32.01254		54.98755
32.06387		54.88691
32.11522		54.84699
32.16655		54.7571
32.21793		54.79808
32.26927		54.76935
32.32064		54.77561
32.37196		54.65619
32.4233		54.66324
32.47467		54.66641
32.52602		54.59177
32.57738		54.57573
32.62871		54.56965
32.68003		54.57326
32.73139		54.51924
32.78275		54.50303
32.83411		54.41235
32.88545		54.34775
32.93678		54.24306
32.98814		54.16576
33.0395		54.14523
33.09085		54.13078
33.14218		54.10522
33.19353		54.06874
33.24487		54.06997
33.29622		54.03878
33.34756		54.10795
33.39889		54.1165
33.45025		54.0735
33.50158		54.003
33.55292		54.05446
33.60426		53.99304
33.65564		53.93267
33.70699		53.91708
33.75834		53.86358
33.80967		53.78268
33.861		53.70566
33.91236		53.67226
33.9637		53.63947
34.01507		53.61876
34.0664		53.6267
34.11771		53.59224
34.16906		53.54289
34.2204		53.47221
34.27177		53.44066
34.32309		53.40506
34.37441		53.33103
34.42576		53.28662
34.47711		53.20669
34.52847		53.21567
34.57979		53.19426
34.63112		53.17778
34.68248		53.15689
34.73383		53.09732
34.78518		53.08666
34.83651		52.98998
34.88783		52.97826
34.93919		52.91869
34.99053		52.91913
35.04191		52.8934
35.09325		52.82113
35.14459		52.77548
35.19593		52.77046
35.2473		52.7679
35.29865		52.74517
35.34999		52.70234
35.40133		52.64672
35.45266		52.55543
35.50401		52.50581
35.55535		52.4673
35.60669		52.46615
35.65802		52.46122
35.70936		52.42359
35.7607		52.37063
35.81205		52.33176
35.86337		52.34199
35.91473		52.27836
35.96606		52.2625
36.01741		52.22601
36.06875		52.2231
36.1201		52.14995
36.17145		52.11382
36.22278		52.06976
36.27412		52.05601
36.32547		52.01221
36.37684		52.04165
36.42818		51.9901
36.47952		51.9344
36.53086		51.92488
36.58218		51.87949
36.63355		51.85641
36.68489		51.81719
36.73625		51.78661
36.78756		51.76317
36.83889		51.68121
36.89024		51.61943
36.94158		51.59767
36.99294		51.59176
37.04428		51.51033
37.09561		51.53104
37.14696		51.49253
37.1983		51.46539
37.24965		51.38969
37.30096		51.34924
37.35228		51.31496
37.40364		51.34977
37.45498		51.27125
37.50633		51.20489
37.55766		51.15773
37.60899		51.1639
37.66034		51.07913
37.71167		51.06856
37.76304		51.03568
37.81435		51.01365
37.86568		50.94536
37.91703		50.98792
37.96837		50.93399
38.01972		50.92174
38.07105		50.86022
38.12238		50.87803
38.17375		50.75906
38.22507		50.72998
38.27643		50.69736
38.32775		50.65779
38.37906		50.5798
38.43042		50.539
38.48177		50.48163
38.53312		50.52376
38.58445		50.46489
38.63577		50.46453
38.68712		50.42655
38.73847		50.37121
38.78981		50.27718
38.84115		50.26652
38.89246		50.22131
38.94382		50.20544
38.99516		50.17372
39.04651		50.10277
39.09784		50.12304
39.14917		50.11555
39.20052		50.06797
39.25187		49.98821
39.30321		49.94917
39.35454		49.9378
39.40586		49.90343
39.45721		49.8517
39.50856		49.81839
39.55993		49.81425
39.61125		49.76234
39.66258		49.76666
39.71394		49.72234
39.76531		49.71476
39.81667		49.64989
39.868		49.54978
39.91934		49.53127
39.97068		49.4888
40.02205		49.43125
40.07339		49.34339
40.12472		49.29659
40.17606		49.25447
40.2274		49.23473
40.27876		49.23023
40.33011		49.18467
40.38146		49.13558
40.43281		49.09381
40.48415		49.08905
40.5355		49.04516
40.58683		49.05275
40.6382		49.04816
40.68953		48.95625
40.74089		48.89323
40.79221		48.89623
40.84356		48.82952
40.89492		48.84944
40.94627		48.66181
40.99764		48.61581
41.04897		48.66454
41.1003		48.58109
41.15166		48.58972
41.20299		48.52178
41.25436		48.55201
41.30571		48.48767
41.35705		48.45533
41.4084		48.43366
41.45975		48.41312
41.5111		48.41074
41.56242		48.296
41.61377		48.24216
41.66511		48.16813
41.71647		48.12107
41.76781		48.16205
41.81916		48.15703
41.87051		48.10256
41.92185		48.05127
41.9732		47.98659
42.02453		48.04687
42.07589		48.01135
42.12723		48.01611
42.17858		47.94173
42.22992		47.94437
42.28125		47.89229
42.3326		47.87308
42.38394		47.83131
42.43529		47.78416
42.48662		47.78311
42.53796		47.71913
42.58931		47.69744
42.64064		47.61645
42.69199		47.67506
42.74331		47.61769
42.79464		47.51881
42.84599		47.51722
42.89733		47.45219
42.94869		47.41209
43.00001		47.38847
43.05137		47.37666
43.10272		47.33718
43.15405		47.28819
43.2054		47.23302
43.25673		47.23196
43.30805		47.16101
43.35941		47.14938
43.41075		47.17432
43.46209		47.15546
43.51341		47.1121
43.56474		47.10012
43.6161		47.14868
43.66744		47.07527
43.71878		46.99428
43.7701		46.99701
43.82145		46.9199
43.8728		46.93488
43.92415		46.9318
43.9755		46.85257
44.02683		46.86368
44.07815		46.80957
44.12952		46.74771
44.18087		46.7522
44.23223		46.70769
44.28356		46.70443
44.3349		46.69059
44.38627		46.62688
44.43763		46.56554
44.48897		46.4887
44.54033		46.48914
44.59168		46.49416
44.64303		46.44781
44.69436		46.40665
44.7457		46.35113
44.79706		46.34391
44.8484		46.30161
44.89975		46.29218
44.95108		46.31104
45.00243		46.27305
45.05378		46.23384
45.10511		46.24477
45.15648		46.21842
45.20781		46.2126
45.25914		46.1547
45.3105		46.08446
45.36184		46.08675
45.41319		46.04119
45.46452		45.98832
45.51586		45.96919
45.56722		45.92777
45.61857		45.91121
45.66993		45.89226
45.72128		45.86512
45.77261		45.83595
45.82396		45.80457
45.87533		45.78175
45.92668		45.7621
45.97804		45.66639
46.0294		45.65546
46.08075		45.60849
46.13209		45.61633
46.18345		45.57844
46.2348		45.53446
46.28615		45.50424
46.3375		45.50115
46.38883		45.46854
46.44016		45.43629
46.49152		45.37108
46.54286		45.34614
46.59422		45.30137
46.64555		45.26894
46.69688		45.22867
46.74824		45.21412
46.79958		45.17402
46.85094		45.12767
46.90228		45.13375
46.95361		45.04774
47.00496		45.0488
47.05632		45.04016
47.10767		45.00006
47.15902		44.95591
47.21036		44.91775
47.26172		44.84249
47.31306		44.83156
47.3644		44.78785
47.41575		44.77464
47.4671		44.76186
47.51846		44.7066
47.56979		44.69418
47.62112		44.64553
47.67248		44.59115
47.72381		44.56622
47.77516		44.527
47.82649		44.49554
47.87782		44.48108
47.92919		44.46804
47.98054		44.43402
48.0319		44.41508
48.08324		44.3867
48.13457		44.33277
48.18595		44.29541
48.2373		44.28536
48.28866		44.2658
48.34002		44.24931
48.39137		44.16709
48.44273		44.18648
48.49408		44.12214
48.54541		44.12523
48.59676		44.05896
48.6481		44.04265
48.69945		44.04715
48.75079		44.01666
48.80212		44.00027
48.85349		43.94642
48.90483		43.8991
48.95619		43.83573
49.00753		43.81661
49.05887		43.79951
49.11025		43.76295
49.16161		43.73448
49.21297		43.6935
49.26434		43.67428
49.31567		43.65948
49.36704		43.62643
49.41838		43.57144
49.46972		43.54835
49.52107		43.50455
49.5724		43.45697
49.62376		43.41334
49.67511		43.41854
49.72645		43.35703
49.77781		43.34117
49.82915		43.32716
49.88052		43.31984
49.93185		43.31579
49.98319		43.27983
50.03456		43.25551
50.08592		43.20087
50.13726		43.19549
50.18863		43.14473
50.23997		43.09203
50.29134		43.0715
50.34269		43.06797
50.39403		43.00813
50.44537		43.00734
50.49672		43.004
50.54807		42.93993
50.59941		42.91278
50.65077		42.88873
50.70212		42.90247
50.75347		42.88229
50.80483		42.83189
50.85618		42.79188
50.9075		42.80553
50.95887		42.75812
51.01024		42.71379
51.06159		42.67581
51.11295		42.64664
51.16428		42.6328
51.21565		42.60363
51.26701		42.58425
51.31834		42.52265
51.36971		42.48502
51.42106		42.48326
51.47243		42.43664
51.52377		42.37336
51.5751		42.39539
51.62648		42.33256
51.67785		42.31
51.72919		42.28321
51.78055		42.24214
51.83188		42.19719
51.88325		42.22064
51.93461		42.19622
51.98594		42.16335
52.03732		42.15339
52.08867		42.14132
52.14004		42.12783
52.19138		42.0784
52.24271		42.03601
52.29408		42.00455
52.34542		41.9678
52.39678		41.93907
52.44814		41.91528
52.49948		41.87932
52.55084		41.86514
52.6022		41.86232
52.65353		41.81182
52.70488		41.80635
52.75623		41.7622
52.80758		41.75427
52.85894		41.68438
52.91029		41.67645
52.96167		41.64252
53.01301		41.61855
53.06438		41.59423
53.11572		41.57299
53.16705		41.5566
53.21842		41.55096
53.26978		41.51765
53.32112		41.49121
53.37248		41.47147
53.4238		41.41736
53.47517		41.37717
53.52651		41.34281
53.57785		41.3272
53.62921		41.36599
53.68054		41.33073
53.7319		41.30218
53.78323		41.27724
53.83458		41.25256
53.88597		41.20498
53.9373		41.19343
53.98866		41.20083
54.03999		41.15536
54.09132		41.12875
54.14268		41.08257
54.19402		41.05322
54.24539		41.02749
54.29674		40.99638
54.34809		40.97637
54.39945		40.92588
54.45081		40.88199
54.50215		40.85996
54.5535		40.81845
54.60483		40.79607
54.65619		40.75791
54.70754		40.7409
54.75888		40.71041
54.81025		40.66634
54.86159		40.62043
54.91294		40.62845
54.96428		40.61506
55.01562		40.57037
55.06699		40.55222
55.11833		40.53829
55.16969		40.5026
55.22102		40.46876
55.27236		40.42426
55.32374		40.42311
55.3751		40.38777
55.42643		40.34336
55.47778		40.33851
55.5291		40.30881
55.58047		40.27612
55.63182		40.25162
55.68315		40.21408
55.7345		40.22853
55.78584		40.19425
55.83719		40.12551
55.88854		40.1204
55.93989		40.11925
55.99126		40.0825
56.04261		40.05466
56.09396		40.04214
56.1453		40.04637
56.19663		39.99218
56.24799		39.9623
56.29932		39.92458
56.35068		39.91586
56.40202		39.89012
56.45337		39.83936
56.50474		39.80464
56.55612		39.80587
56.60746		39.76868
56.6588		39.72823
56.71015		39.70885
56.76149		39.65985
56.81284		39.65588
56.86419		39.65439
56.91557		39.62513
56.96691		39.59631
57.01827		39.58371
57.06961		39.5741
57.12095		39.48897
57.17232		39.47936
57.22369		39.46077
57.27503		39.42041
57.32638		39.40199
57.37772		39.38022
57.42908		39.39327
57.48043		39.37961
57.53175		39.36233
57.58311		39.32082
57.63445		39.29342
57.6858		39.23076
57.73716		39.22644
57.78852		39.19992
57.83989		39.18538
57.89124		39.16484
57.94258		39.13655
57.99392		39.09002
58.04527		39.08976
58.09664		39.0286
58.14801		39.01432
58.19934		38.99
58.2507		38.94893
58.30202		38.90319
58.35338		38.90522
58.40473		38.86036
58.45608		38.82731
58.50742		38.79674
58.55877		38.76897
58.61011		38.72853
58.66147		38.73892
58.71281		38.71663
58.76419		38.6938
58.81554		38.67054
58.86689		38.64445
58.91822		38.61502
58.96958		38.59898
59.02096		38.54875
59.07231		38.5387
59.12365		38.50724
59.175		38.48979
59.22632		38.46423
59.27768		38.44326
59.32903		38.3962
59.38037		38.39003
59.43173		38.36897
59.48306		38.33768
59.53441		38.30702
59.58576		38.29635
59.6371		38.31838
59.68849		38.29626
59.73983		38.25872
59.79118		38.26013
59.84252		38.23907
59.89386		38.19272
59.94524		38.17395
59.99659		38.14804
60.04793		38.10926
60.09929		38.09075
60.15061		38.07956
60.20198		38.05233
60.25333		38.00659
60.30468		37.98676
60.35603		37.95751
60.40736		37.91917
60.45871		37.88304
60.51008		37.84294
60.56141		37.79544
60.61279		37.78909
60.66413		37.77605
60.71548		37.74019
60.76681		37.72203
60.81815		37.68643
60.86952		37.67356
60.92086		37.62597
60.97221		37.60121
61.02357		37.61769
61.07491		37.57512
61.12628		37.56534
61.17764		37.53961
61.22899		37.53784
61.28035		37.49766
61.33169		37.52233
61.38305		37.48462
61.43439		37.46832
61.48573		37.43694
61.53711		37.38838
61.58844		37.38574
61.63981		37.40222
61.69116		37.34018
61.74249		37.32643
61.79387		37.29021
61.84522		37.26016
61.89655		37.24958
61.94791		37.23548
61.99923		37.20402
62.0506		37.17979
62.10198		37.1597
62.15331		37.10664
62.20469		37.09668
62.25603		37.11149
62.30737		37.06337
62.35872		37.04901
62.41008		37.04328
62.46145		37.01517
62.51281		36.97375
62.56413		36.93568
62.61549		36.91761
62.66683		36.9066
62.71819		36.90448
62.76955		36.88042
62.82089		36.84059
62.87223		36.82755
62.92359		36.80384
62.97493		36.77934
63.0263		36.78454
63.07765		36.7685
63.12902		36.73166
63.18038		36.7136
63.23173		36.70831
63.28308		36.69615
63.33443		36.68945
63.38579		36.66293
63.43717		36.63763
63.48851		36.60362
63.53987		36.56405
63.59122		36.54157
63.64256		36.51778
63.69392		36.49786
63.74528		36.48368
63.79664		36.4731
63.84799		36.4301
63.89934		36.40912
63.95068		36.38356
64.00204		36.3855
64.05341		36.34505
64.10479		36.32037
64.15613		36.31156
64.20751		36.28548
64.25885		36.25217
64.3102		36.22229
64.36154		36.22555
64.4129		36.21515
64.46428		36.17744
64.51563		36.16025
64.56697		36.13311
64.61833		36.09891
64.66965		36.07635
64.72103		36.04877
64.7724		36.03634
64.82373		35.99977
64.87512		35.97183
64.92646		35.95818
64.97782		35.93315
65.02915		35.92063
65.08051		35.9135
65.13189		35.88723
65.18324		35.84079
65.23456		35.81048
65.28593		35.79179
65.33725		35.78201
65.38863		35.74623
65.44		35.72746
65.49133		35.7079
65.5427		35.6797
65.59405		35.66401
65.6454		35.63052
65.69675		35.60285
65.7481		35.59192
65.79946		35.56751
65.8508		35.5564
65.90215		35.51499
65.95351		35.50908
66.00484		35.48309
66.0562		35.46114
66.10757		35.44149
66.15891		35.44775
66.21025		35.40633
66.26159		35.4065
66.31294		35.36024
66.36432		35.33547
66.41565		35.29961
66.46704		35.29141
66.51839		35.27123
66.56973		35.24699
66.62107		35.21527
66.67243		35.21879
66.72379		35.17922
66.77513		35.14785
66.82648		35.14115
66.87783		35.11657
66.92917		35.09806
66.98055		35.07523
67.03191		35.04686
67.08325		35.05496
67.13461		35.01046
67.18596		35.00755
67.23731		34.99381
67.28865		34.98015
67.34		34.92048
67.39137		34.90533
67.4427		34.8788
67.49406		34.85836
67.5454		34.8231
67.59673		34.80698
67.6481		34.77049
67.69943		34.76247
67.75077		34.7511
67.80213		34.73101
67.85345		34.70475
67.90483		34.69021
67.95619		34.67796
68.00752		34.66509
68.05888		34.6368
68.11021		34.61759
68.16155		34.57538
68.21291		34.5307
68.26425		34.51501
68.31562		34.49677
68.36697		34.49519
68.41831		34.46804
68.46966		34.44918
68.521		34.41816
68.57237		34.40997
68.62373		34.39974
68.67506		34.40221
68.72641		34.36282
68.77775		34.35286
68.82913		34.32845
68.8805		34.30518
68.93185		34.28958
68.98321		34.27354
69.03455		34.25151
69.0859		34.20516
69.13725		34.1982
69.18861		34.16409
69.23998		34.15801
69.29132		34.13237
69.34267		34.12726
69.39402		34.09958
69.44534		34.08698
69.49671		34.04124
69.54804		34.01137
69.59938		33.97418
69.65074		33.97118
69.70207		33.95259
69.75346		33.9243
69.80482		33.90571
69.85616		33.90465
69.90752		33.88411
69.95886		33.85821
70.01022		33.84869
70.06156		33.82198
70.11293		33.79352
70.16432		33.7528
70.21566		33.76003
70.26699		33.73474
70.31835		33.70469
70.36968		33.68169
70.42106		33.65983
70.47244		33.62317
70.52377		33.62467
70.57515		33.60564
70.62649		33.58642
70.67784		33.56677
70.72919		33.55232
70.78054		33.53055
70.83193		33.52006
70.88329		33.48799
70.93462		33.46869
70.98597		33.44956
71.03732		33.42409
71.08867		33.40603
71.14004		33.39025
71.19138		33.36214
71.24275		33.33746
71.29411		33.30768
71.34545		33.28362
71.39679		33.25568
71.44815		33.27013
71.49952		33.24096
71.55087		33.23286
71.6022		33.22625
71.65356		33.17954
71.7049		33.16201
71.75627		33.16377
71.80763		33.13909
71.85898		33.10252
71.91034		33.06436
71.96171		33.06216
72.01305		33.0425
72.06439		33.0099
72.11574		32.9973
72.16712		32.98681
72.21847		32.9639
72.26981		32.96707
72.32117		32.94513
72.3725		32.93138
72.42387		32.91164
72.47525		32.89859
72.52659		32.86925
72.57797		32.84149
72.62931		32.83171
72.68067		32.81399
72.73201		32.7798
72.78336		32.72305
72.83473		32.72137
72.88608		32.71071
72.93741		32.69828
72.98877		32.69405
73.04009		32.64955
73.09147		32.62003
73.14285		32.62487
73.19418		32.59623
73.24555		32.57763
73.29687		32.55957
73.34823		32.55719
73.39959		32.53243
73.45093		32.50854
73.50229		32.49083
73.55364		32.4629
73.60498		32.45355
73.65634		32.4228
73.70769		32.41187
73.75906		32.3872
73.8104		32.37847
73.86175		32.34947
73.91312		32.3263
73.96443		32.32859
74.01579		32.31493
74.06715		32.30947
74.1185		32.28594
74.16987		32.25245
74.22123		32.24002
74.27256		32.21649
74.32391		32.20883
74.37524		32.1994
74.42663		32.1764
74.47797		32.15454
74.52931		32.12361
74.58065		32.1244
74.63198		32.1088
74.68336		32.05593
74.73471		32.04429
74.78606		32.02667
74.83742		32.00543
74.88876		31.99662
74.94011		31.9871
74.99148		31.97168
75.04282		31.95194
75.09419		31.94145
75.14553		31.92788
75.19688		31.90761
75.24825		31.88655
75.29959		31.87712
75.35096		31.84557
75.4023		31.83966
75.45366		31.83244
75.50502		31.7941
75.55634		31.78793
75.6077		31.76432
75.65905		31.74978
75.7104		31.72492
75.76177		31.70765
75.81313		31.68897
75.86447		31.67152
75.91583		31.6672
75.96715		31.66121
76.01854		31.63292
76.06989		31.61917
76.12121		31.58735
76.17259		31.57431
76.2239		31.55933
76.27528		31.53016
76.32666		31.51835
76.37799		31.49094
76.42936		31.47808
76.48068		31.44442
76.53204		31.43093
76.58341		31.42485
76.63475		31.40784
76.68611		31.40088
76.73745		31.38378
76.7888		31.35876
76.84016		31.32729
76.8915		31.32685
76.94288		31.32853
76.99423		31.30694
77.04557		31.28764
77.09693		31.26384
77.14827		31.23979
77.19962		31.2085
77.25099		31.21767
77.30234		31.21537
77.3537		31.20022
77.40505		31.17713
77.45638		31.15774
77.50772		31.15236
77.55906		31.12593
77.61044		31.0994
77.66177		31.08054
77.71311		31.06723
77.76447		31.04176
77.8158		31.0126
77.86718		31.00378
77.91853		30.99559
77.96988		30.95381
78.02123		30.92412
78.07256		30.89213
78.12393		30.8849
78.17529		30.86868
78.22664		30.86419
78.27801		30.82902
78.32935		30.82947
78.38069		30.81316
78.43205		30.79571
78.48339		30.77483
78.53477		30.75183
78.58612		30.74636
78.63746		30.72944
78.68881		30.70063
78.74014		30.68679
78.7915		30.66714
78.84288		30.62907
78.89422		30.6103
78.94559		30.60342
78.99693		30.58104
79.04828		30.54402
79.09966		30.5264
79.15097		30.51283
79.20236		30.50102
79.2537		30.49776
79.30502		30.45775
79.3564		30.45079
79.40772		30.42831
79.45909		30.41492
79.51045		30.40725
79.56179		30.36478
79.61315		30.3579
79.6645		30.37068
79.71586		30.34547
79.76725		30.31278
79.81859		30.29753
79.86995		30.26748
79.9213		30.23849
79.97263		30.21989
80.02399		30.20236
80.07533		30.16869
80.1267		30.15971
80.17806		30.1479
80.22939		30.13952
80.28075		30.11494
80.3321		30.11247
80.38347		30.09467
80.43485		30.08568
80.48619		30.0432
80.53755		30.01888
80.58889		29.995
80.64024		29.97984
80.69159		29.95684
80.74294		29.95446
80.7943		29.94644
80.84565		29.93957
80.89699		29.92414
80.94834		29.89806
80.99968		29.88554
81.05104		29.86607
81.10241		29.84633
81.15376		29.8183
81.20513		29.802
81.25649		29.79477
81.30783		29.75987
81.35919		29.74445
81.41054		29.7545
81.46191		29.72859
81.51326		29.70083
81.5646		29.68832
81.61595		29.65641
81.66728		29.64258
81.71866		29.64875
81.77		29.62531
81.82134		29.62055
81.87272		29.60574
81.92405		29.57155
81.9754		29.5615
82.02676		29.56168
82.0781		29.53709
82.12946		29.52308
82.18079		29.49796
82.23213		29.47293
82.2835		29.46967
82.33485		29.44879
82.38621		29.44412
82.43755		29.42385
82.48889		29.41001
82.54025		29.39662
82.5916		29.3953
82.64296		29.37406
82.69432		29.35723
82.74567		29.35661
82.79704		29.33308
82.84839		29.3173
82.89972		29.29703
82.95109		29.29818
83.00245		29.27421
83.05381		29.26301
83.10517		29.24539
83.1565		29.23164
83.20786		29.20794
83.25919		29.177
83.31055		29.15594
83.36189		29.1466
83.41324		29.12968
83.46461		29.11585
83.51594		29.12994
83.56731		29.11514
83.61866		29.11047
83.67001		29.08553
83.72137		29.06685
83.7727		29.04728
83.82404		29.0531
83.87541		29.02102
83.92674		29.01335
83.97813		28.99053
84.02946		28.94964
84.08079		28.94091
84.13213		28.92549
84.18347		28.90795
84.23484		28.89826
84.28617		28.88125
84.3375		28.85975
84.38886		28.86063
84.44019		28.84653
84.49154		28.82124
84.54288		28.79594
84.59423		28.78766
84.6456		28.76572
84.69693		28.74025
84.7483		28.73558
84.79968		28.70746
84.851		28.70006
84.90236		28.67768
84.9537		28.66358
85.00504		28.65318
85.0564		28.63423
85.10776		28.62454
85.15911		28.62066
85.21046		28.59607
85.26179		28.58673
85.31313		28.56796
85.36447		28.555
85.41583		28.53685
85.46717		28.52936
85.51851		28.50812
85.56987		28.50768
85.62119		28.48495
85.67255		28.4808
85.72388		28.45815
85.77522		28.43903
85.82657		28.40889
85.87788		28.38942
85.92925		28.39003
85.98059		28.36818
86.03195		28.36298
86.08332		28.34024
86.13464		28.31741
86.18601		28.30138
86.23737		28.30261
86.2887		28.31028
86.34006		28.30173
86.39137		28.28173
86.44273		28.22515
86.4941		28.22665
86.54543		28.21149
86.5968		28.18479
86.64814		28.17351
86.69947		28.17051
86.75082		28.14442
86.80216		28.14213
86.85352		28.11552
86.90486		28.10573
86.95619		28.09446
87.00754		28.07198
87.05887		28.07295
87.11023		28.05004
87.16157		28.03453
87.21291		28.0192
87.26426		28.00307
87.3156		27.98086
87.36695		27.95398
87.41829		27.94235
87.46965		27.91908
87.52102		27.89326
87.57236		27.89467
87.62371		27.87414
87.67509		27.85969
87.72643		27.83774
87.77779		27.82752
87.82912		27.81518
87.88046		27.79615
87.93182		27.78645
87.98316		27.77588
88.03452		27.75578
88.08585		27.75693
88.13719		27.7364
88.18855		27.72089
88.23988		27.71269
88.29124		27.69841
88.34258		27.66916
88.39392		27.6547
88.44531		27.6436
88.49665		27.64069
88.54802		27.62686
88.5994		27.59293
88.65075		27.58306
88.70212		27.57715
88.75345		27.56305
88.80478		27.5441
88.85614		27.53221
88.90749		27.53503
88.95886		27.50427
89.0102		27.49537
89.06155		27.46426
89.11293		27.45942
89.16425		27.45386
89.21562		27.45624
89.26701		27.43483
89.31834		27.42037
89.36971		27.39024
89.42106		27.39244
89.47238		27.36997
89.52374		27.34714
89.57508		27.34855
89.62644		27.33692
89.67779		27.30555
89.72913		27.30255
89.78049		27.26563
89.83183		27.24862
89.88319		27.24853
89.93456		27.22632
89.98589		27.21037
90.03724		27.19565
90.08858		27.17388
90.13993		27.17512
90.1913		27.15326
90.24264		27.13467
90.294		27.13158
90.34534		27.1248
90.39668		27.11026
90.44804		27.09219
90.49939		27.06928
90.55075		27.0721
90.60209		27.0483
90.65345		27.0342
90.7048		27.00732
90.75613		26.99419
90.80751		26.98124
90.85888		26.97119
90.91021		26.96573
90.96156		26.94881
91.01289		26.91673
91.06425		26.90157
91.11562		26.891
91.16695		26.88298
91.21831		26.87284
91.26965		26.8524
91.32097		26.84482
91.37235		26.83583
91.42368		26.83627
91.47505		26.81195
91.52638		26.79785
91.57771		26.79406
91.62907		26.7722
91.68041		26.76383
91.73179		26.74594
91.78317		26.73105
91.8345		26.71668
91.88584		26.70109
91.93718		26.69888
91.98854		26.68443
92.03993		26.67315
92.09126		26.64389
92.14262		26.65112
92.19396		26.61675
92.24529		26.61745
92.29664		26.60661
92.34801		26.59392
92.39936		26.57682
92.45071		26.54722
92.50205		26.53752
92.55342		26.53153
92.60476		26.52236
92.65613		26.50456
92.70751		26.48879
92.75884		26.4694
92.8102		26.45592
92.86155		26.44067
92.91287		26.43107
92.96423		26.4271
93.01558		26.40154
93.06695		26.39308
93.11828		26.3655
93.16962		26.37167
93.22096		26.36418
93.27229		26.33448
93.32365		26.32972
93.37499		26.31694
93.42633		26.30187
93.47767		26.2846
93.52901		26.25798
93.58037		26.25419
93.63171		26.22335
93.68305		26.21762
93.73441		26.19876
93.78575		26.18598
93.83712		26.19321
93.88849		26.17849
93.93982		26.15981
93.99117		26.14747
94.04248		26.13302
94.09383		26.11593
94.14522		26.11011
94.19655		26.09618
94.2479		26.08094
94.29922		26.05891
94.35056		26.03916
94.40192		26.02225
94.45325		26.00753
94.5046		25.99625
94.55595		25.9847
94.60726		25.97915
94.65863		25.95791
94.70998		25.95421
94.76134		25.93729
94.81265		25.91676
94.86398		25.90178
94.91534		25.8823
94.96668		25.88195
95.01803		25.86371
95.06934		25.84167
95.12067		25.81823
95.17204		25.80669
95.22336		25.79646
95.27472		25.78369
95.32604		25.78228
95.37737		25.76694
95.42873		25.74394
95.48006		25.74667
95.53143		25.74271
95.58275		25.72411
95.63406		25.70005
95.68543		25.70543
95.73676		25.67423
95.78812		25.6693
95.83946		25.64568
95.89078		25.63361
95.94214		25.61166
95.99347		25.58452
96.04482		25.59527
96.09615		25.56998
96.14748		25.5609
96.19883		25.55262
96.25018		25.52653
96.30153		25.51666
96.35288		25.50124
96.40421		25.48829
96.45556		25.47745
96.5069		25.46476
96.55827		25.44387
96.6096		25.44264
96.66095		25.43312
96.71231		25.41329
96.76364		25.40184
96.81501		25.38386
96.86637		25.36403
96.91772		25.35671
96.96906		25.33609
97.02039		25.33186
97.07174		25.31802
97.12312		25.29141
97.17445		25.2937
97.22581		25.2796
97.27713		25.25836
97.32846		25.2284
97.37982		25.22311
97.43115		25.23351
97.48253		25.21633
97.53385		25.19156
97.58518		25.17614
97.63655		25.15834
97.68789		25.12353
97.73924		25.11013
97.79059		25.1007
97.84192		25.0822
97.89329		25.07012
97.94463		25.05153
97.996		25.04254
98.04735		25.03285
98.09869		25.01443
98.15004		24.99619
98.20138		24.97926
98.25273		24.96508
98.30412		24.9538
98.35545		24.93696
98.4068		24.93247
98.45813		24.90683
98.50945		24.88295
98.56081		24.87369
98.61215		24.84311
98.66351		24.84011
98.71484		24.82161
98.76617		24.80372
98.81752		24.79905
98.86886		24.7942
98.92022		24.77472
98.97154		24.74793
99.02287		24.75146
99.07424		24.72669
99.12558		24.72626
99.17695		24.69426
99.22829		24.69911
99.27962		24.66941
99.33098		24.66483
99.38231		24.67232
99.43369		24.63822
99.48502		24.62059
99.53636		24.61072
99.58772		24.60173
99.63905		24.5812
99.69041		24.57635
99.74178		24.5552
99.79311		24.53008
99.84448		24.53132
99.8958		24.52092
99.94713		24.5047
99.99851		24.50188
100.04984		24.48514
