# Supplementary material for: Visualized in-sensor computing
Source: Nat Commun. 2024 Apr 24;15:3454. doi: 10.1038/s41467-024-47630-9 (PMC11043433; doi:10.1038/s41467-024-47630-9)
Supplement: Supplementary file 6 — Source Data [file 41467_2024_47630_MOESM6_ESM.zip › Source Date/Supplementary Fig.13.txt]

	X	L	T	Y
3	50.77	100	82.54	46.29
10	55.71	100	100	66.73
100	73.15	100	100	83.75
