# Supplementary material for: Visualized in-sensor computing
Source: Nat Commun. 2024 Apr 24;15:3454. doi: 10.1038/s41467-024-47630-9 (PMC11043433; doi:10.1038/s41467-024-47630-9)
Supplement: Supplementary file 6 — Source Data [file 41467_2024_47630_MOESM6_ESM.zip › Source Date/Supplementary Fig.14.txt]

	Red	Green	Blue	Gray
0.002	100	104	86	100.752
0.001	99	100	81	97.535
5E-4	98	91	82	92.067
1E-4	99	88	86	91.061
1E-5	97	85	82	88.246
1E-6	95	85	80	87.42
