# Supplementary material for: Visualized in-sensor computing
Source: Nat Commun. 2024 Apr 24;15:3454. doi: 10.1038/s41467-024-47630-9 (PMC11043433; doi:10.1038/s41467-024-47630-9)
Supplement: Supplementary file 6 — Source Data [file 41467_2024_47630_MOESM6_ESM.zip › Source Date/Supplementary Fig.17.txt]

	0.05	0.10	0.15	0.2	0.2566935	0.3	0.3593709	0.4	0.4620483	0.5
-4.72336E-6	-0.0072	-0.00661	-0.00692	-0.00696	-0.0069	-0.00623	-0.0064	-0.00666	-0.00528	-0.00507
0.05137	-0.00717	-0.00662	-0.00693	-0.00695	-0.0069	-0.00632	-0.00644	-0.0066	-0.00528	-0.00503
0.10275	-0.00714	-0.00662	-0.00686	-0.00693	-0.00685	-0.00624	-0.00646	-0.00657	-0.00523	-0.00505
0.15412	-0.00716	-0.00657	-0.00693	-0.00695	-0.00681	-0.0063	-0.00649	-0.00658	-0.00519	-0.00499
0.2055	-0.00716	-0.00658	-0.00683	-0.00698	-0.00683	-0.00622	-0.00644	-0.00662	-0.00519	-0.00503
0.25687	-0.00714	-0.0065	-0.00688	-0.00687	-0.00679	-0.00625	-0.00645	-0.00658	-0.00518	-0.00507
0.30823	-0.00713	-0.00658	-0.00686	-0.00689	-0.00681	-0.00623	-0.00645	-0.00661	-0.00519	-0.00506
0.35961	-0.00708	-0.00657	-0.00687	-0.00687	-0.00676	-0.00622	-0.00642	-0.0066	-0.00514	-0.00509
0.41099	-0.00717	-0.00659	-0.00682	-0.00691	-0.0068	-0.00624	-0.00645	-0.00651	-0.00514	-0.00508
0.46237	-0.0071	-0.00654	-0.00688	-0.00685	-0.00674	-0.00623	-0.00645	-0.00657	-0.00516	-0.00505
0.51376	-0.00713	-0.00654	-0.0068	-0.00687	-0.00673	-0.00625	-0.00643	-0.00649	-0.00514	-0.00504
0.56513	-0.20844	-0.21941	-0.23097	-0.23955	-0.23917	-0.23131	-0.23528	-0.23432	-0.21575	-0.21613
0.61647	-0.05721	-0.0512	-0.05038	-0.04966	-0.048	-0.04491	-0.04575	-0.04605	-0.03971	-0.03985
0.66785	-0.41827	-0.03068	-0.03023	-0.02977	-0.02889	-0.02711	-0.02756	-0.02771	-0.02394	-0.02399
0.7192	-0.1039	-0.36598	-0.02345	-0.02312	-0.02249	-0.02108	-0.02146	-0.02156	-0.01861	-0.0186
0.77057	-0.06098	-0.08374	-0.35239	-0.01968	-0.01916	-0.01794	-0.01829	-0.0184	-0.01582	-0.01578
0.82194	-0.04633	-0.0495	-0.07717	-0.34426	-0.01716	-0.01605	-0.0164	-0.01652	-0.01413	-0.014
0.8733	-0.03878	-0.03767	-0.04644	-0.07221	-0.33032	-0.01473	-0.01501	-0.01514	-0.01282	-0.01281
0.92469	-0.03409	-0.03153	-0.03579	-0.04391	-0.06749	-0.31064	-0.01411	-0.01422	-0.01198	-0.01193
0.97604	-0.03077	-0.02772	-0.03026	-0.03413	-0.04135	-0.06207	-0.30953	-0.01342	-0.01138	-0.01126
1.0274	-0.02849	-0.02506	-0.02673	-0.02914	-0.03238	-0.03802	-0.06152	-0.30226	-0.01085	-0.01072
1.07876	-0.02658	-0.02312	-0.02436	-0.0259	-0.02764	-0.02986	-0.03776	-0.0601	-0.27427	-0.01029
1.13013	-0.02514	-0.02156	-0.02258	-0.02367	-0.02461	-0.02545	-0.02976	-0.03703	-0.05214	-0.27173
1.18254	-0.02395	-0.02042	-0.02122	-0.02196	-0.02261	-0.0228	-0.02559	-0.02923	-0.03194	-0.05135
1.23391	-0.023	-0.01941	-0.02	-0.02079	-0.02103	-0.02089	-0.02298	-0.0251	-0.02499	-0.0315
1.28526	-0.02215	-0.01863	-0.0192	-0.01969	-0.01991	-0.01953	-0.02121	-0.02261	-0.02144	-0.02463
1.33663	-0.02135	-0.0179	-0.01828	-0.01883	-0.01895	-0.01841	-0.01974	-0.02079	-0.01913	-0.02112
1.38801	-0.02066	-0.01732	-0.01774	-0.01809	-0.01811	-0.01754	-0.01872	-0.01949	-0.01758	-0.01886
1.43938	-0.02003	-0.01676	-0.01711	-0.01747	-0.01742	-0.01678	-0.01785	-0.01843	-0.01636	-0.01738
1.49075	-0.0196	-0.01634	-0.01663	-0.01695	-0.01691	-0.01621	-0.01717	-0.01756	-0.01542	-0.01626
