# Supplementary material for: Visualized in-sensor computing
Source: Nat Commun. 2024 Apr 24;15:3454. doi: 10.1038/s41467-024-47630-9 (PMC11043433; doi:10.1038/s41467-024-47630-9)
Supplement: Supplementary file 6 — Source Data [file 41467_2024_47630_MOESM6_ESM.zip › Source Date/Supplementary Fig.18.txt]

0.05134	204.23551
0.10268	168.85547
0.15402	154.16681
0.20535	145.00363
0.25669	139.21448
0.30803	135.24601
0.35937	132.44663
0.41071	129.8214
0.46205	127.78637
0.51339	126.33859
