# Supplementary material for: Visualized in-sensor computing
Source: Nat Commun. 2024 Apr 24;15:3454. doi: 10.1038/s41467-024-47630-9 (PMC11043433; doi:10.1038/s41467-024-47630-9)
Supplement: Supplementary file 6 — Source Data [file 41467_2024_47630_MOESM6_ESM.zip › Source Date/Supplementary Fig.19.txt]

	1111	1110	1101	1011	1100	1010	1001	1000
0.05	-0.0081	-0.00792	-0.00851	-0.0078	-0.00792	-0.00853	-0.00788	-0.00836
0.1	0.08325	-0.00807	0.07785	0.08118	-0.00789	-0.00856	0.08109	-0.00827
0.15	0.02242	-0.0081	0.02151	0.02278	-0.00784	-0.0085	0.02268	-0.00835
0.2	0.22211	0.08235	0.00176	0.21831	-0.00788	0.08199	0.00219	-0.00827
0.25	0.069	0.02241	-0.00254	0.06913	-0.00793	0.02237	-0.0022	-0.00833
0.3	0.42167	0.21964	0.18272	0.01874	0.08287	0.00185	-0.00404	-0.00835
0.35	0.12773	0.06914	0.05656	0.00664	0.02289	-0.00278	-0.00508	-0.00823
0.4	0.67397	0.41701	0.38796	0.33041	0.22179	0.19206	0.16953	0.08125
0.45	0.19568	0.12776	0.12033	0.09743	0.06935	0.05815	0.05092	0.02167
