# Supplementary material for: Visualized in-sensor computing
Source: Nat Commun. 2024 Apr 24;15:3454. doi: 10.1038/s41467-024-47630-9 (PMC11043433; doi:10.1038/s41467-024-47630-9)
Supplement: Supplementary file 6 — Source Data [file 41467_2024_47630_MOESM6_ESM.zip › Source Date/Supplementary Fig.20.txt]

0.04651	0.00409	--	--	--	--
0.09891	-0.03487	--	--	--	--
0.15027	-0.00926	--	--	--	--
0.20163	9.20409E-5	--	--	--	--
0.25299	0.00205	--	--	--	--
0.30435	0.00264	--	--	--	--
0.35571	0.003	--	--	--	--
0.40707	0.00332	--	--	--	--
0.45843	0.00344	--	--	--	--
0.50978	0.00348	--	--	--	--
0.56114	0.00356	--	--	--	--
0.6125	0.00365	--	--	--	--
0.66386	0.00363	--	--	--	--
0.71522	0.00372	--	--	--	--
0.76658	0.00376	--	--	--	--
0.81794	0.00382	--	--	--	--
0.86929	0.00379	--	--	--	--
0.92065	0.00377	--	--	--	--
0.97201	0.00384	--	--	--	--
1.02338	0.00386	--	--	--	--
1.07475	0.00384	--	--	--	--
1.12611	0.00392	--	--	--	--
1.17746	0.00393	--	--	--	--
1.22883	0.00391	--	--	--	--
1.28018	0.00394	--	--	--	--
1.33154	0.00393	--	--	--	--
1.38291	0.00395	--	--	--	--
1.43427	0.00402	--	--	--	--
1.48564	0.00394	--	--	--	--
1.53699	0.00394	--	--	--	--
1.58834	0.00399	--	--	--	--
1.6397	0.00401	--	--	--	--
1.69105	0.00403	--	--	--	--
1.74242	-0.04657	--	--	--	--
1.79378	-0.01243	--	--	--	--
1.84514	-9.89098E-4	--	--	--	--
1.8965	0.00136	--	--	--	--
1.94785	0.00232	--	--	--	--
1.9992	0.00281	--	--	--	--
2.05056	0.00309	--	--	--	--
2.10192	0.0032	--	--	--	--
2.15328	0.00334	--	--	--	--
2.20464	0.00342	--	--	--	--
2.25599	0.00348	--	--	--	--
2.30736	0.00364	--	--	--	--
2.35871	0.00367	--	--	--	--
2.41007	0.00361	--	--	--	--
2.46145	0.00367	--	--	--	--
2.51281	0.00374	--	--	--	--
2.56418	0.00371	--	--	--	--
2.61554	0.00385	--	--	--	--
2.6669	0.00378	--	--	--	--
2.71827	0.00384	--	--	--	--
2.76962	0.00385	--	--	--	--
2.82099	0.00382	--	--	--	--
2.87235	0.00383	--	--	--	--
2.92372	0.00386	--	--	--	--
2.97509	0.00385	--	--	--	--
3.02645	0.00387	--	--	--	--
3.07781	0.00392	--	--	--	--
3.12918	0.00394	--	--	--	--
3.18053	0.00385	--	--	--	--
3.23189	0.00396	--	--	--	--
3.28327	0.00396	--	--	--	--
3.33463	0.00395	--	--	--	--
3.386	-0.05328	--	--	--	--
3.43736	-0.01429	--	--	--	--
3.48872	-0.00159	--	--	--	--
3.5401	0.00101	--	--	--	--
3.59145	0.00204	--	--	--	--
3.64281	0.00257	--	--	--	--
3.69418	0.00291	--	--	--	--
3.74554	0.00303	--	--	--	--
3.79691	0.00318	--	--	--	--
3.84827	0.00341	--	--	--	--
3.89963	0.00342	--	--	--	--
3.95101	0.00339	--	--	--	--
4.00236	0.00352	--	--	--	--
4.05372	0.00362	--	--	--	--
4.10509	0.00361	--	--	--	--
4.15645	0.00363	--	--	--	--
4.20886	0.00367	--	--	--	--
4.26022	0.00369	--	--	--	--
4.31261	0.00376	--	--	--	--
4.36502	0.00377	--	--	--	--
4.41742	0.00379	--	--	--	--
4.46981	0.00384	--	--	--	--
4.52222	0.00383	--	--	--	--
4.57461	0.00377	--	--	--	--
4.62698	0.00384	--	--	--	--
4.67938	0.00383	--	--	--	--
4.73075	0.00388	--	--	--	--
4.78211	0.00388	--	--	--	--
4.83348	0.00388	--	--	--	--
4.88484	0.0039	--	--	--	--
4.93619	0.00391	--	--	--	--
4.98756	0.00389	--	--	--	--
5.03892	-0.05845	--	--	--	--
5.09028	-0.01547	--	--	--	--
5.14266	-0.00202	--	--	--	--
5.19502	8.02986E-4	--	--	--	--
5.24745	0.00189	--	--	--	--
5.29987	0.00242	--	--	--	--
5.35224	0.00276	--	--	--	--
5.40464	0.00299	--	--	--	--
5.45706	0.0031	--	--	--	--
5.50942	0.00322	--	--	--	--
5.56181	0.00332	--	--	--	--
5.61424	0.00336	--	--	--	--
5.66661	0.00343	--	--	--	--
5.719	0.00353	--	--	--	--
5.77139	0.00356	--	--	--	--
5.82377	0.0036	--	--	--	--
5.87617	0.00363	--	--	--	--
5.92858	0.00367	--	--	--	--
5.98096	0.00363	--	--	--	--
6.03335	0.00371	--	--	--	--
6.08478	0.00366	--	--	--	--
6.13717	0.00375	--	--	--	--
6.18956	0.00376	--	--	--	--
6.24197	0.00377	--	--	--	--
6.29437	0.00379	--	--	--	--
6.34675	0.00379	--	--	--	--
6.39917	0.00377	--	--	--	--
6.45161	0.0038	--	--	--	--
6.504	0.0038	--	--	--	--
6.5564	0.00376	--	--	--	--
6.60883	0.00387	--	--	--	--
6.66123	0.00383	--	--	--	--
6.71363	-0.06229	--	--	--	--
6.76606	-0.01579	--	--	--	--
6.81846	-0.00216	--	--	--	--
6.87083	6.76783E-4	--	--	--	--
6.92323	0.00175	--	--	--	--
6.97562	0.00225	--	--	--	--
7.02802	0.00265	--	--	--	--
7.08044	0.00284	--	--	--	--
7.13285	0.00304	--	--	--	--
7.18524	0.00329	--	--	--	--
7.23766	0.00334	--	--	--	--
7.28904	0.00331	--	--	--	--
7.34041	0.00349	--	--	--	--
7.39177	0.00345	--	--	--	--
7.44314	0.00355	--	--	--	--
7.4945	0.0036	--	--	--	--
7.54587	0.00359	--	--	--	--
7.59723	0.00364	--	--	--	--
7.64859	0.00374	--	--	--	--
7.69997	0.00366	--	--	--	--
7.75132	0.00366	--	--	--	--
7.80268	0.00375	--	--	--	--
7.85405	0.00374	--	--	--	--
7.90541	0.00372	--	--	--	--
7.95678	0.0038	--	--	--	--
8.00814	0.00383	--	--	--	--
8.05949	0.00376	--	--	--	--
8.11087	0.00381	--	--	--	--
8.16222	0.00381	--	--	--	--
8.21358	0.00379	--	--	--	--
8.26496	0.00383	--	--	--	--
8.31631	0.00386	--	--	--	--
8.36767	-0.06546	--	--	--	--
8.41903	-0.01678	--	--	--	--
8.47038	-0.00242	--	--	--	--
8.52174	5.7582E-4	--	--	--	--
8.5731	0.00171	--	--	--	--
8.62446	0.00226	--	--	--	--
8.67583	0.00263	--	--	--	--
8.72719	0.00285	--	--	--	--
8.77855	0.00299	--	--	--	--
8.8299	0.00315	--	--	--	--
8.88126	0.00324	--	--	--	--
8.93261	0.00326	--	--	--	--
8.98396	0.00331	--	--	--	--
9.03534	0.00334	--	--	--	--
9.0867	0.0034	--	--	--	--
9.13806	0.00343	--	--	--	--
9.18941	0.0035	--	--	--	--
9.24075	0.00347	--	--	--	--
9.29211	0.00351	--	--	--	--
9.34347	0.00363	--	--	--	--
9.39484	0.00354	--	--	--	--
9.44621	0.00363	--	--	--	--
9.49757	0.0037	--	--	--	--
9.54892	0.0036	--	--	--	--
9.60029	0.00365	--	--	--	--
9.65164	0.00363	--	--	--	--
9.70301	0.00363	--	--	--	--
9.75438	0.00366	--	--	--	--
9.80574	0.00369	--	--	--	--
9.8571	0.00368	--	--	--	--
9.90845	0.00375	--	--	--	--
9.9598	0.0038	--	--	--	--
10.01114	-0.06891	--	--	--	--
10.0625	-0.01751	--	--	--	--
10.11387	-0.00265	--	--	--	--
10.16523	3.44447E-4	--	--	--	--
10.2166	0.00159	--	--	--	--
10.26796	0.00219	--	--	--	--
10.3193	0.00249	--	--	--	--
10.3717	0.0028	--	--	--	--
10.42412	0.00296	--	--	--	--
10.47649	0.00304	--	--	--	--
10.52888	0.00317	--	--	--	--
10.5813	0.00328	--	--	--	--
10.63367	0.00326	--	--	--	--
10.68607	0.00337	--	--	--	--
10.73848	0.00339	--	--	--	--
10.79086	0.0034	--	--	--	--
10.84325	0.00348	--	--	--	--
10.89567	0.00355	--	--	--	--
10.94806	0.00359	--	--	--	--
11.00044	0.00359	--	--	--	--
11.05285	0.00362	--	--	--	--
11.10522	0.00366	--	--	--	--
11.1576	0.0037	--	--	--	--
11.21	0.00375	--	--	--	--
11.26239	0.00368	--	--	--	--
11.31476	0.00366	--	--	--	--
11.36716	0.00377	--	--	--	--
11.41955	0.00373	--	--	--	--
11.47191	0.00376	--	--	--	--
11.5243	0.00379	--	--	--	--
11.57669	0.00381	--	--	--	--
11.62905	0.00379	--	--	--	--
11.68145	-0.07156	--	--	--	--
11.73384	-0.01742	--	--	--	--
11.7862	-0.00258	--	--	--	--
11.83859	5.12719E-4	--	--	--	--
11.89097	0.00164	--	--	--	--
11.94334	0.00219	--	--	--	--
11.99573	0.00261	--	--	--	--
12.04812	0.00277	--	--	--	--
12.10048	0.00297	--	--	--	--
12.15287	0.0031	--	--	--	--
12.20526	0.00316	--	--	--	--
12.25762	0.00329	--	--	--	--
12.31001	0.00336	--	--	--	--
12.3624	0.00336	--	--	--	--
12.41476	0.00347	--	--	--	--
12.46716	0.00357	--	--	--	--
12.51954	0.0035	--	--	--	--
12.57191	0.00361	--	--	--	--
12.6243	0.00364	--	--	--	--
12.67668	0.00361	--	--	--	--
12.72904	0.00361	--	--	--	--
12.78144	0.00366	--	--	--	--
12.83383	0.00367	--	--	--	--
12.88619	0.00372	--	--	--	--
12.93858	0.00372	--	--	--	--
12.99097	0.00371	--	--	--	--
13.04333	0.00373	--	--	--	--
13.09572	0.00375	--	--	--	--
13.1481	0.00373	--	--	--	--
13.20047	0.00373	--	--	--	--
13.25286	0.00381	--	--	--	--
13.30525	0.00375	--	--	--	--
13.35761	-0.07368	--	--	--	--
13.41	-0.01771	--	--	--	--
13.46239	-0.00268	--	--	--	--
13.51375	4.15962E-4	--	--	--	--
13.56511	0.00152	--	--	--	--
13.61646	0.00211	--	--	--	--
13.66781	0.00254	--	--	--	--
13.71918	0.00271	--	--	--	--
13.77053	0.00286	--	--	--	--
13.82189	0.00302	--	--	--	--
13.87325	0.00315	--	--	--	--
13.92461	0.00317	--	--	--	--
13.97597	0.00331	--	--	--	--
14.02731	0.00337	--	--	--	--
14.07866	0.00331	--	--	--	--
14.13	0.00342	--	--	--	--
14.18136	0.00347	--	--	--	--
14.23273	0.0035	--	--	--	--
14.28409	0.0035	--	--	--	--
14.33543	0.00355	--	--	--	--
14.38679	0.00349	--	--	--	--
14.43814	0.00357	--	--	--	--
14.48949	0.0036	--	--	--	--
14.54086	0.00355	--	--	--	--
14.59222	0.00364	--	--	--	--
14.64357	0.00367	--	--	--	--
14.69492	0.00368	--	--	--	--
14.74626	0.00377	--	--	--	--
14.79761	0.00373	--	--	--	--
14.84897	0.00374	--	--	--	--
14.90034	0.00378	--	--	--	--
14.95169	0.00376	--	--	--	--
15.00303	-0.07599	--	--	--	--
15.0544	-0.01853	--	--	--	--
15.10575	-0.00289	--	--	--	--
15.1571	2.72932E-4	--	--	--	--
15.20847	0.00147	--	--	--	--
15.25982	0.00209	--	--	--	--
15.31117	--	--	--	--	--
15.36251	--	0.00419	--	--	--
15.41386	--	-0.03624	--	--	--
15.46521	--	-0.00914	--	--	--
15.51756	--	4.66444E-4	--	--	--
15.56997	--	0.0023	--	--	--
15.62133	--	0.00291	--	--	--
15.67269	--	0.00326	--	--	--
15.72405	--	0.00342	--	--	--
15.77539	--	0.00356	--	--	--
15.82674	--	0.00373	--	--	--
15.87808	--	0.00377	--	--	--
15.92943	--	0.00382	--	--	--
15.98079	--	0.0039	--	--	--
16.03215	--	0.00394	--	--	--
16.08349	--	0.00389	--	--	--
16.13486	--	0.00399	--	--	--
16.18621	--	0.00395	--	--	--
16.23756	--	-0.0545	--	--	--
16.28893	--	-0.01417	--	--	--
16.34028	--	-0.00115	--	--	--
16.39163	--	0.00136	--	--	--
16.44297	--	0.00235	--	--	--
16.49432	--	0.00278	--	--	--
16.54567	--	0.00305	--	--	--
16.59803	--	0.00331	--	--	--
16.65044	--	0.00345	--	--	--
16.70281	--	0.00349	--	--	--
16.75518	--	0.00369	--	--	--
16.80757	--	0.00372	--	--	--
16.85995	--	0.00376	--	--	--
16.91232	--	0.00376	--	--	--
16.96472	--	0.00381	--	--	--
17.01709	--	0.00383	--	--	--
17.06946	--	-0.06614	--	--	--
17.12185	--	-0.01737	--	--	--
17.17423	--	-0.00215	--	--	--
17.2266	--	8.6188E-4	--	--	--
17.279	--	0.00193	--	--	--
17.33137	--	0.00248	--	--	--
17.38374	--	0.00284	--	--	--
17.43614	--	0.0031	--	--	--
17.48852	--	0.00318	--	--	--
17.54089	--	0.00342	--	--	--
17.59329	--	0.00348	--	--	--
17.64566	--	0.00358	--	--	--
17.69803	--	0.00362	--	--	--
17.75043	--	0.00368	--	--	--
17.8028	--	0.0037	--	--	--
17.85517	--	0.00379	--	--	--
17.90757	--	-0.0762	--	--	--
17.95994	--	-0.0202	--	--	--
18.01231	--	-0.00319	--	--	--
18.06471	--	3.31827E-4	--	--	--
18.11709	--	0.0016	--	--	--
18.16945	--	0.00232	--	--	--
18.22185	--	0.00272	--	--	--
18.27422	--	0.00289	--	--	--
18.32659	--	0.00307	--	--	--
18.37899	--	0.00329	--	--	--
18.43136	--	0.0034	--	--	--
18.48373	--	0.00351	--	--	--
18.53613	--	0.0035	--	--	--
18.5885	--	0.00352	--	--	--
18.64087	--	0.00366	--	--	--
18.69328	--	0.0037	--	--	--
18.74565	--	-0.08486	--	--	--
18.79802	--	-0.02204	--	--	--
18.85042	--	-0.00365	--	--	--
18.90279	--	-4.71482E-6	--	--	--
18.95516	--	0.00146	--	--	--
19.00756	--	0.00223	--	--	--
19.05993	--	0.00255	--	--	--
19.1123	--	0.00288	--	--	--
19.16471	--	0.0031	--	--	--
19.21708	--	0.00318	--	--	--
19.26945	--	0.00332	--	--	--
19.32185	--	0.00347	--	--	--
19.37422	--	0.0035	--	--	--
19.42659	--	0.0036	--	--	--
19.47899	--	0.00367	--	--	--
19.53136	--	0.00374	--	--	--
19.58373	--	-0.09199	--	--	--
19.63613	--	-0.02337	--	--	--
19.6885	--	-0.0041	--	--	--
19.73985	--	-1.1409E-4	--	--	--
19.79121	--	0.00135	--	--	--
19.84256	--	0.00207	--	--	--
19.8939	--	0.00258	--	--	--
19.94525	--	0.0029	--	--	--
19.9966	--	0.00293	--	--	--
20.04796	--	0.0031	--	--	--
20.09932	--	0.00323	--	--	--
20.15066	--	0.00337	--	--	--
20.20201	--	0.0034	--	--	--
20.25335	--	0.0035	--	--	--
20.3047	--	0.00358	--	--	--
20.35607	--	0.00355	--	--	--
20.40743	--	-0.09842	--	--	--
20.45878	--	-0.02475	--	--	--
20.51012	--	-0.00454	--	--	--
20.56146	--	-4.29598E-4	--	--	--
20.61281	--	0.00109	--	--	--
20.66416	--	0.00191	--	--	--
20.71656	--	0.00236	--	--	--
20.76894	--	0.00267	--	--	--
20.82029	--	0.00291	--	--	--
20.87165	--	0.00307	--	--	--
20.92299	--	0.00314	--	--	--
20.97433	--	0.00327	--	--	--
21.02568	--	0.00335	--	--	--
21.07703	--	0.00345	--	--	--
21.12838	--	0.00343	--	--	--
21.17974	--	0.00355	--	--	--
21.23109	--	-0.10322	--	--	--
21.28245	--	-0.02488	--	--	--
21.3338	--	-0.00459	--	--	--
21.38515	--	-5.47388E-4	--	--	--
21.4365	--	9.46015E-4	--	--	--
21.48786	--	0.00174	--	--	--
21.5392	--	0.00223	--	--	--
21.59054	--	0.00254	--	--	--
21.64189	--	0.0028	--	--	--
21.69325	--	0.00294	--	--	--
21.74461	--	0.00297	--	--	--
21.79596	--	0.00316	--	--	--
21.84731	--	0.00331	--	--	--
21.89865	--	0.00331	--	--	--
21.94999	--	0.0034	--	--	--
22.00134	--	0.00348	--	--	--
22.05269	--	-0.10788	--	--	--
22.10405	--	-0.02557	--	--	--
22.1554	--	-0.00482	--	--	--
22.20676	--	-7.07245E-4	--	--	--
22.25811	--	9.08154E-4	--	--	--
22.30946	--	0.00172	--	--	--
22.36082	--	0.00218	--	--	--
22.41219	--	0.00253	--	--	--
22.46354	--	0.00277	--	--	--
22.51488	--	0.00291	--	--	--
22.56622	--	0.0031	--	--	--
22.61757	--	0.00318	--	--	--
22.66892	--	0.00326	--	--	--
22.72027	--	0.00332	--	--	--
22.77162	--	0.00346	--	--	--
22.82401	--	0.0034	--	--	--
22.87643	--	-0.11201	--	--	--
22.9288	--	-0.02617	--	--	--
22.9812	--	-0.00501	--	--	--
23.0336	--	-8.41861E-4	--	--	--
23.08598	--	8.15606E-4	--	--	--
23.13837	--	0.00158	--	--	--
23.19077	--		--	--	--
23.24314	--		0.00354	--	--
23.29553	--		-0.06899	--	--
23.34794	--		-0.01803	--	--
23.40033	--		-0.00219	--	--
23.45272	--		8.45053E-4	--	--
23.50512	--		0.00204	--	--
23.5575	--		0.00263	--	--
23.60988	--		0.00293	--	--
23.66228	--		0.00319	--	--
23.71465	--		-0.09424	--	--
23.76702	--		-0.0248	--	--
23.81943	--		-0.0043	--	--
23.8718	--		-1.47745E-4	--	--
23.92417	--		0.00129	--	--
23.97657	--		0.00211	--	--
24.02894	--		0.00252	--	--
24.0813	--		0.00275	--	--
24.13371	--		-0.11689	--	--
24.18608	--		-0.03012	--	--
24.23845	--		-0.00597	--	--
24.29084	--		-0.00105	--	--
24.34321	--		8.02986E-4	--	--
24.39559	--		0.00164	--	--
24.44799	--		0.00224	--	--
24.50036	--		0.00262	--	--
24.55273	--		-0.13633	--	--
24.60513	--		-0.03428	--	--
24.6575	--		-0.00711	--	--
24.70988	--		-0.00169	--	--
24.76228	--		4.3279E-4	--	--
24.81465	--		0.0014	--	--
24.86702	--		0.00199	--	--
24.91942	--		0.00244	--	--
24.97179	--		-0.153	--	--
25.02416	--		-0.03861	--	--
25.07656	--		-0.00845	--	--
25.12893	--		-0.0023	--	--
25.18131	--		-8.4643E-5	--	--
25.2337	--		0.00109	--	--
25.28607	--		0.00176	--	--
25.33844	--		0.00218	--	--
25.39084	--		-0.16962	--	--
25.44321	--		-0.04178	--	--
25.49558	--		-0.00941	--	--
25.54798	--		-0.00284	--	--
25.60035	--		-3.8753E-4	--	--
25.65272	--		7.69332E-4	--	--
25.70512	--		0.00161	--	--
25.75749	--		0.00204	--	--
25.80986	--		-0.1836	--	--
25.86226	--		-0.04421	--	--
25.91463	--		-0.01014	--	--
25.96599	--		-0.00326	--	--
26.01734	--		-5.97868E-4	--	--
26.0687	--		7.39884E-4	--	--
26.12004	--		0.00142	--	--
26.17138	--		0.00197	--	--
26.22272	--		-0.19591	--	--
26.27408	--		-0.04624	--	--
26.32543	--		-0.01072	--	--
26.37677	--		-0.00358	--	--
26.42813	--		-8.58689E-4	--	--
26.47947	--		4.87478E-4	--	--
26.53084	--		0.00134	--	--
26.58221	--		0.00183	--	--
26.63358	--		-0.20687	--	--
26.68493	--		-0.04789	--	--
26.73628	--		-0.01118	--	--
26.78764	--		-0.00385	--	--
26.839	--		-9.89098E-4	--	--
26.89036	--		3.90723E-4	--	--
26.94175	--			--	--
26.99313	--			0.00425	--
27.04448	--			-0.04627	--
27.09585	--			-0.0106	--
27.14719	--			2.77139E-4	--
27.19854	--			0.0022	--
27.24991	--			-0.10018	--
27.30124	--			-0.02627	--
27.35262	--			-0.00414	--
27.404	--			2.09831E-4	--
27.45535	--			-0.16075	--
27.50673	--			-0.04142	--
27.55807	--			-0.00835	--
27.60941	--			-0.00189	--
27.66077	--			-0.22129	--
27.71213	--			-0.05459	--
27.7635	--			-0.01198	--
27.81484	--			-0.00353	--
27.86617	--			-0.27768	--
27.91752	--			-0.06595	--
27.96987	--			-0.01512	--
28.02225	--			-0.00507	--
28.07462	--			-0.32878	--
28.12698	--			-0.07551	--
28.17938	--			-0.01777	--
28.23174	--			-0.00633	--
28.28411	--			-0.37484	--
28.33651	--			-0.08376	--
28.38888	--			-0.02004	--
28.44125	--			-0.00733	--
28.49365	--			-0.41702	--
28.54602	--			-0.0907	--
28.5984	--			-0.02194	--
28.6508	--			-0.00832	--
28.70316	--			-0.45587	--
28.75554	--			-0.09714	--
28.80794	--			-0.02378	--
28.8603	--			-0.00916	--
28.91268	--			-0.49182	--
28.96507	--			-0.10267	--
29.01744	--			-0.02533	--
29.06878	--			-0.00978	--
29.12013	--			-0.00416	--
29.17146	--			-0.00145	--
29.2228	--				--
29.27415	--				0.00363
29.32551	--				-0.0523
29.37686	--				-0.01307
29.42821	--				-0.12661
29.47954	--				-0.03491
29.53089	--				-0.22703
29.58226	--				-0.05935
29.63362					-0.34897
29.68497					-0.085
29.7363					-0.48562
29.78765					-0.1111
29.83901					-0.63164
29.89037					-0.13748
29.94174					-0.78333
29.99309					-0.16347
30.04444					-0.93668
30.09581					-0.18858
30.14714					-1.08908
30.19855					-0.21324
30.2499					-1.228
30.30124					-0.23423
30.3526					-0.05839
30.40397					-0.02325
30.45531					-0.01083
30.50665					-0.00518
