# Supplementary material for: Visualized in-sensor computing
Source: Nat Commun. 2024 Apr 24;15:3454. doi: 10.1038/s41467-024-47630-9 (PMC11043433; doi:10.1038/s41467-024-47630-9)
Supplement: Supplementary file 6 — Source Data [file 41467_2024_47630_MOESM6_ESM.zip › Source Date/Supplementary Fig.23.txt]

Time	DrainI	GateV
0.04668	-0.01198	0
0.09805	-0.0118	0
0.14942	-0.01174	0
0.2008	-0.01165	0
0.25218	-0.01168	0
0.30355	-0.01175	0
0.35493	-0.01174	0
0.4063	-0.0118	0
0.45769	-0.01183	0
0.50909	-0.01193	0
0.56043	-0.01203	0
0.6118	-0.01206	0
0.66316	-0.01212	0
0.7145	-0.01211	0
0.76585	-0.01209	0
0.8172	-0.01215	0
0.86856	-0.01212	0
0.91992	-0.01218	0
0.97127	-0.01221	0
1.02261	-0.01216	0
1.07499	-0.01223	0
1.12634	-0.01225	0
1.17769	-0.01229	0
1.22905	-0.01225	0
1.28041	-0.0122	0
1.33177	-0.01223	0
1.38312	-0.01228	0
1.43449	-0.01225	0
1.48585	-0.0123	0
1.5372	-0.01228	0
1.58858	-0.28342	-4
1.63995	-0.05405	0
1.69132	-0.03303	0
1.74269	-0.02659	0
1.79405	-0.02337	0
1.84541	-0.02147	0
1.89677	-0.02029	0
1.94812	-0.01935	0
1.99949	-0.01865	0
2.05085	-0.01813	0
2.10223	-0.0177	0
2.15358	-0.01734	0
2.20494	-0.01704	0
2.25632	-0.01669	0
2.30767	-0.01655	0
2.35902	-0.01626	0
2.4104	-0.01615	0
2.46179	-0.01599	0
2.51317	-0.01586	0
2.56454	-0.01575	0
2.61592	-0.01556	0
2.66728	-0.01543	0
2.71863	-0.01533	0
2.76997	-0.01522	0
2.82132	-0.01514	0
2.8727	-0.01504	0
2.92409	-0.01498	0
2.97547	-0.01495	0
3.02685	-0.01478	0
3.07822	-0.01474	0
3.12957	-0.31588	-4
3.18094	-0.06066	0
3.23233	-0.03774	0
3.2837	-0.03074	0
3.33506	-0.02728	0
3.38642	-0.02527	0
3.43779	-0.02386	0
3.48914	-0.02287	0
3.54049	-0.02206	0
3.59184	-0.02142	0
3.64321	-0.02095	0
3.69455	-0.02044	0
3.74593	-0.02007	0
3.79731	-0.0197	0
3.84866	-0.01937	0
3.90004	-0.0192	0
3.9514	-0.01894	0
4.00275	-0.01871	0
4.05411	-0.0185	0
4.10547	-0.01834	0
4.15685	-0.01808	0
4.20823	-0.01795	0
4.2596	-0.01766	0
4.31096	-0.01752	0
4.3623	-0.01739	0
4.41364	-0.01724	0
4.46501	-0.01714	0
4.51638	-0.01699	0
4.5688	-0.01684	0
4.62117	-0.34032	-4
4.67355	-0.06519	0
4.72491	-0.04142	0
4.77627	-0.03414	0
4.82764	-0.03059	0
4.87899	-0.02848	0
4.93034	-0.02698	0
4.98169	-0.02588	0
5.03306	-0.02502	0
5.08442	-0.02429	0
5.13682	-0.02376	0
5.1882	-0.02328	0
5.23956	-0.02277	0
5.29093	-0.02246	0
5.3423	-0.02207	0
5.39364	-0.02176	0
5.44502	-0.02143	0
5.49638	-0.02117	0
5.54773	-0.02099	0
5.5991	-0.02067	0
5.65045	-0.02051	0
5.70183	-0.02033	0
5.75422	-0.02014	0
5.80557	-0.01991	0
5.85692	-0.01975	0
5.90828	-0.01953	0
5.95962	-0.0195	0
6.01099	-0.01928	0
6.06338	-0.36454	-4
6.11578	-0.07053	0
6.16715	-0.04527	0
6.21851	-0.03772	0
6.2699	-0.03404	0
6.32125	-0.03172	0
6.3726	-0.03022	0
6.42398	-0.02911	0
6.47534	-0.02816	0
6.5267	-0.02747	0
6.57805	-0.0268	0
6.62943	-0.02634	0
6.68079	-0.02585	0
6.73217	-0.02536	0
6.78351	-0.02505	0
6.83489	-0.02463	0
6.88625	-0.02427	0
6.93761	-0.02397	0
6.98896	-0.02367	0
7.04034	-0.0234	0
7.09171	-0.02314	0
7.14307	-0.02284	0
7.19443	-0.02269	0
7.24581	-0.02238	0
7.29717	-0.02222	0
7.34852	-0.02207	0
7.39988	-0.02185	0
7.45227	-0.38885	-4
7.50467	-0.07617	0
7.55604	-0.04949	0
7.60742	-0.0416	0
7.65878	-0.03772	0
7.71015	-0.03539	0
7.76152	-0.03376	0
7.81289	-0.03253	0
7.86423	-0.03158	0
7.91559	-0.0308	0
7.96696	-0.03012	0
8.01832	-0.02957	0
8.06968	-0.02899	0
8.12105	-0.02847	0
8.17239	-0.02805	0
8.22377	-0.02763	0
8.27512	-0.02725	0
8.32647	-0.02692	0
8.37786	-0.02655	0
8.42922	-0.02628	0
8.48058	-0.02599	0
8.53193	-0.02572	0
8.5833	-0.02544	0
8.63466	-0.02516	0
8.686	-0.02493	0
8.73735	-0.02476	0
8.78975	-0.41359	-4
8.84213	-0.0821	0
8.89352	-0.05392	0
8.9449	-0.04568	0
8.99627	-0.0417	0
9.04763	-0.03926	0
9.09899	-0.03749	0
9.15034	-0.03626	0
9.20168	-0.03519	0
9.25303	-0.03436	0
9.3044	-0.0336	0
9.35576	-0.03288	0
9.4071	-0.03234	0
9.45848	-0.03178	0
9.50983	-0.03128	0
9.56119	-0.03086	0
9.61256	-0.03041	0
9.66392	-0.03013	0
9.71529	-0.0297	0
9.76665	-0.02927	0
9.818	-0.02897	0
9.86938	-0.02862	0
9.92073	-0.02834	0
9.97208	-0.02813	0
10.02345	-0.0278	0
10.07584	-0.43858	-4
10.12824	-0.08817	0
10.17962	-0.05844	0
10.23101	-0.04992	0
10.2824	-0.04578	0
10.33377	-0.04319	0
10.38514	-0.04136	0
10.43649	-0.03999	0
10.48784	-0.03889	0
10.53918	-0.03797	0
10.59055	-0.03709	0
10.6419	-0.03634	0
10.69327	-0.03579	0
10.74463	-0.03523	0
10.79598	-0.03459	0
10.84734	-0.034	0
10.89868	-0.03354	0
10.95004	-0.03316	0
11.00142	-0.03271	0
11.05277	-0.03224	0
11.10415	-0.03191	0
11.15549	-0.03149	0
11.20685	-0.03119	0
11.25822	-0.03083	0
11.31059	-0.4636	-4
11.36298	-0.09406	0
11.41436	-0.06293	0
11.46575	-0.05413	0
11.51712	-0.04983	0
11.56851	-0.04708	0
11.61987	-0.04519	0
11.67125	-0.04373	0
11.72262	-0.0425	0
11.77398	-0.04161	0
11.82535	-0.04065	0
11.8767	-0.03982	0
11.92807	-0.03911	0
11.97944	-0.0384	0
12.0308	-0.03777	0
12.08218	-0.03722	0
12.13354	-0.03668	0
12.18491	-0.03618	0
12.23627	-0.03563	0
12.28764	-0.03517	0
12.33899	-0.03472	0
12.39037	-0.0343	0
12.44173	-0.03392	0
12.49413	-0.48797	-4
12.54652	-0.10006	0
12.59789	-0.06764	0
12.64927	-0.05847	0
12.70064	-0.05397	0
12.752	-0.05122	0
12.80337	-0.0492	0
12.85473	-0.04763	0
12.90608	-0.04634	0
12.95745	-0.04523	0
13.00881	-0.04424	0
13.06018	-0.04338	0
13.11154	-0.0426	0
13.16288	-0.04189	0
13.21426	-0.04116	0
13.26561	-0.04054	0
13.31697	-0.03997	0
13.36834	-0.03936	0
13.4197	-0.03876	0
13.47108	-0.03828	0
13.52243	-0.03779	0
13.5738	-0.03728	0
13.62621	-0.51303	-4
13.67861	-0.1062	0
13.72995	-0.07245	0
13.78134	-0.06292	0
13.83271	-0.05827	0
13.88405	-0.05544	0
13.93543	-0.0533	0
13.98678	-0.05167	0
14.03816	-0.0502	0
14.08953	-0.04891	0
14.1409	-0.04793	0
14.19226	-0.04694	0
14.24362	-0.046	0
14.29499	-0.04522	0
14.34636	-0.04449	0
14.39775	-0.04376	0
14.44912	-0.04311	0
14.50049	-0.04252	0
14.55185	-0.04187	0
14.60322	-0.0413	0
14.65458	-0.04073	0
14.707	-0.53725	-4
14.75939	-0.11251	0
14.81077	-0.07736	0
14.86214	-0.06764	0
14.91352	-0.06284	0
14.96489	-0.05986	0
15.01625	-0.0576	0
15.06762	-0.05581	0
15.11899	-0.05436	0
15.17035	-0.05302	0
15.22172	-0.05186	0
15.27308	-0.05088	0
15.32446	-0.04984	0
15.37583	-0.0489	0
15.4272	-0.04808	0
15.47857	-0.04729	0
15.52993	-0.0465	0
15.58132	-0.04586	0
15.63269	-0.04512	0
15.68406	-0.04454	0
15.73647	-0.56449	-4
15.78884	-0.1191	0
15.84019	-0.08261	0
15.89154	-0.07251	0
15.9429	-0.06769	0
15.99427	-0.06442	0
16.04563	-0.06208	0
16.09699	-0.06024	0
16.14838	-0.05862	0
16.19976	-0.05715	0
16.25114	-0.05591	0
16.30253	-0.05466	0
16.35389	-0.0537	0
16.40526	-0.0527	0
16.45665	-0.05163	0
16.50801	-0.05092	0
16.55937	-0.05004	0
16.61075	-0.04922	0
16.66213	-0.04853	0
16.71454	-0.59179	-4
16.7669	-0.12601	0
16.81827	-0.08814	0
16.86963	-0.07779	0
16.92101	-0.07271	0
16.97236	-0.06941	0
17.02375	-0.06688	0
17.07512	-0.06494	0
17.1265	-0.0631	0
17.17785	-0.06152	0
17.22924	-0.06013	0
17.28062	-0.05892	0
17.332	-0.0577	0
17.38336	-0.05662	0
17.43473	-0.05553	0
17.48609	-0.05452	0
17.53746	-0.05368	0
17.58885	-0.05278	0
17.64123	-0.61796	-4
17.69363	-0.13333	0
17.74501	-0.09402	0
17.79638	-0.08339	0
17.84776	-0.07807	0
17.89911	-0.07459	0
17.95049	-0.07188	0
18.00186	-0.06967	0
18.05322	-0.06785	0
18.10459	-0.06616	0
18.15596	-0.06457	0
18.20733	-0.06316	0
18.2587	-0.06193	0
18.31005	-0.06062	0
18.36143	-0.05955	0
18.41281	-0.05847	0
18.46419	-0.05744	0
18.5166	-0.6447	-4
18.56901	-0.14109	0
18.62039	-0.10037	0
18.67175	-0.08942	0
18.72312	-0.08389	0
18.77449	-0.08033	0
18.82585	-0.07749	0
18.87723	-0.07513	0
18.92858	-0.07301	0
18.97994	-0.07122	0
19.03133	-0.06956	0
19.08269	-0.06807	0
19.1341	-0.06656	0
19.18548	-0.06523	0
19.23685	-0.06401	0
19.28823	-0.06278	0
19.34063	-0.6783	-4
19.39303	-0.14978	0
19.44438	-0.10737	0
19.49574	-0.09613	0
19.5471	-0.0904	0
19.59847	-0.08652	0
19.64984	-0.08347	0
19.7012	-0.08095	0
19.75259	-0.07878	0
19.80396	-0.07675	0
19.85536	-0.07487	0
19.90672	-0.07321	0
19.95809	-0.07166	0
20.00945	-0.07013	0
20.06082	-0.06878	0
20.11323	-0.71074	-4
20.16562	-0.159	0
20.21699	-0.11499	0
20.26834	-0.10334	0
20.3197	-0.09739	0
20.37109	-0.09334	0
20.42246	-0.09	0
20.47383	-0.08734	0
20.5252	-0.08489	0
20.57656	-0.0826	0
20.62791	-0.08067	0
20.67927	-0.07881	0
20.73064	-0.07705	0
20.78201	-0.07544	0
20.8344	-0.74561	-4
20.88677	-0.16925	0
20.93812	-0.12357	0
20.9895	-0.1114	0
21.04088	-0.10521	0
21.09224	-0.10078	0
21.14359	-0.09739	0
21.19496	-0.09435	0
21.24632	-0.0917	0
21.29769	-0.08918	0
21.34905	-0.08699	0
21.40041	-0.08496	0
21.45178	-0.08308	0
21.50417	-0.78516	-4
21.55655	-0.18061	0
21.60791	-0.13303	0
21.65927	-0.1205	0
21.71065	-0.11389	0
21.76201	-0.10921	0
21.81339	-0.10546	0
21.86477	-0.10217	0
21.91615	-0.09926	0
21.96753	-0.09654	0
22.01891	-0.09412	0
22.0703	-0.09186	0
22.12271	-0.83004	-4
22.17511	-0.19337	0
22.22645	-0.14392	0
22.27781	-0.1308	0
22.32919	-0.12393	0
22.38056	-0.11887	0
22.43195	-0.11468	0
22.48332	-0.11113	0
22.5347	-0.1078	0
22.58606	-0.1049	0
22.63744	-0.10224	0
22.68984	-0.87751	-4
22.74222	-0.20794	0
22.79356	-0.15613	0
22.84493	-0.14252	0
22.89631	-0.1352	0
22.94766	-0.12971	0
22.99903	-0.12509	0
23.05041	-0.12119	0
23.10175	-0.11756	0
23.15314	-0.11426	0
23.20554	-0.9295	-4
23.2579	-0.22451	0
23.30927	-0.17029	0
23.36061	-0.15602	0
23.41198	-0.14815	0
23.46331	-0.14223	0
23.51468	-0.13712	0
23.56606	-0.13264	0
23.61743	-0.12866	0
23.66985	-0.98816	-4
23.72223	-0.24333	0
23.77357	-0.18661	0
23.82492	-0.1717	0
23.87627	-0.16318	0
23.92763	-0.15658	0
23.97897	-0.15096	0
24.03031	-0.14597	0
24.0827	-1.05385	-4
24.13506	-0.26569	0
24.1864	-0.20597	0
24.23777	-0.19005	0
24.28911	-0.18075	0
24.34047	-0.1734	0
24.39183	-0.16708	0
24.44419	-1.12642	-4
24.4966	-0.2916	0
24.54798	-0.2287	0
24.59931	-0.21173	0
24.65065	-0.20143	0
24.70202	-0.19319	0
24.75441	-1.21359	-4
24.80682	-0.32254	0
24.85819	-0.25602	0
24.90956	-0.23769	0
24.96091	-0.22617	0
25.01331	-1.314	-4
25.06572	-0.35985	0
25.11707	-0.28919	0
25.16842	-0.26911	0
25.21982	-1.41442	-4
25.2722	-0.40469	0
25.32355	-0.32919	0
25.37492	-1.55197	-4
25.42728	-0.46144	0
25.47866	-1.7727	-4
25.52901	-2.42383	-4
25.58039	-0.54964	0
25.63178	-2.08236	-4
25.68316	-0.6413	0
25.73449	-0.53774	0
25.78585	-2.06722	-4
25.83722	-0.68005	0
25.88856	-0.57142	0
25.93991	-0.53313	0
25.99129	-2.03684	-4
26.04268	-0.68929	0
26.09404	-0.57902	0
26.14539	-0.54165	0
26.19674	-0.51334	0
26.24811	-2.01956	-4
26.29949	-0.67802	0
26.35084	-0.56897	0
26.4022	-0.53167	0
26.45355	-0.5057	0
26.50492	-0.48276	0
26.55632	-1.97158	-4
26.60771	-0.65753	0
26.65904	-0.54859	0
26.71039	-0.51437	0
26.76175	-0.48935	0
26.81314	-0.46737	0
26.8645	-0.44711	0
26.91588	-1.93776	-4
26.96725	-0.62731	0
27.01859	-0.52112	0
27.06996	-0.48895	0
27.12132	-0.46673	0
27.1727	-0.44684	0
27.22406	-0.42858	0
27.2754	-0.41235	0
27.32678	-1.89237	-4
27.37816	-0.59506	0
27.4295	-0.49232	0
27.48089	-0.46279	0
27.53226	-0.44176	0
27.58364	-0.42351	0
27.63498	-0.40702	0
27.68633	-0.39228	0
27.73767	-0.37845	0
27.78904	-1.83051	-4
27.84041	-0.56192	0
27.89178	-0.46248	0
27.94315	-0.4347	0
27.9945	-0.4158	0
28.04584	-0.39931	0
28.09718	-0.38446	0
28.14855	-0.3709	0
28.19989	-0.35819	0
28.25125	-0.34645	0
28.30263	-1.76324	-4
28.35501	-0.52566	0
28.40638	-0.43218	0
28.45773	-0.40677	0
28.50908	-0.38958	0
28.56045	-0.37454	0
28.6118	-0.36099	0
28.66315	-0.34874	0
28.71453	-0.33736	0
28.7659	-0.32686	0
28.81727	-0.31709	0
28.86866	-1.69958	-4
28.92106	-0.49384	0
28.97242	-0.40443	0
29.02375	-0.38022	0
29.07507	-0.36427	0
29.12642	-0.3507	0
29.17776	-0.33846	0
29.22913	-0.3273	0
29.28048	-0.31708	0
29.33186	-0.30745	0
29.38321	-0.29859	0
29.43458	-0.2902	0
29.48596	-1.63452	-4
29.53835	-0.46388	0
29.58969	-0.37772	0
29.64105	-0.3549	0
29.69241	-0.34018	0
29.74377	-0.32781	0
29.79515	-0.31662	0
29.84651	-0.30653	0
29.89787	-0.29709	0
29.94925	-0.2884	0
30.0006	-0.28035	0
30.05199	-0.27274	0
30.10336	-0.2655	0
30.15475	-1.56596	-4
30.20713	-0.43568	0
30.25846	-0.35271	0
30.3098	-0.331	0
30.36117	-0.31735	0
30.41253	-0.30605	0
30.46391	-0.29575	0
30.51526	-0.28646	0
30.56662	-0.27805	0
30.61799	-0.27018	0
30.66935	-0.26278	0
30.7207	-0.25595	0
30.77207	-0.24938	0
30.82344	-0.24316	0
30.87483	-1.49414	-4
30.92723	-0.40924	0
30.9786	-0.3293	0
31.02995	-0.30867	0
31.08131	-0.29583	0
31.13266	-0.2854	0
31.18405	-0.27598	0
31.23541	-0.26762	0
31.28676	-0.25989	0
31.33814	-0.25273	0
31.38951	-0.246	0
31.44091	-0.23974	0
31.49227	-0.23384	0
31.5436	-0.22828	0
31.59497	-0.22289	0
31.64736	-1.45184	-4
31.69977	-0.38643	0
31.75115	-0.30892	0
31.80251	-0.28937	0
31.85385	-0.27746	0
31.90521	-0.26768	0
31.95658	-0.25911	0
32.00794	-0.25137	0
32.05932	-0.24404	0
32.11068	-0.23724	0
32.16204	-0.23147	0
32.21339	-0.22566	0
32.26475	-0.22021	0
32.31612	-0.21512	0
32.36748	-0.2103	0
32.41882	-0.2056	0
32.47122	-1.40008	-4
32.52359	-0.36437	0
32.57494	-0.28982	0
32.6263	-0.27102	0
32.67765	-0.25991	0
32.72901	-0.25085	0
32.78038	-0.24227	0
32.83176	-0.23566	0
32.88312	-0.22908	0
32.93446	-0.22324	0
32.98582	-0.21751	0
33.03717	-0.21224	0
33.08851	-0.20718	0
33.13987	-0.20258	0
33.19123	-0.19811	0
33.2426	-0.19379	0
33.29395	-0.18981	0
33.34634	-1.34164	-4
33.39874	-0.34374	0
33.45007	-0.2721	0
33.50142	-0.25405	0
33.5528	-0.24309	0
33.60416	-0.23509	0
33.6555	-0.22771	0
33.70686	-0.22135	0
33.7582	-0.21529	0
33.80958	-0.20968	0
33.86093	-0.20444	0
33.91229	-0.19969	0
33.96366	-0.19506	0
34.01501	-0.19069	0
34.06636	-0.18654	0
34.11769	-0.18264	0
34.16904	-0.17902	0
34.22038	-0.17563	0
34.27276	-1.29379	-4
34.32517	-0.32483	0
34.37654	-0.25589	0
34.42791	-0.23859	0
34.47927	-0.22869	0
34.53062	-0.22071	0
34.58197	-0.21386	0
34.63332	-0.20793	0
34.68465	-0.20233	0
34.73601	-0.19708	0
34.78738	-0.19239	0
34.83872	-0.18789	0
34.89008	-0.18374	0
34.94142	-0.17985	0
34.99278	-0.17604	0
35.04414	-0.17256	0
35.09549	-0.16908	0
35.14685	-0.16584	0
35.1982	-0.16273	0
35.25058	-1.24752	-4
35.30297	-0.30769	0
35.35433	-0.24111	0
35.40569	-0.22447	0
35.45703	-0.21494	0
35.50837	-0.20764	0
35.55974	-0.20123	0
35.61111	-0.19562	0
35.66246	-0.19046	0
35.71382	-0.18572	0
35.76516	-0.18147	0
35.81651	-0.17729	0
35.86786	-0.17339	0
35.91921	-0.16977	0
35.97057	-0.16625	0
36.02191	-0.16297	0
36.07325	-0.15988	0
36.12462	-0.15695	0
36.17597	-0.15404	0
36.22735	-0.15134	0
36.27973	-1.20268	-4
36.33215	-0.29174	0
36.38351	-0.22742	0
36.43485	-0.21146	0
36.48618	-0.20231	0
36.53753	-0.19543	0
36.58887	-0.18955	0
36.64024	-0.18423	0
36.69158	-0.17943	0
36.74292	-0.17514	0
36.79427	-0.17106	0
36.84562	-0.16727	0
36.89697	-0.16362	0
36.94833	-0.16032	0
36.99968	-0.1571	0
37.05102	-0.15407	0
37.10236	-0.15114	0
37.15371	-0.14842	0
37.20508	-0.14584	0
37.25644	-0.14322	0
37.30782	-0.14097	0
37.36021	-1.15531	-4
37.41262	-0.27731	0
37.46397	-0.21502	0
37.51531	-0.19954	0
37.56665	-0.19089	0
37.61799	-0.18428	0
37.66933	-0.17872	0
37.72068	-0.17378	0
37.77202	-0.16933	0
37.82335	-0.16527	0
37.87469	-0.16154	0
37.92604	-0.15798	0
37.9774	-0.15459	0
38.02877	-0.15151	0
38.0801	-0.14861	0
38.13147	-0.14589	0
38.18282	-0.1432	0
38.23418	-0.14072	0
38.28557	-0.13833	0
38.33696	-0.136	0
38.38835	-0.13366	0
38.43973	-0.13159	0
38.49214	-1.11022	-4
38.54455	-0.26395	0
38.59593	-0.20372	0
38.64726	-0.18874	0
38.69861	-0.18043	0
38.74995	-0.17416	0
38.8013	-0.16892	0
38.85265	-0.16419	0
38.90399	-0.15993	0
38.95534	-0.15613	0
39.00668	-0.15276	0
39.05802	-0.14945	0
39.10936	-0.14644	0
39.16073	-0.14364	0
39.21208	-0.14089	0
39.26347	-0.13832	0
39.31485	-0.13586	0
39.36622	-0.13348	0
39.41758	-0.1313	0
39.46894	-0.12918	0
39.52031	-0.12714	0
39.57168	-0.12515	0
39.62306	-0.12333	0
39.67546	-1.06762	-4
39.72785	-0.25185	0
39.77921	-0.19344	0
39.83057	-0.17884	0
39.88191	-0.17082	0
39.93325	-0.16487	0
39.98458	-0.15993	0
40.03592	-0.15569	0
40.08729	-0.15173	0
40.13866	-0.14815	0
40.19002	-0.14491	0
40.24137	-0.14186	0
40.29274	-0.13896	0
40.3441	-0.13637	0
40.39547	-0.1338	0
40.44685	-0.13138	0
40.49823	-0.12916	0
40.5496	-0.12699	0
40.60098	-0.12498	0
40.65236	-0.12298	0
40.70373	-0.12089	0
40.7551	-0.11914	0
40.80645	-0.11736	0
40.85782	-0.11561	0
40.91021	-1.04259	-4
40.9626	-0.24066	0
41.01394	-0.18396	0
41.0653	-0.16995	0
41.11666	-0.1622	0
41.16801	-0.15652	0
41.21936	-0.15189	0
41.27072	-0.14767	0
41.32204	-0.14411	0
41.37342	-0.14076	0
41.4248	-0.13759	0
41.47617	-0.13478	0
41.52755	-0.13211	0
41.57893	-0.1296	0
41.6303	-0.12725	0
41.68167	-0.12503	0
41.73306	-0.1229	0
41.78443	-0.12092	0
41.8358	-0.11898	0
41.88716	-0.11715	0
41.93852	-0.11541	0
41.98991	-0.11365	0
42.04127	-0.11203	0
42.09264	-0.11051	0
42.14399	-0.10886	0
42.19638	-1.00951	-4
42.24876	-0.23044	0
42.30013	-0.17535	0
42.35147	-0.16154	0
42.40284	-0.15414	0
42.45419	-0.14864	0
42.50556	-0.1443	0
42.55693	-0.14045	0
42.60831	-0.13698	0
42.65967	-0.13386	0
42.71105	-0.13101	0
42.76241	-0.12834	0
42.81378	-0.12596	0
42.86515	-0.12347	0
42.91651	-0.1212	0
42.96789	-0.11915	0
43.01925	-0.11724	0
43.07061	-0.1153	0
43.12197	-0.11357	0
43.17334	-0.11183	0
43.22469	-0.11015	0
43.27608	-0.10863	0
43.32745	-0.1071	0
43.37883	-0.10561	0
43.43021	-0.10418	0
43.48158	-0.10279	0
43.534	-0.97871	-4
43.5864	-0.22096	0
43.63774	-0.16753	0
43.6891	-0.15417	0
43.74043	-0.14698	0
43.79177	-0.14174	0
43.84314	-0.13752	0
43.8945	-0.13379	0
43.94589	-0.1305	0
43.99726	-0.12765	0
44.04862	-0.12488	0
44.09999	-0.12241	0
44.15136	-0.12013	0
44.20272	-0.11791	0
44.25411	-0.11583	0
44.30545	-0.11386	0
44.35682	-0.11206	0
44.40819	-0.11022	0
44.45956	-0.10859	0
44.51093	-0.10692	0
44.56231	-0.10538	0
44.61367	-0.10387	0
44.66506	-0.10245	0
44.71643	-0.10106	0
44.7678	-0.09983	0
44.81916	-0.09847	0
44.87054	-0.09728	0
44.92295	-0.9492	-4
44.97533	-0.21244	0
45.02668	-0.16045	0
45.07804	-0.1474	0
45.12941	-0.14042	0
45.18077	-0.13549	0
45.23215	-0.13137	0
45.28352	-0.12783	0
45.33488	-0.12488	0
45.38626	-0.12196	0
45.43764	-0.11931	0
45.48901	-0.11708	0
45.54037	-0.11486	0
45.59172	-0.11273	0
45.64307	-0.11085	0
45.69442	-0.10896	0
45.7458	-0.10727	0
45.79716	-0.10559	0
45.84854	-0.10397	0
45.8999	-0.10245	0
45.95129	-0.10107	0
46.00266	-0.09966	0
46.05402	-0.09825	0
46.10537	-0.09698	0
46.15675	-0.09571	0
46.20811	-0.09455	0
46.25948	-0.09349	0
46.31084	-0.09226	0
46.36325	-0.92265	-4
46.41563	-0.20463	0
46.467	-0.15388	0
46.51835	-0.14127	0
46.56974	-0.13442	0
46.62111	-0.12957	0
46.67249	-0.12574	0
46.72385	-0.12242	0
46.77522	-0.11946	0
46.82657	-0.11681	0
46.87796	-0.11439	0
46.92935	-0.11223	0
46.98073	-0.11007	0
47.03212	-0.10821	0
47.08352	-0.10633	0
47.13488	-0.1046	0
47.18626	-0.10286	0
47.23761	-0.10133	0
47.28898	-0.09991	0
47.34036	-0.09836	0
47.39172	-0.09709	0
47.4431	-0.09572	0
47.49448	-0.09445	0
47.54585	-0.09321	0
47.59721	-0.0921	0
47.64857	-0.09095	0
47.69994	-0.08986	0
47.75131	-0.08882	0
47.80268	-0.08779	0
47.85506	-0.89741	-4
47.90746	-0.19753	0
47.95881	-0.14801	0
48.01016	-0.1355	0
48.06155	-0.12897	0
48.11291	-0.1243	0
48.16431	-0.12053	0
48.21569	-0.11729	0
48.26707	-0.11455	0
48.31845	-0.112	0
48.36981	-0.10959	0
48.42116	-0.10749	0
48.47252	-0.10555	0
48.52389	-0.1037	0
48.57528	-0.10199	0
48.62665	-0.1003	0
48.67804	-0.09879	0
48.72941	-0.09734	0
48.78079	-0.09586	0
48.83216	-0.09455	0
48.88351	-0.09334	0
48.93487	-0.09204	0
48.98624	-0.09086	0
49.03761	-0.0897	0
49.08898	-0.08849	0
49.14036	-0.08762	0
49.19174	-0.08654	0
49.24311	-0.08558	0
49.29449	-0.08458	0
49.34585	-0.08362	0
49.39824	-0.86795	-4
49.45065	-0.19102	0
49.50198	-0.14249	0
49.55335	-0.13026	0
49.60472	-0.12393	0
49.65608	-0.1194	0
49.70745	-0.11568	0
49.75884	-0.11272	0
49.81021	-0.10994	0
49.86159	-0.10754	0
49.91296	-0.10538	0
49.96431	-0.10335	0
50.0157	-0.10149	0
50.06707	-0.09978	0
50.11841	-0.09815	0
50.16979	-0.09658	0
50.22116	-0.09515	0
50.27253	-0.09371	0
50.32391	-0.09235	0
50.37527	-0.09117	0
50.42663	-0.08988	0
50.478	-0.08874	0
50.52937	-0.0876	0
50.58073	-0.08652	0
50.63211	-0.0855	0
50.68348	-0.08451	0
50.73487	-0.08352	0
50.78624	-0.08263	0
50.83762	-0.08171	0
50.889	-0.08076	0
50.94035	-0.07996	0
50.99173	-0.0791	0
51.04311	-0.07825	0
51.09447	-0.07762	0
51.14585	-0.07683	0
51.19723	-0.07605	0
51.24861	-0.0754	0
51.301	-0.82583	-4
51.3534	-0.17761	0
51.40477	-0.13143	0
51.45614	-0.11975	0
51.50752	-0.11366	0
51.55889	-0.10947	0
51.61024	-0.10616	0
51.66159	-0.10325	0
51.71296	-0.10083	0
51.76431	-0.09877	0
51.81568	-0.09679	0
51.86705	-0.09507	0
51.91843	-0.09331	0
51.96979	-0.09173	0
52.02116	-0.09031	0
52.07253	-0.08897	0
52.12389	-0.08765	0
52.17526	-0.08643	0
52.22662	-0.08525	0
52.278	-0.0841	0
52.32937	-0.08308	0
52.38074	-0.0821	0
52.43211	-0.08114	0
52.48348	-0.08016	0
52.53486	-0.0793	0
52.58622	-0.07844	0
52.63759	-0.07754	0
52.68895	-0.07674	0
52.74033	-0.07598	0
52.79171	-0.0751	0
52.84411	-0.82267	-4
52.89652	-0.17695	0
52.9479	-0.13092	0
52.99926	-0.1193	0
53.05064	-0.11324	0
53.10202	-0.10894	0
53.1534	-0.10568	0
53.20477	-0.10292	0
53.25614	-0.10046	0
53.30751	-0.09825	0
53.35888	-0.09629	0
53.41027	-0.09436	0
53.46162	-0.09281	0
53.51302	-0.09123	0
53.5644	-0.08979	0
53.61577	-0.08841	0
53.66716	-0.0871	0
53.71853	-0.08577	0
53.76988	-0.08463	0
53.82126	-0.0835	0
53.87262	-0.08245	0
53.92397	-0.08147	0
53.97535	-0.08044	0
54.02671	-0.07941	0
54.07809	-0.07864	0
54.12946	-0.07766	0
54.18081	-0.07673	0
54.23218	-0.07596	0
54.28354	-0.07517	0
54.33592	-0.81814	-4
54.38831	-0.17679	0
54.43966	-0.13085	0
54.49103	-0.11927	0
54.54242	-0.11317	0
54.59378	-0.10885	0
54.64516	-0.10556	0
54.69653	-0.10268	0
54.7479	-0.10021	0
54.79926	-0.09802	0
54.85062	-0.09608	0
54.902	-0.09419	0
54.95336	-0.09257	0
55.00473	-0.09099	0
55.05609	-0.08948	0
55.10748	-0.08812	0
55.15885	-0.08677	0
55.21022	-0.08557	0
55.26159	-0.08439	0
55.31295	-0.08327	0
55.36433	-0.0822	0
55.41569	-0.08116	0
55.46707	-0.08013	0
55.51846	-0.07908	0
55.56984	-0.07825	0
55.62122	-0.07737	0
55.6726	-0.07649	0
55.72397	-0.07567	0
55.77637	-0.82043	-4
55.82877	-0.17746	0
55.88013	-0.13148	0
55.93151	-0.11974	0
55.98288	-0.11367	0
56.03424	-0.10947	0
56.08559	-0.10598	0
56.13696	-0.10323	0
56.18834	-0.10064	0
56.23974	-0.09836	0
56.29112	-0.09645	0
56.34247	-0.09457	0
56.39384	-0.09292	0
56.44522	-0.09134	0
56.49658	-0.08975	0
56.54794	-0.08834	0
56.59932	-0.08712	0
56.65069	-0.08579	0
56.70205	-0.0846	0
56.75343	-0.0835	0
56.80479	-0.08238	0
56.85614	-0.08128	0
56.90749	-0.08041	0
56.95885	-0.07933	0
57.0102	-0.0784	0
57.06158	-0.07753	0
57.11294	-0.07656	0
57.16535	-0.8254	-4
57.21773	-0.17892	0
57.26908	-0.13272	0
57.32047	-0.12102	0
57.37185	-0.11492	0
57.42321	-0.11057	0
57.47457	-0.10711	0
57.52594	-0.10426	0
57.5773	-0.10182	0
57.62867	-0.09957	0
57.68006	-0.09748	0
57.73143	-0.09558	0
57.78279	-0.09387	0
57.83418	-0.09223	0
57.88554	-0.09062	0
57.93689	-0.08923	0
57.98825	-0.08794	0
58.03961	-0.08662	0
58.09098	-0.08543	0
58.14236	-0.08429	0
58.19374	-0.08315	0
58.24511	-0.08205	0
58.29648	-0.08108	0
58.34785	-0.07999	0
58.39921	-0.07908	0
58.4506	-0.07817	0
58.50298	-0.83221	-4
58.55536	-0.18135	0
58.60671	-0.13474	0
58.65808	-0.12292	0
58.70945	-0.11678	0
58.76085	-0.11235	0
58.81223	-0.10881	0
58.8636	-0.10583	0
58.91497	-0.10319	0
58.96632	-0.10097	0
59.01768	-0.09888	0
59.06904	-0.09696	0
59.12039	-0.09521	0
59.17176	-0.09351	0
59.22312	-0.09194	0
59.2745	-0.09054	0
59.32588	-0.08909	0
59.37724	-0.08778	0
59.42859	-0.08655	0
59.47996	-0.08538	0
59.53132	-0.0843	0
59.58269	-0.08318	0
59.63406	-0.0821	0
59.68544	-0.08098	0
59.73681	-0.0801	0
59.78923	-0.84068	-4
59.84164	-0.18404	0
59.893	-0.13734	0
59.94438	-0.12544	0
59.99577	-0.11911	0
60.04712	-0.11473	0
60.09846	-0.11111	0
60.14983	-0.10814	0
60.2012	-0.10554	0
60.25257	-0.10307	0
60.30394	-0.10088	0
60.3553	-0.09893	0
60.40667	-0.09703	0
60.45805	-0.09533	0
60.5094	-0.09369	0
60.56079	-0.09214	0
60.61213	-0.09078	0
60.6635	-0.0894	0
60.71488	-0.08794	0
60.76624	-0.08676	0
60.8176	-0.08556	0
60.86897	-0.08441	0
60.92035	-0.08341	0
60.97171	-0.08242	0
61.02408	-0.84783	-4
61.07648	-0.18777	0
61.12784	-0.14039	0
61.17921	-0.1282	0
61.23058	-0.12191	0
61.28195	-0.11736	0
61.33331	-0.11371	0
61.38467	-0.11056	0
61.43604	-0.10777	0
61.4874	-0.10532	0
61.53877	-0.10311	0
61.59012	-0.10101	0
61.64149	-0.09911	0
61.69287	-0.09746	0
61.74421	-0.09577	0
61.79559	-0.09414	0
61.84696	-0.09268	0
61.89833	-0.09125	0
61.94969	-0.0899	0
62.00106	-0.08863	0
62.05242	-0.0874	0
62.10379	-0.08618	0
62.15517	-0.0851	0
62.20757	-0.86375	-4
62.25997	-0.19193	0
62.31132	-0.14392	0
62.36271	-0.13167	0
62.41408	-0.12518	0
62.46546	-0.12056	0
62.51683	-0.11686	0
62.56818	-0.11361	0
62.61956	-0.1108	0
62.67092	-0.1083	0
62.72227	-0.10591	0
62.77366	-0.10388	0
62.82506	-0.10182	0
62.87642	-0.09995	0
62.92778	-0.09819	0
62.97917	-0.09651	0
63.03052	-0.09504	0
63.08191	-0.09353	0
63.13327	-0.09217	0
63.1846	-0.09088	0
63.23598	-0.08958	0
63.28735	-0.08831	0
63.33973	-0.87927	-4
63.39212	-0.19684	0
63.44349	-0.14816	0
63.49485	-0.13583	0
63.54622	-0.12923	0
63.5976	-0.12437	0
63.64899	-0.12052	0
63.70036	-0.11723	0
63.75172	-0.11428	0
63.80307	-0.11164	0
63.85445	-0.10913	0
63.90584	-0.10691	0
63.95724	-0.10487	0
64.00863	-0.10301	0
64.05999	-0.10111	0
64.11137	-0.09945	0
64.16274	-0.09781	0
64.2141	-0.09625	0
64.26546	-0.09479	0
64.31683	-0.09339	0
64.3682	-0.09209	0
64.42059	-0.89751	-4
64.47296	-0.20258	0
64.52431	-0.15314	0
64.57566	-0.14055	0
64.62701	-0.13366	0
64.6784	-0.12885	0
64.72974	-0.12476	0
64.78111	-0.12129	0
64.83247	-0.11823	0
64.88384	-0.11544	0
64.93523	-0.11285	0
64.98659	-0.11055	0
65.03794	-0.1084	0
65.08929	-0.10624	0
65.14064	-0.10442	0
65.192	-0.10264	0
65.24338	-0.10086	0
65.29474	-0.09927	0
65.34613	-0.09774	0
65.39751	-0.09622	0
65.44991	-0.91802	-4
65.50232	-0.20886	0
65.55369	-0.15856	0
65.60503	-0.14575	0
65.65636	-0.13885	0
65.70773	-0.13371	0
65.75911	-0.12955	0
65.81049	-0.12591	0
65.86187	-0.12266	0
65.91325	-0.11977	0
65.96463	-0.11715	0
66.01598	-0.11472	0
66.06735	-0.11238	0
66.11873	-0.11013	0
66.1701	-0.10814	0
66.22147	-0.10627	0
66.27283	-0.10448	0
66.3242	-0.10282	0
66.37556	-0.10116	0
66.42796	-0.93642	-4
66.48035	-0.21609	0
66.53172	-0.16472	0
66.58306	-0.15169	0
66.63443	-0.14449	0
66.68578	-0.13927	0
66.73714	-0.13478	0
66.78851	-0.13106	0
66.83987	-0.12775	0
66.89124	-0.12452	0
66.94261	-0.12165	0
66.99397	-0.119	0
67.04534	-0.11659	0
67.09672	-0.11435	0
67.14808	-0.11223	0
67.19945	-0.1102	0
67.25083	-0.10828	0
67.30217	-0.10655	0
67.35456	-0.96244	-4
67.40693	-0.22438	0
67.45829	-0.17177	0
67.50964	-0.15842	0
67.56099	-0.15094	0
67.61231	-0.14538	0
67.66368	-0.14069	0
67.71503	-0.13683	0
67.7664	-0.13313	0
67.81779	-0.12987	0
67.86916	-0.12698	0
67.92053	-0.12418	0
67.97192	-0.12162	0
68.02327	-0.11926	0
68.07462	-0.1168	0
68.12602	-0.11474	0
68.17737	-0.11277	0
68.22976	-0.98477	-4
68.28214	-0.23327	0
68.33349	-0.17954	0
68.38486	-0.16584	0
68.43623	-0.15828	0
68.4876	-0.15251	0
68.53895	-0.14767	0
68.59029	-0.14355	0
68.64164	-0.13976	0
68.69301	-0.13624	0
68.74437	-0.13304	0
68.79573	-0.1301	0
68.84711	-0.12739	0
68.89848	-0.12475	0
68.94983	-0.12231	0
69.0012	-0.12003	0
69.0536	-1.01407	-4
69.10599	-0.2436	0
69.15735	-0.18846	0
69.20869	-0.17442	0
69.26006	-0.16657	0
69.31141	-0.16053	0
69.36275	-0.15544	0
69.4141	-0.15084	0
69.46544	-0.1468	0
69.51678	-0.14309	0
69.56815	-0.13967	0
69.61953	-0.13659	0
69.6709	-0.13374	0
69.72228	-0.13095	0
69.77365	-0.12835	0
69.82606	-1.05149	-4
69.87844	-0.25517	0
69.92979	-0.19872	0
69.98115	-0.18415	0
70.03249	-0.17582	0
70.08385	-0.16954	0
70.1352	-0.16417	0
70.18655	-0.15928	0
70.23791	-0.15488	0
70.28926	-0.15099	0
70.3406	-0.14725	0
70.39195	-0.14391	0
70.44333	-0.14074	0
70.4947	-0.13774	0
70.5471	-1.09256	-4
70.59949	-0.26816	0
70.65084	-0.20998	0
70.70219	-0.1951	0
70.75353	-0.1864	0
70.80486	-0.17965	0
70.85622	-0.17383	0
70.90759	-0.16877	0
70.95894	-0.1641	0
71.01028	-0.15982	0
71.06161	-0.15595	0
71.11296	-0.15219	0
71.16431	-0.14889	0
71.21671	-1.13544	-4
71.26908	-0.28285	0
71.32045	-0.22292	0
71.37182	-0.20764	0
71.42319	-0.19853	0
71.47452	-0.19135	0
71.52586	-0.18512	0
71.57722	-0.1796	0
71.62856	-0.17459	0
71.67991	-0.16994	0
71.73126	-0.16555	0
71.78261	-0.16161	0
71.83498	-1.18027	-4
71.8874	-0.29968	0
71.93876	-0.23789	0
71.99011	-0.22185	0
72.04147	-0.21225	0
72.09283	-0.2045	0
72.14419	-0.19769	0
72.19553	-0.19174	0
72.24686	-0.18632	0
72.29822	-0.18133	0
72.34957	-0.17657	0
72.40197	-1.22987	-4
72.45436	-0.31959	0
72.50571	-0.25518	0
72.5571	-0.23849	0
72.60846	-0.22813	0
72.65981	-0.21984	0
72.71114	-0.21246	0
72.76248	-0.20563	0
72.81384	-0.1997	0
72.8652	-0.19431	0
72.91759	-1.28362	-4
72.96998	-0.34151	0
73.02134	-0.27492	0
73.07271	-0.25726	0
73.12408	-0.24622	0
73.17544	-0.23715	0
73.22679	-0.22888	0
73.27814	-0.22184	0
73.3295	-0.21526	0
73.3819	-1.34365	-4
73.43427	-0.36781	0
73.48565	-0.29783	0
73.53699	-0.27895	0
73.58836	-0.26754	0
73.63975	-0.25774	0
73.6911	-0.24872	0
73.74246	-0.24072	0
73.79387	-1.41316	-4
73.84623	-0.39588	0
73.89757	-0.32374	0
73.94894	-0.30361	0
74.0003	-0.29076	0
74.05167	-0.27958	0
74.10303	-0.2701	0
74.1544	-1.4854	-4
74.20683	-0.42981	0
74.25815	-0.35431	0
74.30949	-0.33319	0
74.36086	-0.31873	0
74.41222	-0.30637	0
74.46361	-1.57453	-4
74.516	-0.47079	0
74.56736	-0.39116	0
74.6187	-0.36816	0
74.67004	-0.35222	0
74.72138	-1.68121	-4
74.77377	-0.51951	0
74.82513	-0.43603	0
74.87648	-0.41084	0
74.92786	-1.82421	-4
74.97925	-0.58419	0
75.0306	-0.49156	0
75.082	-1.98895	-4
75.13339	-0.65923	0
75.18479	-2.20831	-4
75.23514	-2.90675	-4
75.28648	-0.7808	0
75.33784	-2.55291	-4
75.38921	-0.89372	0
75.43956	-0.7774	0
75.49095	-2.5329	-4
75.54231	-0.93933	0
75.59266	-0.81595	0
75.644	-0.76861	0
75.69538	-2.52508	-4
75.74679	-0.94348	0
75.79713	-0.82002	0
75.84849	-0.77333	0
75.89982	-0.73593	0
75.95118	-2.49598	-4
76.00257	-0.9245	0
76.05292	-0.80246	0
76.10426	-0.75811	0
76.15562	-0.72269	0
76.20697	-0.69099	0
76.25838	-2.45439	-4
76.30975	-0.89137	0
76.36008	-0.77167	0
76.41144	-0.7304	0
76.46281	-0.69783	0
76.51418	-0.66855	0
76.56553	-0.64197	0
76.61691	-2.39561	-4
76.6683	-0.85135	0
76.71964	-0.73368	0
76.77099	-0.69575	0
76.82236	-0.66605	0
76.87371	-0.63936	0
76.92505	-0.61512	0
76.97639	-0.59274	0
77.02775	-2.3275	-4
77.07912	-0.80775	0
77.13047	-0.69316	0
77.18183	-0.65803	0
77.2332	-0.63114	0
77.28455	-0.60684	0
77.3359	-0.58454	0
77.38724	-0.56441	0
77.43858	-0.54573	0
77.48995	-2.25321	-4
77.54136	-0.76296	0
77.5927	-0.65214	0
77.64407	-0.61958	0
77.6954	-0.59512	0
77.74673	-0.57317	0
77.79808	-0.55293	0
77.84944	-0.5346	0
77.90082	-0.51763	0
77.95216	-0.50191	0
78.00356	-2.17474	-4
78.05494	-0.71899	0
78.10628	-0.61194	0
78.15761	-0.58168	0
78.20895	-0.55928	0
78.2603	-0.53914	0
78.31166	-0.52106	0
78.36303	-0.50429	0
78.41442	-0.48883	0
78.46577	-0.47451	0
78.51713	-0.4613	0
78.56852	-2.09473	-4
78.6199	-0.67714	0
78.67125	-0.57363	0
78.7226	-0.54497	0
78.77395	-0.52453	0
78.82533	-0.50635	0
78.87669	-0.49008	0
78.92805	-0.47459	0
78.97942	-0.45979	0
79.03079	-0.44726	0
79.08218	-0.43544	0
79.13351	-0.42385	0
79.18488	-1.99266	-4
79.23626	-0.63775	0
79.28761	-0.53674	0
79.33897	-0.5099	0
79.39034	-0.49099	0
79.4417	-0.47425	0
79.49307	-0.45912	0
79.54445	-0.445	0
79.59582	-0.43257	0
79.64718	-0.41968	0
79.69852	-0.40965	0
79.74988	-0.39944	0
79.80125	-0.38968	0
79.85262	-1.92241	-4
79.90401	-0.59888	0
79.95536	-0.50231	0
80.00672	-0.47718	0
80.05809	-0.45927	0
80.10943	-0.44324	0
80.16079	-0.43021	0
80.21216	-0.41773	0
80.26352	-0.40625	0
80.31487	-0.3952	0
80.36623	-0.38529	0
80.41756	-0.37572	0
80.46892	-0.36663	0
80.52026	-0.35821	0
80.57166	-1.8418	-4
80.62306	-0.56324	0
80.67444	-0.47016	0
80.72581	-0.446	0
80.77717	-0.4299	0
80.82851	-0.41586	0
80.87985	-0.40333	0
80.93119	-0.39184	0
80.98254	-0.38099	0
81.03391	-0.37123	0
81.08526	-0.36201	0
81.1366	-0.35333	0
81.18794	-0.34514	0
81.2393	-0.33767	0
81.29066	-0.33038	0
81.34205	-1.77821	-4
81.39444	-0.52545	0
81.44582	-0.43938	0
81.49718	-0.41696	0
81.54852	-0.4019	0
81.59985	-0.38867	0
81.65118	-0.37664	0
81.70257	-0.36686	0
81.75392	-0.35721	0
81.80526	-0.34831	0
81.8566	-0.33991	0
81.90795	-0.33204	0
81.95931	-0.32449	0
82.01068	-0.31765	0
82.06207	-0.31097	0
82.11342	-0.30478	0
82.1648	-1.70597	-4
82.21719	-0.49464	0
82.26857	-0.41152	0
82.3199	-0.39014	0
82.37125	-0.37611	0
82.42259	-0.36427	0
82.47395	-0.35386	0
82.52529	-0.34408	0
82.57664	-0.33513	0
82.62801	-0.32689	0
82.67936	-0.31907	0
82.73072	-0.31203	0
82.78208	-0.30521	0
82.83347	-0.29882	0
82.88484	-0.29279	0
82.9362	-0.28704	0
82.98755	-0.28143	0
83.03896	-1.64407	-4
83.09135	-0.46603	0
83.14271	-0.38581	0
83.19404	-0.36536	0
83.24536	-0.35234	0
83.29671	-0.34121	0
83.34808	-0.3314	0
83.39944	-0.32256	0
83.45079	-0.31439	0
83.50215	-0.30692	0
83.55352	-0.29975	0
83.60489	-0.29318	0
83.65627	-0.28714	0
83.70763	-0.28114	0
83.759	-0.27549	0
83.81037	-0.27022	0
83.86176	-0.26512	0
83.91311	-0.26037	0
83.96449	-1.57791	-4
84.01687	-0.43978	0
84.06822	-0.36234	0
84.11959	-0.34278	0
84.17094	-0.33025	0
84.22231	-0.32002	0
84.2737	-0.31087	0
84.32507	-0.30265	0
84.37643	-0.29511	0
84.42781	-0.28815	0
84.47916	-0.28174	0
84.5305	-0.27576	0
84.58188	-0.26999	0
84.63323	-0.26451	0
84.6846	-0.25946	0
84.73595	-0.25465	0
84.78731	-0.24993	0
84.83869	-0.24562	0
84.89005	-0.24133	0
84.94144	-1.51788	-4
84.99384	-0.41529	0
85.04518	-0.34051	0
85.09654	-0.32153	0
85.14791	-0.30981	0
85.19925	-0.30032	0
85.2506	-0.2919	0
85.30196	-0.28426	0
85.35329	-0.27724	0
85.40468	-0.27078	0
85.45607	-0.26496	0
85.50745	-0.25932	0
85.55883	-0.25402	0
85.61021	-0.24907	0
85.66158	-0.24439	0
85.71294	-0.23994	0
85.76428	-0.23567	0
85.81564	-0.23168	0
85.86698	-0.22762	0
85.91833	-0.22397	0
85.97075	-1.4819	-4
86.02315	-0.3946	0
86.07452	-0.32194	0
86.12589	-0.30387	0
86.17727	-0.29262	0
86.22863	-0.28364	0
86.28001	-0.27565	0
86.33137	-0.26853	0
86.38275	-0.26214	0
86.43412	-0.25615	0
86.48549	-0.25047	0
86.53687	-0.24526	0
86.58823	-0.24035	0
86.6396	-0.23547	0
86.69096	-0.23128	0
86.74231	-0.22713	0
86.79368	-0.22321	0
86.84502	-0.21948	0
86.89638	-0.21568	0
86.94773	-0.21228	0
86.99906	-0.20898	0
87.05145	-1.42792	-4
87.10386	-0.3749	0
87.1552	-0.30453	0
87.20657	-0.28691	0
87.25794	-0.27628	0
87.30928	-0.26761	0
87.36064	-0.25963	0
87.41201	-0.25334	0
87.46339	-0.24746	0
87.51476	-0.24189	0
87.56611	-0.23663	0
87.61747	-0.23185	0
87.66882	-0.22717	0
87.72018	-0.22288	0
87.77155	-0.21883	0
87.82289	-0.21499	0
87.87425	-0.21128	0
87.92558	-0.20768	0
87.97691	-0.20438	0
88.02826	-0.20134	0
88.07961	-0.19822	0
88.13095	-0.19517	0
88.18334	-1.37709	-4
88.23572	-0.35631	0
88.28708	-0.28799	0
88.33846	-0.27098	0
88.38982	-0.26089	0
88.44118	-0.25273	0
88.49255	-0.24573	0
88.54392	-0.23942	0
88.59526	-0.23367	0
88.64662	-0.22853	0
88.69796	-0.22372	0
88.7493	-0.21914	0
88.80065	-0.21487	0
88.85201	-0.21094	0
88.90337	-0.20717	0
88.95473	-0.20365	0
89.00605	-0.20021	0
89.05739	-0.19693	0
89.10874	-0.19392	0
89.16008	-0.1908	0
89.21143	-0.18799	0
89.26276	-0.18533	0
89.31409	-0.18268	0
89.36651	-1.331	-4
89.41889	-0.33893	0
89.47024	-0.27286	0
89.52161	-0.25635	0
89.57298	-0.24657	0
89.62437	-0.23888	0
89.67572	-0.23223	0
89.72706	-0.22637	0
89.77841	-0.22109	0
89.82976	-0.21624	0
89.88111	-0.21171	0
89.93247	-0.20755	0
89.98383	-0.20359	0
90.03519	-0.19992	0
90.08654	-0.19643	0
90.13788	-0.19292	0
90.18922	-0.18983	0
90.24056	-0.18683	0
90.29192	-0.18388	0
90.34326	-0.18115	0
90.39461	-0.17858	0
90.44596	-0.17582	0
90.4973	-0.17348	0
90.54865	-0.17113	0
90.60107	-1.28301	-4
90.65347	-0.32304	0
90.70484	-0.25856	0
90.75621	-0.24261	0
90.80757	-0.23341	0
90.85892	-0.22604	0
90.91027	-0.21987	0
90.9616	-0.21424	0
91.01296	-0.20923	0
91.06432	-0.20458	0
91.11568	-0.20041	0
91.16702	-0.19651	0
91.21837	-0.19286	0
91.26969	-0.18927	0
91.32104	-0.186	0
91.3724	-0.18288	0
91.42374	-0.17989	0
91.47509	-0.17711	0
91.52646	-0.17434	0
91.5778	-0.17174	0
91.62914	-0.16938	0
91.6805	-0.16692	0
91.73186	-0.16473	0
91.78323	-0.16259	0
91.83457	-0.16044	0
91.88695	-1.24087	-4
91.93938	-0.30798	0
91.99074	-0.2455	0
92.04208	-0.22995	0
92.09344	-0.22073	0
92.14479	-0.21386	0
92.19614	-0.20786	0
92.24749	-0.20266	0
92.29882	-0.19803	0
92.35017	-0.19383	0
92.40155	-0.18979	0
92.45289	-0.18617	0
92.50424	-0.18278	0
92.5556	-0.17945	0
92.60695	-0.17647	0
92.6583	-0.17364	0
92.70965	-0.17089	0
92.76101	-0.16824	0
92.81237	-0.16573	0
92.86372	-0.16321	0
92.91506	-0.16103	0
92.96638	-0.15884	0
93.01774	-0.15661	0
93.06908	-0.15461	0
93.12045	-0.1527	0
93.17179	-0.15071	0
93.22416	-1.19723	-4
93.27656	-0.29404	0
93.32793	-0.23335	0
93.37928	-0.21824	0
93.43063	-0.20954	0
93.48199	-0.20278	0
93.53334	-0.19728	0
93.58468	-0.19232	0
93.63602	-0.18785	0
93.68735	-0.18385	0
93.73871	-0.18009	0
93.79005	-0.17664	0
93.84141	-0.17349	0
93.89274	-0.17044	0
93.9441	-0.16749	0
93.99543	-0.16479	0
94.04679	-0.16225	0
94.09814	-0.15977	0
94.14949	-0.1574	0
94.20084	-0.15526	0
94.25218	-0.15308	0
94.30351	-0.1511	0
94.35486	-0.14903	0
94.40619	-0.14707	0
94.45753	-0.14525	0
94.50888	-0.14362	0
94.56024	-0.1417	0
94.61263	-1.15992	-4
94.66499	-0.28118	0
94.71635	-0.22203	0
94.76769	-0.20742	0
94.81905	-0.19901	0
94.87041	-0.19265	0
94.92175	-0.18731	0
94.97311	-0.18263	0
95.02447	-0.17844	0
95.07583	-0.17458	0
95.12717	-0.17119	0
95.1785	-0.16791	0
95.22985	-0.16493	0
95.2812	-0.16209	0
95.33254	-0.15929	0
95.3839	-0.15674	0
95.43525	-0.15438	0
95.48658	-0.15207	0
95.5379	-0.14993	0
95.58923	-0.14784	0
95.64059	-0.14584	0
95.69193	-0.14399	0
95.74328	-0.14213	0
95.79465	-0.14034	0
95.84602	-0.1386	0
95.89739	-0.13686	0
95.94878	-0.13518	0
96.00014	-0.13371	0
96.05254	-1.11983	-4
96.10496	-0.26888	0
96.1563	-0.21171	0
96.20766	-0.19725	0
96.259	-0.18918	0
96.31034	-0.18318	0
96.36167	-0.1781	0
96.41299	-0.1736	0
96.46432	-0.16963	0
96.51567	-0.16602	0
96.567	-0.16284	0
96.61835	-0.1598	0
96.66971	-0.15688	0
96.72107	-0.15429	0
96.77242	-0.15181	0
96.82376	-0.14944	0
96.87512	-0.1471	0
96.92647	-0.14507	0
96.97783	-0.14297	0
97.0292	-0.141	0
97.08057	-0.13917	0
97.13194	-0.13729	0
97.18331	-0.13556	0
97.23466	-0.13393	0
97.28604	-0.13231	0
97.33741	-0.13069	0
97.38878	-0.12921	0
97.44017	-0.12767	0
97.49153	-0.1262	0
97.54393	-1.08481	-4
97.59633	-0.25806	0
97.64768	-0.20217	0
97.69903	-0.18807	0
97.75037	-0.18019	0
97.8017	-0.17442	0
97.85304	-0.16953	0
97.90438	-0.16529	0
97.95573	-0.16158	0
98.00707	-0.15812	0
98.05842	-0.15507	0
98.10976	-0.15214	0
98.16112	-0.14952	0
98.21249	-0.14696	0
98.26382	-0.14463	0
98.31516	-0.14239	0
98.36655	-0.14019	0
98.41792	-0.13824	0
98.4693	-0.13636	0
98.52065	-0.13458	0
98.57202	-0.13283	0
98.62343	-0.13113	0
98.6748	-0.12954	0
98.7262	-0.12801	0
98.77758	-0.12649	0
98.82896	-0.12489	0
98.88033	-0.12353	0
98.93169	-0.12219	0
98.98306	-0.12086	0
99.03442	-0.11968	0
99.08683	-1.05666	-4
99.13921	-0.24785	0
99.19056	-0.19331	0
99.24191	-0.17966	0
99.29327	-0.17206	0
99.34465	-0.16652	0
99.39598	-0.16188	0
99.44731	-0.15782	0
99.49866	-0.15433	0
99.55	-0.15102	0
99.60136	-0.14802	0
99.65269	-0.14541	0
99.70405	-0.14284	0
99.75544	-0.14046	0
99.80682	-0.13831	0
99.85819	-0.13619	0
99.90958	-0.13416	0
99.96094	-0.13229	0
100.01233	-0.13042	0
100.06371	-0.12864	0
100.11508	-0.12708	0
100.16647	-0.12547	0
100.21782	-0.12389	0
100.26919	-0.12247	0
100.32058	-0.12104	0
100.37194	-0.11967	0
100.42331	-0.11835	0
100.47469	-0.11709	0
100.52606	-0.11577	0
100.57744	-0.11464	0
100.62881	-0.11344	0
100.68019	-0.11231	0
100.73157	-0.1113	0
100.78293	-0.11013	0
100.83429	-0.10922	0
100.88569	-0.10814	0
100.93705	-0.10714	0
100.98943	-0.99626	-4
101.0418	-0.22903	0
101.09315	-0.17704	0
101.14451	-0.16405	0
101.19586	-0.15703	0
101.24722	-0.15177	0
101.29858	-0.14751	0
101.34992	-0.144	0
101.40128	-0.14065	0
101.45266	-0.13786	0
101.50402	-0.13514	0
101.55543	-0.13273	0
101.60681	-0.13058	0
101.6582	-0.12848	0
101.70959	-0.12657	0
101.76095	-0.12464	0
101.8123	-0.12284	0
101.8637	-0.12122	0
101.91505	-0.11962	0
101.96642	-0.11819	0
102.01779	-0.11678	0
102.06917	-0.11535	0
102.12056	-0.11405	0
102.17194	-0.1128	0
102.2233	-0.11146	0
102.27467	-0.11034	0
102.32603	-0.10921	0
102.3774	-0.10798	0
102.42878	-0.10698	0
102.48014	-0.10599	0
102.53254	-0.98549	-4
102.58492	-0.22639	0
102.63625	-0.17499	0
102.68761	-0.16207	0
102.73897	-0.15503	0
102.79031	-0.14961	0
102.84168	-0.14537	0
[truncated: 7,720 more rows]
