# Supplementary material for: Visualized in-sensor computing
Source: Nat Commun. 2024 Apr 24;15:3454. doi: 10.1038/s41467-024-47630-9 (PMC11043433; doi:10.1038/s41467-024-47630-9)
Supplement: Supplementary file 6 — Source Data [file 41467_2024_47630_MOESM6_ESM.zip › Source Date/Supplementary Fig.26b.txt]

Ó¦±ä/%	Ó¦Á¦/MPa
0.8127	4.3802
0.8127	4.3802
0.8127	4.3802
1.0867	8.1194
1.3614	11.6083
1.6367	17.839
1.9177	26.0645
2.1869	33.9717
2.4582	40.3127
2.7371	46.1147
3.0045	51.7767
3.2874	56.8699
3.5532	61.6787
3.8358	65.7745
4.1019	69.4798
4.3863	72.7183
4.6533	75.7827
4.9307	78.8089
5.1974	81.7629
5.4773	84.6491
5.7544	87.6031
6.0202	90.7015
6.2994	93.7659
6.5781	96.9704
6.8503	100.1027
7.1252	103.3114
7.4081	106.5159
7.6788	109.8605
7.9581	113.2474
8.2401	116.592
8.5071	119.8686
8.7872	123.0731
9.0659	126.2436
9.3408	129.342
9.6146	132.3342
9.8959	135.2543
10.1682	138.1405
10.4477	140.9163
10.7263	143.4799
10.9949	146.0816
11.2796	148.5391
11.5567	150.9584
11.8311	153.3098
12.1094	155.589
12.3914	157.8342
12.6599	159.9352
12.9446	161.9979
13.223	164.0649
13.4912	165.9876
13.7741	167.8042
14.0533	169.6208
14.3286	171.4713
14.6057	173.2539
14.892	175.0323
15.1605	176.7767
15.441	178.5254
15.7239	180.1255
15.993	181.7299
16.2747	183.3682
16.5518	184.8622
16.8301	186.2883
17.1048	187.7823
17.3874	189.2084
17.6563	190.5241
17.9413	191.912
18.2199	193.1599
18.4897	194.3695
18.7738	195.5452
19.0518	196.6487
19.3265	197.6461
19.6048	198.5714
19.8871	199.5009
20.1563	200.3201
20.4382	201.1392
20.7199	201.7801
20.9894	202.3828
21.2701	202.9176
21.5509	203.4863
21.8268	203.8811
22.1048	204.1994
22.3889	204.5559
22.6605	204.8785
22.9419	205.1246
23.2208	205.3029
23.4937	205.4812
23.7753	205.5873
24.0521	205.6976
24.328	205.8037
24.6057	205.8759
24.8889	205.9438
25.1563	205.9099
25.4416	205.9099
25.7211	205.8759
25.9903	205.9099
26.2753	205.8037
26.5521	205.7655
26.8286	205.6976
27.1027	205.6255
27.3889	205.5194
27.6572	205.3411
27.9392	205.3029
28.2224	205.269
28.4918	205.235
28.7726	205.1246
29.0533	205.0567
29.3314	204.9846
29.6054	204.9846
29.8911	204.8785
30.1587	204.8403
30.4404	204.9124
30.7181	204.8785
30.9992	204.8063
31.2717	204.8063
31.5491	204.8063
31.8353	204.8063
32.1051	204.8403
32.3862	204.8785
32.6654	204.9124
32.9385	204.9464
33.2169	204.9846
33.4946	205.0907
33.7781	205.0907
34.0494	205.1246
34.3326	205.235
34.6021	205.3411
34.8874	205.3751
35.1642	205.409
35.4373	205.5194
35.7196	205.5873
35.9979	205.6594
36.2705	205.7316
36.5512	205.8759
36.835	206.0499
37.0999	206.1603
37.3828	206.2664
37.6654	206.4064
37.9385	206.5168
38.2166	206.5847
38.4973	206.6951
38.7701	206.8691
39.0482	207.0134
39.3341	207.1195
39.6021	207.2638
39.8825	207.3699
40.1617	207.4421
40.4373	207.6543
40.7169	207.7986
40.994	207.9386
41.2799	208.083
41.5488	208.223
41.8323	208.2952
42.11	208.4013
42.3837	208.5074
42.6614	208.7238
42.9422	208.9361
43.2166	209.0422
43.4937	209.1483
43.7759	209.2204
44.057	209.3987
44.3311	209.543
44.6069	209.6491
44.8914	209.8995
45.1614	210.0396
45.4428	210.1457
45.7217	210.2178
45.994	210.3961
46.2753	210.5022
46.5533	210.6805
46.828	210.8587
47.1069	211.0031
47.3798	211.1431
47.6578	211.2535
47.9434	211.3935
48.2221	211.5379
48.4912	211.7501
48.7756	211.8944
49.046	212.0726
49.3283	212.2127
49.6036	212.2849
49.8804	212.4249
50.1584	212.6414
50.4395	212.8196
50.7224	212.9597
50.9909	213.104
51.272	213.2101
51.5543	213.3162
51.8289	213.4223
52.1036	213.4945
52.385	213.7067
52.6587	213.9571
52.9392	214.1014
53.2178	214.2075
53.4995	214.3136
53.7717	214.3858
54.0506	214.5259
54.3366	214.6702
54.6045	214.8145
54.8849	215.0267
55.163	215.1667
55.4395	215.2771
55.7181	215.345
55.9958	215.4893
56.2689	215.6336
56.5506	215.8798
56.8332	216.0241
57.0999	216.1642
57.385	216.2745
57.663	216.3806
57.9443	216.4528
58.2184	216.5589
58.4955	216.8051
58.7766	216.9494
59.0466	217.1276
59.3326	217.1998
59.6079	217.1998
59.8825	217.2337
60.163	217.272
60.4434	217.446
60.7147	217.5563
60.9961	217.6242
61.2769	217.5181
61.5466	217.3781
61.8304	216.2745
62.1082	211.9623
62.3816	208.9021
62.659	207.2256
62.9425	205.8377
63.2211	204.3777
63.4903	202.9176
63.7753	201.4575
64.0515	200.0314
64.3353	198.7157
64.6018	197.5061
64.8868	196.3304
65.1627	195.0104
65.4462	193.4442
65.7178	191.8441
65.9958	190.0615
66.2766	188.1728
66.5488	186.3222
66.8317	184.6118
67.106	183.0456
67.3846	181.4794
67.6621	179.9472
67.9422	178.415
68.2147	176.9932
68.4949	175.6732
68.7759	174.107
69.0564	172.647
69.3314	171.0808
69.606	169.052
69.8877	166.7346
70.1682	164.2092
70.4401	161.217
70.7187	158.2247
70.9903	155.589
71.275	153.1315
71.5515	150.7122
71.8283	147.86
72.1066	145.1182
72.3883	142.8772
72.6572	140.4876
72.9407	137.9962
73.2202	135.6109
73.4967	133.4038
73.7701	131.3708
