# Supplementary material for: Visualized in-sensor computing
Source: Nat Commun. 2024 Apr 24;15:3454. doi: 10.1038/s41467-024-47630-9 (PMC11043433; doi:10.1038/s41467-024-47630-9)
Supplement: Supplementary file 6 — Source Data [file 41467_2024_47630_MOESM6_ESM.zip › Source Date/Supplementary Fig.2a.txt]

um	nm
0	-0.141
0.039	0.053
0.078	0.243
0.117	0.376
0.156	0.49
0.195	0.569
0.234	0.719
0.273	0.822
0.312	1.034
0.352	1.183
0.391	1.387
0.43	1.575
0.469	1.652
0.508	1.647
0.547	1.795
0.586	1.898
0.625	1.962
0.664	2.101
0.703	2.173
0.742	2.23
0.781	2.294
0.82	2.373
0.859	2.518
0.898	2.549
0.937	2.654
0.977	2.731
1.016	2.828
1.055	2.852
1.094	2.88
1.133	2.949
1.172	2.994
1.211	3.059
1.25	3.123
1.289	3.137
1.328	3.171
1.367	3.225
1.406	3.293
1.445	3.308
1.484	3.387
1.523	3.418
1.562	3.468
1.602	3.479
1.641	3.454
1.68	3.457
1.719	3.485
1.758	3.497
1.797	3.496
1.836	3.519
1.875	3.55
1.914	3.564
1.953	3.522
1.992	3.478
2.031	3.491
2.07	3.483
2.109	3.501
2.148	3.557
2.187	3.485
2.227	3.416
2.266	3.413
2.305	3.348
2.344	3.323
2.383	3.302
2.422	3.301
2.461	3.287
2.5	3.217
2.539	3.148
2.578	3.121
2.617	3.037
2.656	2.952
2.695	2.94
2.734	2.966
2.773	2.889
2.813	2.792
2.852	2.744
2.891	2.641
2.93	2.562
2.969	2.486
3.008	2.423
3.047	2.437
3.086	2.314
3.125	2.419
3.164	2.651
3.203	2.771
3.242	2.468
3.281	2.456
3.32	2.47
3.359	2.679
3.398	2.534
3.437	2.48
3.477	2.334
3.516	2.342
3.555	2.365
3.594	2.599
3.633	2.351
3.672	2.421
3.711	2.19
3.75	2.299
3.789	2.728
3.828	2.663
3.867	3.388
3.906	4.331
3.945	5.594
3.984	6.277
4.023	5.238
4.063	6.795
4.102	9.019
4.141	10.228
4.18	10.31
4.219	10.089
4.258	8.965
4.297	9.503
4.336	10.299
4.375	11.526
4.414	12.023
4.453	12.549
4.492	12.914
4.531	12.453
4.57	12.475
4.609	12.738
4.648	12.349
4.687	12.691
4.727	14.667
4.766	15.927
4.805	15.36
4.844	15.466
4.883	15.95
4.922	15.098
4.961	14.218
5	13.869
5.039	13.785
5.078	13.564
5.117	13.506
5.156	13.786
5.195	13.575
5.234	13.403
5.273	13.196
5.312	13.427
5.352	13.366
5.391	13.29
5.43	13.239
5.469	13.394
5.508	13.671
5.547	13.586
5.586	13.079
5.625	12.788
5.664	12.653
5.703	12.826
5.742	12.436
5.781	12.157
5.82	12.353
5.859	12.605
5.898	12.488
5.937	12.469
5.977	12.443
6.016	12.416
6.055	12.402
6.094	12.261
6.133	12.16
6.172	12.045
6.211	11.748
6.25	11.781
6.289	11.682
6.328	11.785
6.367	11.875
6.406	11.708
6.445	11.823
6.484	12.136
6.523	12.167
6.562	12.138
6.602	11.689
6.641	11.568
6.68	11.343
6.719	11.641
6.758	11.879
6.797	11.765
6.836	11.932
6.875	12.331
6.914	11.706
6.953	11.733
6.992	11.878
7.031	11.609
7.07	11.596
7.109	11.726
7.148	11.827
7.187	11.918
7.227	12.331
7.266	12.061
7.305	12.112
7.344	11.872
7.383	11.708
7.422	11.772
7.461	11.785
7.5	11.764
7.539	11.804
7.578	11.942
7.617	12.018
7.656	11.78
7.695	11.832
7.734	12.162
7.773	12.068
7.812	12.125
7.852	12.496
7.891	12.509
7.93	12.47
7.969	12.467
8.008	12.519
