# Supplementary material for: Visualized in-sensor computing
Source: Nat Commun. 2024 Apr 24;15:3454. doi: 10.1038/s41467-024-47630-9 (PMC11043433; doi:10.1038/s41467-024-47630-9)
Supplement: Supplementary file 6 — Source Data [file 41467_2024_47630_MOESM6_ESM.zip › Source Date/Supplementary Fig.2b.txt]

um	nm
0.016	-2.778
0.094	-2.825
0.172	-2.972
0.25	-2.89
0.328	-2.981
0.406	-2.967
0.484	-3.125
0.562	-3.115
0.641	-3.133
0.719	-3.201
0.797	-2.958
0.875	-2.484
0.953	-2.245
1.031	-2.546
1.109	-2.315
1.187	-2.22
1.266	-2.316
1.344	-2.5
1.422	-2.707
1.5	-3.172
1.578	-4.019
1.656	-4.278
1.734	-3.99
1.813	-4.138
1.891	-4.194
1.969	-4.58
2.047	-4.613
2.125	-4.521
2.203	-4.341
2.281	-4.243
2.359	-4.249
2.437	-4.65
2.516	-4.438
2.594	-4.278
2.672	-4.355
2.75	-4.559
2.828	-4.418
2.906	-4.4
2.984	-4.256
3.063	-4.284
3.141	-4.36
3.219	-4.531
3.297	-4.338
3.375	-4.539
3.453	-4.358
3.531	-4.823
3.609	-6.005
3.687	-6.344
3.766	-5.846
3.844	-1.324
3.922	4.669
4	10.052
4.078	10.922
4.156	1.276
4.234	-3.235
4.312	-3.357
4.391	-4.03
4.469	-8.736
4.547	-13.724
4.625	-17.126
4.703	-18.793
4.781	-19.714
4.859	-20.062
4.937	-20.024
5.016	-20.045
5.094	-19.914
5.172	-19.851
5.25	-19.838
5.328	-19.949
5.406	-19.991
5.484	-20.027
5.562	-20.066
5.641	-20.162
5.719	-20.299
5.797	-20.35
5.875	-20.39
5.953	-20.461
6.031	-20.571
6.109	-20.661
6.187	-20.703
6.266	-20.736
6.344	-20.771
6.422	-20.684
6.5	-20.637
6.578	-20.636
6.656	-20.717
6.734	-20.852
6.812	-20.89
6.891	-20.877
6.969	-20.765
7.047	-20.717
7.125	-20.638
7.203	-20.69
7.281	-20.574
7.359	-20.369
7.437	-20.311
7.516	-20.355
7.594	-20.498
7.672	-20.62
7.75	-20.761
7.828	-20.721
7.906	-20.482
7.984	-20.231
8.062	-20.374
