# Supplementary material for: Visualized in-sensor computing
Source: Nat Commun. 2024 Apr 24;15:3454. doi: 10.1038/s41467-024-47630-9 (PMC11043433; doi:10.1038/s41467-024-47630-9)
Supplement: Supplementary file 6 — Source Data [file 41467_2024_47630_MOESM6_ESM.zip › Source Date/Supplementary Fig.5.txt]

-3.999	0.0402
-4	0.0402
-3.999	0.0402
-3.998	0.0402
-3.997	0.0402
-3.996	0.0402
-3.995	0.0401
-3.994	0.0401
-3.993	0.0401
-3.992	0.0401
-3.991	0.04
-3.99	0.04
-3.989	0.04
-3.988	0.04
-3.987	0.04
-3.986	0.0399
-3.985	0.0399
-3.984	0.0399
-3.983	0.0399
-3.982	0.0399
-3.981	0.0398
-3.98	0.0398
-3.979	0.0398
-3.978	0.0398
-3.977	0.0398
-3.976	0.0397
-3.975	0.0397
-3.974	0.0397
-3.973	0.0397
-3.972	0.0397
-3.971	0.0396
-3.97	0.0396
-3.969	0.0396
-3.968	0.0396
-3.967	0.0396
-3.966	0.0395
-3.965	0.0395
-3.964	0.0395
-3.963	0.0395
-3.962	0.0395
-3.961	0.0394
-3.96	0.0394
-3.959	0.0394
-3.958	0.0394
-3.957	0.0394
-3.956	0.0393
-3.955	0.0393
-3.954	0.0393
-3.953	0.0393
-3.952	0.0393
-3.951	0.0392
-3.95	0.0392
-3.949	0.0392
-3.948	0.0392
-3.947	0.0392
-3.946	0.0391
-3.945	0.0391
-3.944	0.0391
-3.943	0.0391
-3.942	0.0391
-3.941	0.039
-3.94	0.039
-3.939	0.039
-3.938	0.039
-3.937	0.039
-3.936	0.0389
-3.935	0.0389
-3.934	0.0389
-3.933	0.0389
-3.932	0.0389
-3.931	0.0388
-3.93	0.0388
-3.929	0.0388
-3.928	0.0388
-3.927	0.0388
-3.926	0.0387
-3.925	0.0387
-3.924	0.0387
-3.923	0.0387
-3.922	0.0387
-3.921	0.0386
-3.92	0.0386
-3.919	0.0386
-3.918	0.0386
-3.917	0.0386
-3.916	0.0385
-3.915	0.0385
-3.914	0.0385
-3.913	0.0385
-3.912	0.0385
-3.911	0.0385
-3.91	0.0384
-3.909	0.0384
-3.908	0.0384
-3.907	0.0384
-3.906	0.0384
-3.905	0.0383
-3.904	0.0383
-3.903	0.0383
-3.902	0.0383
-3.901	0.0383
-3.9	0.0382
-3.899	0.0382
-3.898	0.0382
-3.897	0.0382
-3.896	0.0382
-3.895	0.0381
-3.894	0.0381
-3.893	0.0381
-3.892	0.0381
-3.891	0.0381
-3.89	0.038
-3.889	0.038
-3.888	0.038
-3.887	0.038
-3.886	0.038
-3.885	0.0379
-3.884	0.0379
-3.883	0.0379
-3.882	0.0379
-3.881	0.0379
-3.88	0.0378
-3.879	0.0378
-3.878	0.0378
-3.877	0.0378
-3.876	0.0378
-3.875	0.0378
-3.874	0.0377
-3.873	0.0377
-3.872	0.0377
-3.871	0.0377
-3.87	0.0377
-3.869	0.0376
-3.868	0.0376
-3.867	0.0376
-3.866	0.0376
-3.865	0.0376
-3.864	0.0376
-3.863	0.0375
-3.862	0.0375
-3.861	0.0375
-3.86	0.0375
-3.859	0.0375
-3.858	0.0374
-3.857	0.0374
-3.856	0.0374
-3.855	0.0374
-3.854	0.0374
-3.853	0.0373
-3.852	0.0373
-3.851	0.0373
-3.85	0.0373
-3.849	0.0373
-3.848	0.0373
-3.847	0.0372
-3.846	0.0372
-3.845	0.0372
-3.844	0.0372
-3.843	0.0372
-3.842	0.0371
-3.841	0.0371
-3.84	0.0371
-3.839	0.0371
-3.838	0.0371
-3.837	0.0371
-3.836	0.037
-3.835	0.037
-3.834	0.037
-3.833	0.037
-3.832	0.037
-3.831	0.0369
-3.83	0.0369
-3.829	0.0369
-3.828	0.0369
-3.827	0.0369
-3.826	0.0369
-3.825	0.0368
-3.824	0.0368
-3.823	0.0368
-3.822	0.0368
-3.821	0.0368
-3.82	0.0368
-3.819	0.0367
-3.818	0.0367
-3.817	0.0367
-3.816	0.0367
-3.815	0.0367
-3.814	0.0366
-3.813	0.0366
-3.812	0.0366
-3.811	0.0366
-3.81	0.0366
-3.809	0.0366
-3.808	0.0365
-3.807	0.0365
-3.806	0.0365
-3.805	0.0365
-3.804	0.0365
-3.803	0.0365
-3.802	0.0364
-3.801	0.0364
-3.8	0.0364
-3.799	0.0364
-3.798	0.0364
-3.797	0.0363
-3.796	0.0363
-3.795	0.0363
-3.794	0.0363
-3.793	0.0363
-3.792	0.0363
-3.791	0.0362
-3.79	0.0362
-3.789	0.0362
-3.788	0.0362
-3.787	0.0362
-3.786	0.0361
-3.785	0.0361
-3.784	0.0361
-3.783	0.0361
-3.782	0.0361
-3.781	0.0361
-3.78	0.036
-3.779	0.036
-3.778	0.036
-3.777	0.036
-3.776	0.036
-3.775	0.0359
-3.774	0.0359
-3.773	0.0359
-3.772	0.0359
-3.771	0.0359
-3.77	0.0359
-3.769	0.0358
-3.768	0.0358
-3.767	0.0358
-3.766	0.0358
-3.765	0.0358
-3.764	0.0358
-3.763	0.0357
-3.762	0.0357
-3.761	0.0357
-3.76	0.0357
-3.759	0.0357
-3.758	0.0356
-3.757	0.0356
-3.756	0.0356
-3.755	0.0356
-3.754	0.0356
-3.753	0.0356
-3.752	0.0355
-3.751	0.0355
-3.75	0.0355
-3.749	0.0355
-3.748	0.0355
-3.747	0.0354
-3.746	0.0354
-3.745	0.0354
-3.744	0.0354
-3.743	0.0354
-3.742	0.0354
-3.741	0.0353
-3.74	0.0353
-3.739	0.0353
-3.738	0.0353
-3.737	0.0353
-3.736	0.0353
-3.735	0.0352
-3.734	0.0352
-3.733	0.0352
-3.732	0.0352
-3.731	0.0352
-3.73	0.0352
-3.729	0.0351
-3.728	0.0351
-3.727	0.0351
-3.726	0.0351
-3.725	0.0351
-3.724	0.035
-3.723	0.035
-3.722	0.035
-3.721	0.035
-3.72	0.035
-3.719	0.035
-3.718	0.0349
-3.717	0.0349
-3.716	0.0349
-3.715	0.0349
-3.714	0.0349
-3.713	0.0348
-3.712	0.0348
-3.711	0.0348
-3.71	0.0348
-3.709	0.0348
-3.708	0.0348
-3.707	0.0347
-3.706	0.0347
-3.705	0.0347
-3.704	0.0347
-3.703	0.0347
-3.702	0.0347
-3.701	0.0346
-3.7	0.0346
-3.699	0.0346
-3.698	0.0346
-3.697	0.0346
-3.696	0.0346
-3.695	0.0345
-3.694	0.0345
-3.693	0.0345
-3.692	0.0345
-3.691	0.0345
-3.69	0.0344
-3.689	0.0344
-3.688	0.0344
-3.687	0.0344
-3.686	0.0344
-3.685	0.0344
-3.684	0.0343
-3.683	0.0343
-3.682	0.0343
-3.681	0.0343
-3.68	0.0343
-3.679	0.0343
-3.678	0.0342
-3.677	0.0342
-3.676	0.0342
-3.675	0.0342
-3.674	0.0342
-3.673	0.0341
-3.672	0.0341
-3.671	0.0341
-3.67	0.0341
-3.669	0.0341
-3.668	0.034
-3.667	0.034
-3.666	0.034
-3.665	0.034
-3.664	0.034
-3.663	0.034
-3.662	0.0339
-3.661	0.0339
-3.66	0.0339
-3.659	0.0339
-3.658	0.0339
-3.657	0.0339
-3.656	0.0338
-3.655	0.0338
-3.654	0.0338
-3.653	0.0338
-3.652	0.0338
-3.651	0.0338
-3.65	0.0337
-3.649	0.0337
-3.648	0.0337
-3.647	0.0337
-3.646	0.0337
-3.645	0.0337
-3.644	0.0336
-3.643	0.0336
-3.642	0.0336
-3.641	0.0336
-3.64	0.0336
-3.639	0.0336
-3.638	0.0335
-3.637	0.0335
-3.636	0.0335
-3.635	0.0335
-3.634	0.0335
-3.633	0.0335
-3.632	0.0334
-3.631	0.0334
-3.63	0.0334
-3.629	0.0334
-3.628	0.0334
-3.627	0.0334
-3.626	0.0333
-3.625	0.0333
-3.624	0.0333
-3.623	0.0333
-3.622	0.0333
-3.621	0.0333
-3.62	0.0333
-3.619	0.0332
-3.618	0.0332
-3.617	0.0332
-3.616	0.0332
-3.615	0.0332
-3.614	0.0332
-3.613	0.0331
-3.612	0.0331
-3.611	0.0331
-3.61	0.0331
-3.609	0.0331
-3.608	0.0331
-3.607	0.033
-3.606	0.033
-3.605	0.033
-3.604	0.033
-3.603	0.033
-3.602	0.033
-3.601	0.0329
-3.6	0.0329
-3.599	0.0329
-3.598	0.0329
-3.597	0.0329
-3.596	0.0329
-3.595	0.0328
-3.594	0.0328
-3.593	0.0328
-3.592	0.0328
-3.591	0.0328
-3.59	0.0328
-3.589	0.0327
-3.588	0.0327
-3.587	0.0327
-3.586	0.0327
-3.585	0.0327
-3.584	0.0327
-3.583	0.0326
-3.582	0.0326
-3.581	0.0326
-3.58	0.0326
-3.579	0.0326
-3.578	0.0326
-3.577	0.0325
-3.576	0.0325
-3.575	0.0325
-3.574	0.0325
-3.573	0.0325
-3.572	0.0325
-3.571	0.0324
-3.57	0.0324
-3.569	0.0324
-3.568	0.0324
-3.567	0.0324
-3.566	0.0324
-3.565	0.0323
-3.564	0.0323
-3.563	0.0323
-3.562	0.0323
-3.561	0.0323
-3.56	0.0323
-3.559	0.0322
-3.558	0.0322
-3.557	0.0322
-3.556	0.0322
-3.555	0.0322
-3.554	0.0322
-3.553	0.0321
-3.552	0.0321
-3.551	0.0321
-3.55	0.0321
-3.549	0.0321
-3.548	0.0321
-3.547	0.032
-3.546	0.032
-3.545	0.032
-3.544	0.032
-3.543	0.032
-3.542	0.032
-3.541	0.0319
-3.54	0.0319
-3.539	0.0319
-3.538	0.0319
-3.537	0.0319
-3.536	0.0319
-3.535	0.0318
-3.534	0.0318
-3.533	0.0318
-3.532	0.0318
-3.531	0.0318
-3.53	0.0318
-3.529	0.0317
-3.528	0.0317
-3.527	0.0317
-3.526	0.0317
-3.525	0.0317
-3.524	0.0317
-3.523	0.0316
-3.522	0.0316
-3.521	0.0316
-3.52	0.0316
-3.519	0.0316
-3.518	0.0316
-3.517	0.0315
-3.516	0.0315
-3.515	0.0315
-3.514	0.0315
-3.513	0.0315
-3.512	0.0315
-3.511	0.0314
-3.51	0.0314
-3.509	0.0314
-3.508	0.0314
-3.507	0.0314
-3.506	0.0314
-3.505	0.0313
-3.504	0.0313
-3.503	0.0313
-3.502	0.0313
-3.501	0.0313
-3.5	0.0313
-3.499	0.0312
-3.498	0.0312
-3.497	0.0312
-3.496	0.0312
-3.495	0.0312
-3.494	0.0312
-3.493	0.0311
-3.492	0.0311
-3.491	0.0311
-3.49	0.0311
-3.489	0.0311
-3.488	0.0311
-3.487	0.0311
-3.486	0.031
-3.485	0.031
-3.484	0.031
-3.483	0.031
-3.482	0.031
-3.481	0.031
-3.48	0.0309
-3.479	0.0309
-3.478	0.0309
-3.477	0.0309
-3.476	0.0309
-3.475	0.0309
-3.474	0.0308
-3.473	0.0308
-3.472	0.0308
-3.471	0.0308
-3.47	0.0308
-3.469	0.0308
-3.468	0.0307
-3.467	0.0307
-3.466	0.0307
-3.465	0.0307
-3.464	0.0307
-3.463	0.0307
-3.462	0.0307
-3.461	0.0306
-3.46	0.0306
-3.459	0.0306
-3.458	0.0306
-3.457	0.0306
-3.456	0.0305
-3.455	0.0305
-3.454	0.0305
-3.453	0.0305
-3.452	0.0305
-3.451	0.0305
-3.45	0.0305
-3.449	0.0304
-3.448	0.0304
-3.447	0.0304
-3.446	0.0304
-3.445	0.0304
-3.444	0.0304
-3.443	0.0303
-3.442	0.0303
-3.441	0.0303
-3.44	0.0303
-3.439	0.0303
-3.438	0.0303
-3.437	0.0302
-3.436	0.0302
-3.435	0.0302
-3.434	0.0302
-3.433	0.0302
-3.432	0.0302
-3.431	0.0301
-3.43	0.0301
-3.429	0.0301
-3.428	0.0301
-3.427	0.0301
-3.426	0.0301
-3.425	0.03
-3.424	0.03
-3.423	0.03
-3.422	0.03
-3.421	0.03
-3.42	0.03
-3.419	0.0299
-3.418	0.0299
-3.417	0.0299
-3.416	0.0299
-3.415	0.0299
-3.414	0.0299
-3.413	0.0298
-3.412	0.0298
-3.411	0.0298
-3.41	0.0298
-3.409	0.0298
-3.408	0.0298
-3.407	0.0298
-3.406	0.0297
-3.405	0.0297
-3.404	0.0297
-3.403	0.0297
-3.402	0.0297
-3.401	0.0297
-3.4	0.0296
-3.399	0.0296
-3.398	0.0296
-3.397	0.0296
-3.396	0.0296
-3.395	0.0296
-3.394	0.0295
-3.393	0.0295
-3.392	0.0295
-3.391	0.0295
-3.39	0.0295
-3.389	0.0295
-3.388	0.0294
-3.387	0.0294
-3.386	0.0294
-3.385	0.0294
-3.384	0.0294
-3.383	0.0294
-3.382	0.0293
-3.381	0.0293
-3.38	0.0293
-3.379	0.0293
-3.378	0.0293
-3.377	0.0293
-3.376	0.0293
-3.375	0.0292
-3.374	0.0292
-3.373	0.0292
-3.372	0.0292
-3.371	0.0292
-3.37	0.0292
-3.369	0.0291
-3.368	0.0291
-3.367	0.0291
-3.366	0.0291
-3.365	0.0291
-3.364	0.0291
-3.363	0.029
-3.362	0.029
-3.361	0.029
-3.36	0.029
-3.359	0.029
-3.358	0.029
-3.357	0.0289
-3.356	0.0289
-3.355	0.0289
-3.354	0.0289
-3.353	0.0289
-3.352	0.0289
-3.351	0.0289
-3.35	0.0288
-3.349	0.0288
-3.348	0.0288
-3.347	0.0288
-3.346	0.0288
-3.345	0.0288
-3.344	0.0287
-3.343	0.0287
-3.342	0.0287
-3.341	0.0287
-3.34	0.0287
-3.339	0.0287
-3.338	0.0286
-3.337	0.0286
-3.336	0.0286
-3.335	0.0286
-3.334	0.0286
-3.333	0.0286
-3.332	0.0286
-3.331	0.0285
-3.33	0.0285
-3.329	0.0285
-3.328	0.0285
-3.327	0.0285
-3.326	0.0285
-3.325	0.0284
-3.324	0.0284
-3.323	0.0284
-3.322	0.0284
-3.321	0.0284
-3.32	0.0284
-3.319	0.0283
-3.318	0.0283
-3.317	0.0283
-3.316	0.0283
-3.315	0.0283
-3.314	0.0283
-3.313	0.0282
-3.312	0.0282
-3.311	0.0282
-3.31	0.0282
-3.309	0.0282
-3.308	0.0282
-3.307	0.0282
-3.306	0.0281
-3.305	0.0281
-3.304	0.0281
-3.303	0.0281
-3.302	0.0281
-3.301	0.0281
-3.3	0.028
-3.299	0.028
-3.298	0.028
-3.297	0.028
-3.296	0.028
-3.295	0.028
-3.294	0.0279
-3.293	0.0279
-3.292	0.0279
-3.291	0.0279
-3.29	0.0279
-3.289	0.0279
-3.288	0.0279
-3.287	0.0278
-3.286	0.0278
-3.285	0.0278
-3.284	0.0278
-3.283	0.0278
-3.282	0.0278
-3.281	0.0277
-3.28	0.0277
-3.279	0.0277
-3.278	0.0277
-3.277	0.0277
-3.276	0.0277
-3.275	0.0276
-3.274	0.0276
-3.273	0.0276
-3.272	0.0276
-3.271	0.0276
-3.27	0.0276
-3.269	0.0276
-3.268	0.0275
-3.267	0.0275
-3.266	0.0275
-3.265	0.0275
-3.264	0.0275
-3.263	0.0275
-3.262	0.0274
-3.261	0.0274
-3.26	0.0274
-3.259	0.0274
-3.258	0.0274
-3.257	0.0274
-3.256	0.0274
-3.255	0.0273
-3.254	0.0273
-3.253	0.0273
-3.252	0.0273
-3.251	0.0273
-3.25	0.0273
-3.249	0.0272
-3.248	0.0272
-3.247	0.0272
-3.246	0.0272
-3.245	0.0272
-3.244	0.0272
-3.243	0.0271
-3.242	0.0271
-3.241	0.0271
-3.24	0.0271
-3.239	0.0271
-3.238	0.0271
-3.237	0.0271
-3.236	0.027
-3.235	0.027
-3.234	0.027
-3.233	0.027
-3.232	0.027
-3.231	0.027
-3.23	0.0269
-3.229	0.0269
-3.228	0.0269
-3.227	0.0269
-3.226	0.0269
-3.225	0.0269
-3.224	0.0269
-3.223	0.0268
-3.222	0.0268
-3.221	0.0268
-3.22	0.0268
-3.219	0.0268
-3.218	0.0268
-3.217	0.0267
-3.216	0.0267
-3.215	0.0267
-3.214	0.0267
-3.213	0.0267
-3.212	0.0267
-3.211	0.0266
-3.21	0.0266
-3.209	0.0266
-3.208	0.0266
-3.207	0.0266
-3.206	0.0266
-3.205	0.0266
-3.204	0.0265
-3.203	0.0265
-3.202	0.0265
-3.201	0.0265
-3.2	0.0265
-3.199	0.0265
-3.198	0.0264
-3.197	0.0264
-3.196	0.0264
-3.195	0.0264
-3.194	0.0264
-3.193	0.0264
-3.192	0.0264
-3.191	0.0263
-3.19	0.0263
-3.189	0.0263
-3.188	0.0263
-3.187	0.0263
-3.186	0.0263
-3.185	0.0262
-3.184	0.0262
-3.183	0.0262
-3.182	0.0262
-3.181	0.0262
-3.18	0.0262
-3.179	0.0262
-3.178	0.0261
-3.177	0.0261
-3.176	0.0261
-3.175	0.0261
-3.174	0.0261
-3.173	0.0261
-3.172	0.026
-3.171	0.026
-3.17	0.026
-3.169	0.026
-3.168	0.026
-3.167	0.026
-3.166	0.0259
-3.165	0.0259
-3.164	0.0259
-3.163	0.0259
-3.162	0.0259
-3.161	0.0259
-3.16	0.0259
-3.159	0.0258
-3.158	0.0258
-3.157	0.0258
-3.156	0.0258
-3.155	0.0258
-3.154	0.0258
-3.153	0.0257
-3.152	0.0257
-3.151	0.0257
-3.15	0.0257
-3.149	0.0257
-3.148	0.0257
-3.147	0.0257
-3.146	0.0256
-3.145	0.0256
-3.144	0.0256
-3.143	0.0256
-3.142	0.0256
-3.141	0.0256
-3.14	0.0255
-3.139	0.0255
-3.138	0.0255
-3.137	0.0255
-3.136	0.0255
-3.135	0.0255
-3.134	0.0255
-3.133	0.0254
-3.132	0.0254
-3.131	0.0254
-3.13	0.0254
-3.129	0.0254
-3.128	0.0254
-3.127	0.0253
-3.126	0.0253
-3.125	0.0253
-3.124	0.0253
-3.123	0.0253
-3.122	0.0253
-3.121	0.0253
-3.12	0.0252
-3.119	0.0252
-3.118	0.0252
-3.117	0.0252
-3.116	0.0252
-3.115	0.0252
-3.114	0.0252
-3.113	0.0251
-3.112	0.0251
-3.111	0.0251
-3.11	0.0251
-3.109	0.0251
-3.108	0.0251
-3.107	0.025
-3.106	0.025
-3.105	0.025
-3.104	0.025
-3.103	0.025
-3.102	0.025
-3.101	0.025
-3.1	0.0249
-3.099	0.0249
-3.098	0.0249
-3.097	0.0249
-3.096	0.0249
-3.095	0.0249
-3.094	0.0248
-3.093	0.0248
-3.092	0.0248
-3.091	0.0248
-3.09	0.0248
-3.089	0.0248
-3.088	0.0248
-3.087	0.0247
-3.086	0.0247
-3.085	0.0247
-3.084	0.0247
-3.083	0.0247
-3.082	0.0247
-3.081	0.0247
-3.08	0.0246
-3.079	0.0246
-3.078	0.0246
-3.077	0.0246
-3.076	0.0246
-3.075	0.0246
-3.074	0.0245
-3.073	0.0245
-3.072	0.0245
-3.071	0.0245
-3.07	0.0245
-3.069	0.0245
-3.068	0.0245
-3.067	0.0244
-3.066	0.0244
-3.065	0.0244
-3.064	0.0244
-3.063	0.0244
-3.062	0.0244
-3.061	0.0244
-3.06	0.0243
-3.059	0.0243
-3.058	0.0243
-3.057	0.0243
-3.056	0.0243
-3.055	0.0243
-3.054	0.0242
-3.053	0.0242
-3.052	0.0242
-3.051	0.0242
-3.05	0.0242
-3.049	0.0242
-3.048	0.0242
-3.047	0.0241
-3.046	0.0241
-3.045	0.0241
-3.044	0.0241
-3.043	0.0241
-3.042	0.0241
-3.041	0.0241
-3.04	0.024
-3.039	0.024
-3.038	0.024
-3.037	0.024
-3.036	0.024
-3.036	0.024
-3.035	0.024
-3.034	0.0239
-3.033	0.0239
-3.032	0.0239
-3.031	0.0239
-3.03	0.0239
-3.029	0.0239
-3.028	0.0238
-3.027	0.0238
-3.026	0.0238
-3.025	0.0238
-3.024	0.0238
-3.023	0.0238
-3.022	0.0238
-3.021	0.0237
-3.02	0.0237
-3.019	0.0237
-3.018	0.0237
-3.017	0.0237
-3.016	0.0237
-3.015	0.0237
-3.014	0.0236
-3.013	0.0236
-3.012	0.0236
-3.011	0.0236
-3.01	0.0236
-3.009	0.0236
-3.008	0.0235
-3.007	0.0235
-3.006	0.0235
-3.005	0.0235
-3.004	0.0235
-3.003	0.0235
-3.002	0.0235
-3.001	0.0234
-3	0.0234
-2.999	0.0234
-2.998	0.0234
-2.997	0.0234
-2.996	0.0234
-2.995	0.0234
-2.994	0.0233
-2.993	0.0233
-2.992	0.0233
-2.991	0.0233
-2.99	0.0233
-2.989	0.0233
-2.988	0.0233
-2.987	0.0232
-2.986	0.0232
-2.985	0.0232
-2.984	0.0232
-2.983	0.0232
-2.982	0.0232
-2.981	0.0232
-2.98	0.0231
-2.979	0.0231
-2.978	0.0231
-2.977	0.0231
-2.976	0.0231
-2.975	0.0231
-2.974	0.0231
-2.973	0.023
-2.972	0.023
-2.971	0.023
-2.97	0.023
-2.969	0.023
-2.968	0.023
-2.967	0.0229
-2.966	0.0229
-2.965	0.0229
-2.964	0.0229
-2.963	0.0229
-2.962	0.0229
-2.961	0.0229
-2.96	0.0228
-2.959	0.0228
-2.958	0.0228
-2.957	0.0228
-2.956	0.0228
-2.955	0.0228
-2.954	0.0228
-2.953	0.0227
-2.952	0.0227
-2.951	0.0227
-2.95	0.0227
-2.949	0.0227
-2.948	0.0227
-2.947	0.0227
-2.946	0.0226
-2.945	0.0226
-2.944	0.0226
-2.943	0.0226
-2.942	0.0226
-2.941	0.0226
-2.94	0.0226
-2.939	0.0225
-2.938	0.0225
-2.937	0.0225
-2.936	0.0225
-2.935	0.0225
-2.934	0.0225
-2.933	0.0225
-2.932	0.0224
-2.931	0.0224
-2.93	0.0224
-2.929	0.0224
-2.928	0.0224
-2.927	0.0224
-2.926	0.0223
-2.925	0.0223
-2.924	0.0223
-2.923	0.0223
-2.922	0.0223
-2.921	0.0223
-2.92	0.0223
-2.919	0.0222
-2.918	0.0222
-2.917	0.0222
-2.916	0.0222
-2.915	0.0222
-2.914	0.0222
-2.913	0.0222
-2.912	0.0221
-2.911	0.0221
-2.91	0.0221
-2.909	0.0221
-2.908	0.0221
-2.907	0.0221
-2.906	0.0221
-2.905	0.022
-2.904	0.022
-2.903	0.022
-2.902	0.022
-2.901	0.022
-2.9	0.022
-2.899	0.022
-2.898	0.0219
-2.897	0.0219
-2.896	0.0219
-2.895	0.0219
-2.894	0.0219
-2.893	0.0219
-2.892	0.0219
-2.891	0.0218
-2.89	0.0218
-2.889	0.0218
-2.888	0.0218
-2.887	0.0218
-2.886	0.0218
-2.885	0.0218
-2.884	0.0217
-2.883	0.0217
-2.882	0.0217
-2.881	0.0217
-2.88	0.0217
-2.879	0.0217
-2.878	0.0217
-2.877	0.0216
-2.876	0.0216
-2.875	0.0216
-2.874	0.0216
-2.873	0.0216
-2.872	0.0216
-2.871	0.0216
-2.87	0.0215
-2.869	0.0215
-2.868	0.0215
-2.867	0.0215
-2.866	0.0215
-2.865	0.0215
-2.864	0.0215
-2.863	0.0214
-2.862	0.0214
-2.861	0.0214
-2.86	0.0214
-2.859	0.0214
-2.858	0.0214
-2.857	0.0214
-2.856	0.0214
-2.855	0.0213
-2.854	0.0213
-2.853	0.0213
-2.852	0.0213
-2.851	0.0213
-2.85	0.0213
-2.849	0.0212
-2.848	0.0212
-2.847	0.0212
-2.846	0.0212
-2.845	0.0212
-2.844	0.0212
-2.843	0.0212
-2.842	0.0212
-2.841	0.0211
-2.84	0.0211
-2.839	0.0211
-2.838	0.0211
-2.837	0.0211
-2.836	0.0211
-2.835	0.0211
-2.834	0.021
-2.833	0.021
-2.832	0.021
-2.831	0.021
-2.83	0.021
-2.829	0.021
-2.828	0.021
-2.827	0.0209
-2.826	0.0209
-2.825	0.0209
-2.824	0.0209
-2.823	0.0209
-2.822	0.0209
-2.821	0.0209
-2.82	0.0208
-2.819	0.0208
-2.818	0.0208
-2.817	0.0208
-2.816	0.0208
-2.815	0.0208
-2.814	0.0208
-2.813	0.0207
-2.812	0.0207
-2.811	0.0207
-2.81	0.0207
-2.809	0.0207
-2.808	0.0207
-2.807	0.0207
-2.806	0.0206
-2.805	0.0206
-2.804	0.0206
-2.803	0.0206
-2.802	0.0206
-2.801	0.0206
-2.8	0.0206
-2.799	0.0205
-2.798	0.0205
-2.797	0.0205
-2.796	0.0205
-2.795	0.0205
-2.794	0.0205
-2.793	0.0205
-2.792	0.0204
-2.791	0.0204
-2.79	0.0204
-2.789	0.0204
-2.788	0.0204
-2.787	0.0204
-2.786	0.0204
-2.785	0.0203
-2.784	0.0203
-2.783	0.0203
-2.782	0.0203
-2.781	0.0203
-2.78	0.0203
-2.779	0.0203
-2.778	0.0202
-2.777	0.0202
-2.776	0.0202
-2.775	0.0202
-2.774	0.0202
-2.773	0.0202
-2.772	0.0202
-2.771	0.0202
-2.77	0.0201
-2.769	0.0201
-2.768	0.0201
-2.767	0.0201
-2.766	0.0201
-2.765	0.0201
-2.764	0.0201
-2.763	0.02
-2.762	0.02
-2.761	0.02
-2.76	0.02
-2.759	0.02
-2.758	0.02
-2.757	0.02
-2.756	0.0199
-2.755	0.0199
-2.754	0.0199
-2.753	0.0199
-2.752	0.0199
-2.751	0.0199
-2.75	0.0199
-2.749	0.0198
-2.748	0.0198
-2.747	0.0198
-2.746	0.0198
-2.745	0.0198
-2.744	0.0198
-2.743	0.0198
-2.742	0.0198
-2.741	0.0197
-2.74	0.0197
-2.739	0.0197
-2.738	0.0197
-2.737	0.0197
-2.736	0.0197
-2.735	0.0197
-2.734	0.0196
-2.733	0.0196
-2.732	0.0196
-2.731	0.0196
-2.73	0.0196
-2.729	0.0196
-2.728	0.0196
-2.727	0.0195
-2.726	0.0195
-2.725	0.0195
-2.724	0.0195
-2.723	0.0195
-2.722	0.0195
-2.721	0.0195
-2.72	0.0194
-2.719	0.0194
-2.718	0.0194
-2.717	0.0194
-2.716	0.0194
-2.715	0.0194
-2.714	0.0194
-2.713	0.0194
-2.712	0.0193
-2.711	0.0193
-2.71	0.0193
-2.709	0.0193
-2.708	0.0193
-2.707	0.0193
-2.706	0.0193
-2.705	0.0192
-2.704	0.0192
-2.703	0.0192
-2.702	0.0192
-2.701	0.0192
-2.7	0.0192
-2.699	0.0192
-2.698	0.0191
-2.697	0.0191
-2.696	0.0191
-2.695	0.0191
-2.694	0.0191
-2.693	0.0191
-2.692	0.0191
-2.691	0.0191
-2.69	0.019
-2.689	0.019
-2.688	0.019
-2.687	0.019
-2.686	0.019
-2.685	0.019
-2.684	0.019
-2.683	0.0189
-2.682	0.0189
-2.681	0.0189
-2.68	0.0189
-2.679	0.0189
-2.678	0.0189
-2.677	0.0189
-2.676	0.0188
-2.675	0.0188
-2.674	0.0188
-2.673	0.0188
-2.672	0.0188
-2.671	0.0188
-2.67	0.0188
-2.669	0.0187
-2.668	0.0187
-2.667	0.0187
-2.666	0.0187
-2.665	0.0187
-2.664	0.0187
-2.663	0.0187
-2.662	0.0186
-2.661	0.0186
-2.66	0.0186
-2.659	0.0186
-2.658	0.0186
-2.657	0.0186
-2.656	0.0186
-2.655	0.0186
-2.654	0.0185
-2.653	0.0185
-2.652	0.0185
-2.651	0.0185
-2.65	0.0185
-2.649	0.0185
-2.648	0.0185
-2.647	0.0184
-2.646	0.0184
-2.645	0.0184
-2.644	0.0184
-2.643	0.0184
-2.642	0.0184
-2.641	0.0184
-2.64	0.0184
-2.639	0.0183
-2.638	0.0183
-2.637	0.0183
-2.636	0.0183
-2.635	0.0183
-2.634	0.0183
-2.633	0.0183
-2.632	0.0182
-2.631	0.0182
-2.63	0.0182
-2.629	0.0182
-2.628	0.0182
-2.627	0.0182
-2.626	0.0182
-2.625	0.0181
-2.624	0.0181
-2.623	0.0181
-2.622	0.0181
-2.621	0.0181
-2.62	0.0181
-2.619	0.0181
-2.618	0.0181
-2.617	0.018
-2.616	0.018
-2.615	0.018
-2.614	0.018
-2.613	0.018
-2.612	0.018
-2.611	0.018
-2.61	0.0179
-2.609	0.0179
-2.608	0.0179
-2.607	0.0179
-2.606	0.0179
-2.605	0.0179
-2.604	0.0179
-2.603	0.0179
-2.602	0.0178
-2.601	0.0178
-2.6	0.0178
-2.599	0.0178
-2.598	0.0178
-2.597	0.0178
-2.596	0.0178
-2.595	0.0177
-2.594	0.0177
-2.593	0.0177
-2.592	0.0177
-2.591	0.0177
-2.59	0.0177
-2.589	0.0177
-2.588	0.0177
-2.587	0.0176
-2.586	0.0176
-2.585	0.0176
-2.584	0.0176
-2.583	0.0176
-2.582	0.0176
-2.581	0.0176
-2.58	0.0175
-2.579	0.0175
-2.578	0.0175
-2.577	0.0175
-2.576	0.0175
-2.575	0.0175
-2.574	0.0175
-2.573	0.0175
-2.572	0.0174
-2.571	0.0174
-2.57	0.0174
-2.569	0.0174
-2.568	0.0174
-2.567	0.0174
-2.566	0.0174
-2.565	0.0173
-2.564	0.0173
-2.563	0.0173
-2.562	0.0173
-2.561	0.0173
-2.56	0.0173
-2.559	0.0173
-2.558	0.0173
-2.557	0.0172
-2.556	0.0172
-2.555	0.0172
-2.554	0.0172
-2.553	0.0172
-2.552	0.0172
-2.551	0.0172
-2.55	0.0171
-2.549	0.0171
-2.548	0.0171
-2.547	0.0171
-2.546	0.0171
-2.545	0.0171
-2.544	0.0171
-2.543	0.017
-2.542	0.017
-2.541	0.017
-2.54	0.017
-2.539	0.017
-2.538	0.017
-2.537	0.017
-2.536	0.017
-2.535	0.0169
-2.534	0.0169
-2.533	0.0169
-2.532	0.0169
-2.531	0.0169
-2.53	0.0169
-2.529	0.0169
-2.528	0.0169
-2.527	0.0168
-2.526	0.0168
-2.525	0.0168
-2.524	0.0168
-2.523	0.0168
-2.522	0.0168
-2.521	0.0168
-2.52	0.0167
-2.519	0.0167
-2.518	0.0167
-2.517	0.0167
-2.516	0.0167
-2.515	0.0167
-2.514	0.0167
-2.513	0.0166
-2.512	0.0166
-2.511	0.0166
-2.51	0.0166
-2.509	0.0166
-2.508	0.0166
-2.507	0.0166
-2.506	0.0166
-2.505	0.0165
-2.504	0.0165
-2.503	0.0165
-2.502	0.0165
-2.501	0.0165
-2.5	0.0165
-2.499	0.0165
-2.498	0.0164
-2.497	0.0164
-2.496	0.0164
-2.495	0.0164
-2.494	0.0164
-2.493	0.0164
-2.492	0.0164
-2.491	0.0164
-2.49	0.0163
-2.489	0.0163
-2.488	0.0163
-2.487	0.0163
-2.486	0.0163
-2.485	0.0163
-2.484	0.0163
-2.483	0.0162
-2.482	0.0162
-2.481	0.0162
-2.48	0.0162
-2.479	0.0162
-2.478	0.0162
-2.477	0.0162
-2.476	0.0162
-2.475	0.0161
-2.474	0.0161
-2.473	0.0161
-2.472	0.0161
-2.471	0.0161
-2.47	0.0161
-2.469	0.0161
-2.468	0.016
-2.467	0.016
-2.466	0.016
-2.465	0.016
-2.464	0.016
-2.463	0.016
-2.462	0.016
-2.461	0.016
-2.46	0.0159
-2.459	0.0159
-2.458	0.0159
-2.457	0.0159
-2.456	0.0159
-2.455	0.0159
-2.454	0.0159
-2.453	0.0158
-2.452	0.0158
-2.451	0.0158
-2.45	0.0158
-2.449	0.0158
-2.448	0.0158
-2.447	0.0158
-2.446	0.0158
-2.445	0.0157
-2.444	0.0157
-2.443	0.0157
-2.442	0.0157
-2.441	0.0157
-2.44	0.0157
-2.439	0.0157
-2.438	0.0156
-2.437	0.0156
-2.436	0.0156
-2.435	0.0156
-2.434	0.0156
-2.433	0.0156
-2.432	0.0156
-2.431	0.0156
-2.43	0.0155
-2.429	0.0155
-2.428	0.0155
-2.427	0.0155
-2.426	0.0155
-2.425	0.0155
-2.424	0.0155
-2.423	0.0155
-2.422	0.0154
-2.421	0.0154
-2.42	0.0154
-2.419	0.0154
-2.418	0.0154
-2.417	0.0154
-2.416	0.0154
-2.415	0.0153
-2.414	0.0153
-2.413	0.0153
-2.412	0.0153
-2.411	0.0153
-2.41	0.0153
-2.409	0.0153
-2.408	0.0153
-2.407	0.0152
-2.406	0.0152
-2.405	0.0152
-2.404	0.0152
-2.403	0.0152
-2.402	0.0152
-2.401	0.0152
-2.4	0.0151
-2.399	0.0151
-2.398	0.0151
-2.397	0.0151
-2.396	0.0151
-2.395	0.0151
-2.394	0.0151
-2.393	0.0151
-2.392	0.015
-2.391	0.015
-2.39	0.015
-2.389	0.015
-2.388	0.015
-2.387	0.015
-2.386	0.015
-2.385	0.0149
-2.384	0.0149
-2.383	0.0149
-2.382	0.0149
-2.381	0.0149
-2.38	0.0149
-2.379	0.0149
-2.378	0.0149
-2.377	0.0148
-2.376	0.0148
-2.375	0.0148
-2.374	0.0148
-2.373	0.0148
-2.372	0.0148
-2.371	0.0148
-2.37	0.0148
-2.369	0.0147
-2.368	0.0147
-2.367	0.0147
-2.366	0.0147
-2.365	0.0147
-2.364	0.0147
-2.363	0.0147
-2.362	0.0146
-2.361	0.0146
-2.36	0.0146
-2.359	0.0146
-2.358	0.0146
-2.357	0.0146
-2.356	0.0146
-2.355	0.0146
-2.354	0.0145
-2.353	0.0145
-2.352	0.0145
-2.351	0.0145
-2.35	0.0145
-2.349	0.0145
-2.348	0.0145
-2.347	0.0144
-2.346	0.0144
-2.345	0.0144
-2.344	0.0144
-2.343	0.0144
-2.342	0.0144
-2.341	0.0144
-2.34	0.0144
-2.339	0.0143
-2.338	0.0143
-2.337	0.0143
-2.336	0.0143
-2.335	0.0143
-2.334	0.0143
-2.333	0.0143
-2.332	0.0143
-2.331	0.0142
-2.33	0.0142
-2.329	0.0142
-2.328	0.0142
-2.327	0.0142
-2.326	0.0142
-2.325	0.0142
-2.324	0.0141
-2.323	0.0141
-2.322	0.0141
-2.321	0.0141
-2.32	0.0141
-2.319	0.0141
-2.318	0.0141
-2.317	0.0141
-2.316	0.014
-2.315	0.014
-2.314	0.014
-2.313	0.014
-2.312	0.014
-2.311	0.014
-2.31	0.014
-2.309	0.014
-2.308	0.0139
-2.307	0.0139
-2.306	0.0139
-2.305	0.0139
-2.304	0.0139
-2.303	0.0139
-2.302	0.0139
-2.301	0.0138
-2.3	0.0138
-2.299	0.0138
-2.298	0.0138
-2.297	0.0138
-2.296	0.0138
-2.295	0.0138
-2.294	0.0138
-2.293	0.0137
-2.292	0.0137
-2.291	0.0137
-2.29	0.0137
-2.289	0.0137
-2.288	0.0137
-2.287	0.0137
-2.286	0.0137
-2.285	0.0136
-2.284	0.0136
-2.283	0.0136
-2.282	0.0136
-2.281	0.0136
-2.28	0.0136
-2.279	0.0136
-2.278	0.0135
-2.277	0.0135
-2.276	0.0135
-2.275	0.0135
-2.274	0.0135
-2.273	0.0135
-2.272	0.0135
-2.271	0.0135
-2.27	0.0134
-2.269	0.0134
-2.268	0.0134
-2.267	0.0134
-2.266	0.0134
-2.265	0.0134
-2.264	0.0134
-2.263	0.0134
-2.262	0.0133
-2.261	0.0133
-2.26	0.0133
-2.259	0.0133
-2.258	0.0133
-2.257	0.0133
-2.256	0.0133
-2.255	0.0132
-2.254	0.0132
-2.253	0.0132
-2.252	0.0132
-2.251	0.0132
-2.25	0.0132
-2.249	0.0132
-2.248	0.0132
-2.247	0.0131
-2.246	0.0131
-2.245	0.0131
-2.244	0.0131
-2.243	0.0131
-2.242	0.0131
-2.241	0.0131
-2.24	0.0131
-2.239	0.013
-2.238	0.013
-2.237	0.013
-2.236	0.013
-2.235	0.013
-2.234	0.013
-2.233	0.013
-2.232	0.0129
-2.231	0.0129
-2.23	0.0129
-2.229	0.0129
-2.228	0.0129
-2.227	0.0129
-2.226	0.0129
-2.225	0.0129
-2.224	0.0128
-2.223	0.0128
-2.222	0.0128
-2.221	0.0128
-2.22	0.0128
-2.219	0.0128
-2.218	0.0128
-2.217	0.0128
-2.216	0.0127
-2.215	0.0127
-2.214	0.0127
-2.213	0.0127
-2.212	0.0127
-2.211	0.0127
-2.21	0.0127
-2.209	0.0127
-2.208	0.0126
-2.207	0.0126
-2.206	0.0126
-2.205	0.0126
-2.204	0.0126
-2.203	0.0126
-2.202	0.0126
-2.201	0.0125
-2.2	0.0125
-2.199	0.0125
-2.198	0.0125
-2.197	0.0125
-2.196	0.0125
-2.195	0.0125
-2.194	0.0125
-2.193	0.0124
-2.192	0.0124
-2.191	0.0124
-2.19	0.0124
-2.189	0.0124
-2.188	0.0124
-2.187	0.0124
-2.186	0.0124
-2.185	0.0123
-2.184	0.0123
-2.183	0.0123
-2.182	0.0123
-2.181	0.0123
-2.18	0.0123
-2.179	0.0123
-2.178	0.0123
-2.177	0.0122
-2.176	0.0122
-2.175	0.0122
-2.174	0.0122
-2.173	0.0122
-2.172	0.0122
-2.171	0.0122
-2.17	0.0121
-2.169	0.0121
-2.168	0.0121
-2.167	0.0121
-2.166	0.0121
-2.165	0.0121
-2.164	0.0121
-2.163	0.0121
-2.162	0.012
-2.161	0.012
-2.16	0.012
-2.159	0.012
-2.158	0.012
-2.157	0.012
-2.156	0.012
-2.155	0.012
-2.154	0.0119
-2.153	0.0119
-2.152	0.0119
-2.151	0.0119
-2.15	0.0119
-2.149	0.0119
-2.148	0.0119
-2.147	0.0119
-2.146	0.0118
-2.145	0.0118
-2.144	0.0118
-2.143	0.0118
-2.142	0.0118
-2.141	0.0118
-2.14	0.0118
-2.139	0.0118
-2.138	0.0117
-2.137	0.0117
-2.136	0.0117
-2.135	0.0117
-2.134	0.0117
-2.133	0.0117
-2.132	0.0117
-2.131	0.0116
-2.13	0.0116
-2.129	0.0116
-2.128	0.0116
-2.127	0.0116
-2.126	0.0116
-2.125	0.0116
-2.124	0.0116
-2.123	0.0115
-2.122	0.0115
-2.121	0.0115
-2.12	0.0115
-2.119	0.0115
-2.118	0.0115
-2.117	0.0115
-2.116	0.0115
-2.115	0.0114
-2.114	0.0114
-2.113	0.0114
-2.112	0.0114
-2.111	0.0114
-2.11	0.0114
-2.109	0.0114
-2.108	0.0114
-2.107	0.0113
-2.106	0.0113
-2.105	0.0113
-2.104	0.0113
-2.103	0.0113
-2.102	0.0113
-2.101	0.0113
-2.1	0.0113
-2.099	0.0112
-2.098	0.0112
-2.097	0.0112
-2.096	0.0112
-2.095	0.0112
-2.094	0.0112
-2.093	0.0112
-2.092	0.0112
-2.091	0.0111
-2.09	0.0111
-2.089	0.0111
-2.088	0.0111
-2.087	0.0111
-2.086	0.0111
-2.085	0.0111
-2.084	0.0111
-2.083	0.011
-2.082	0.011
-2.081	0.011
-2.08	0.011
-2.079	0.011
-2.078	0.011
-2.077	0.011
-2.076	0.0109
-2.075	0.0109
-2.074	0.0109
-2.073	0.0109
-2.072	0.0109
-2.071	0.0109
-2.07	0.0109
-2.069	0.0109
-2.068	0.0108
-2.067	0.0108
-2.066	0.0108
-2.065	0.0108
-2.064	0.0108
-2.063	0.0108
-2.062	0.0108
-2.061	0.0108
-2.06	0.0107
-2.059	0.0107
-2.058	0.0107
-2.057	0.0107
-2.056	0.0107
-2.055	0.0107
-2.054	0.0107
-2.053	0.0107
-2.052	0.0106
-2.051	0.0106
-2.05	0.0106
-2.049	0.0106
-2.048	0.0106
-2.047	0.0106
-2.046	0.0106
-2.045	0.0106
-2.044	0.0105
-2.043	0.0105
-2.042	0.0105
-2.041	0.0105
-2.04	0.0105
-2.039	0.0105
-2.038	0.0105
-2.037	0.0105
-2.036	0.0104
-2.035	0.0104
-2.034	0.0104
-2.033	0.0104
-2.032	0.0104
-2.031	0.0104
-2.03	0.0104
-2.029	0.0104
-2.028	0.0103
-2.027	0.0103
-2.026	0.0103
-2.025	0.0103
-2.024	0.0103
-2.023	0.0103
-2.022	0.0103
-2.021	0.0103
-2.02	0.0102
-2.019	0.0102
-2.018	0.0102
-2.017	0.0102
-2.016	0.0102
-2.015	0.0102
-2.014	0.0102
-2.013	0.0102
-2.012	0.0101
-2.011	0.0101
-2.01	0.0101
-2.009	0.0101
-2.008	0.0101
-2.007	0.0101
-2.006	0.0101
-2.005	0.0101
-2.004	0.01
-2.003	0.01
[truncated: 14,003 more rows]
