# Supplementary material for: Visualized in-sensor computing
Source: Nat Commun. 2024 Apr 24;15:3454. doi: 10.1038/s41467-024-47630-9 (PMC11043433; doi:10.1038/s41467-024-47630-9)
Supplement: Supplementary file 6 — Source Data [file 41467_2024_47630_MOESM6_ESM.zip › Source Date/Supplementary Fig.6a.txt]

175	2086.59	2176.97
174.9	2179.66	2167.37
174.8	2264.65	2156.64
174.7	2236.85	2146.42
174.6	2234.39	2144.07
174.5	2163.17	2143.86
174.4	2140.9	2140.63
174.3	2095.26	2135.95
174.2	1954.97	2129.81
174.1	2084.24	2126.11
174	2226.81	2126.1
173.9	2093.22	2126.09
173.8	2174.08	2126.07
173.7	2130.72	2126.05
173.6	2089.42	2126.03
173.5	2258.66	2125.99
173.4	2299.12	2125.93
173.3	2098.1	2125.88
173.2	2235.61	2125.81
173.1	2176.03	2125.75
173	2227.32	2125.67
172.9	2229.72	2125.59
172.8	2254.74	2125.5
172.7	2224.49	2125.4
172.6	2168.12	2125.28
172.5	2287.92	2125.16
172.4	2365.29	2125.01
172.3	2303.38	2124.83
172.2	2441.43	2124.64
172.1	2340.62	2124.41
172	2546.39	2124.13
171.9	2498.74	2123.81
171.8	2548.85	2123.43
171.7	2751.92	2122.99
171.6	2795.42	2122.46
171.5	2858.65	2121.85
171.4	3090.02	2121.12
171.3	3249.32	2120.25
171.2	3472.11	2119.22
171.1	3572.5	2117.98
171	3983.08	2116.54
170.9	4433.15	2114.87
170.8	4864.73	2112.98
170.7	5319.81	2110.85
170.6	5652.29	2108.49
170.5	5901.13	2105.89
170.4	5891.5	2103.07
170.3	6339.26	2100.01
170.2	6584.87	2096.77
170.1	6646.76	2093.35
170	6803.66	2089.74
169.9	7046.44	2085.97
169.8	7090.18	2082.02
169.7	7328.31	2077.88
169.6	7750.42	2073.55
169.5	7996.23	2069.1
169.4	8287.61	2064.53
169.3	8672.53	2059.89
169.2	8721.41	2055.25
169.1	8306.01	2050.64
169	8246.39	2046.14
168.9	7701.2	2041.81
168.8	7153.69	2037.74
168.7	6483.95	2033.97
168.6	5800.59	2030.58
168.5	5236.45	2027.59
168.4	4484.45	2024.99
168.3	3994.64	2022.81
168.2	3411.56	2020.99
168.1	3056.05	2019.5
168	2782.77	2018.32
167.9	2548.48	2017.39
167.8	2568.69	2016.68
167.7	2470.91	2016.13
167.6	2307.21	2015.71
167.5	2287.72	2015.38
167.4	2117.73	2015.12
167.3	2200.16	2014.9
167.2	2205.18	2014.71
167.1	2217.76	2014.56
167	2107.86	2014.42
166.9	2099.65	2014.29
166.8	2187.02	2014.17
166.7	2079.26	2014.03
166.6	2232.02	2013.87
166.5	2188.34	2013.72
166.4	2176.85	2013.55
166.3	2437.6	2013.37
166.2	2305.73	2013.15
166.1	2261.46	2012.9
166	2347.7	2012.6
165.9	2413.99	2012.26
165.8	2550.18	2011.85
165.7	2565.62	2011.39
165.6	2780.93	2010.87
165.5	2847.58	2010.26
165.4	3013.81	2009.57
165.3	3070.12	2008.79
165.2	3180.07	2007.93
165.1	3499.52	2007
165	3427.61	2006.01
164.9	3593.2	2004.96
164.8	3501.72	2003.84
164.7	3492.53	2002.67
164.6	3492.93	2001.42
164.5	3545.07	2000.1
164.4	3679.94	1998.71
164.3	3834.61	1997.26
164.2	4182.66	1995.76
164.1	4136.37	1994.19
164	4363.26	1992.58
163.9	4309.59	1990.96
163.8	4374.12	1989.36
163.7	4304.41	1987.8
163.6	4109.74	1986.31
163.5	3573.48	1984.93
163.4	3305.2	1983.65
163.3	3073.97	1982.53
163.2	2887	1981.57
163.1	2621.9	1980.76
163	2607.82	1980.11
162.9	2239.58	1979.6
162.8	2158.18	1979.21
162.7	2090.27	1978.9
162.6	2204.95	1978.67
162.5	2084.16	1978.5
162.4	1968.65	1978.37
162.3	2121.51	1978.29
162.2	2039.98	1978.21
162.1	2018.51	1978.15
162	1906.92	1978.08
161.9	2105.71	1978.03
161.8	2109.59	1977.98
161.7	2068.54	1977.92
161.6	2036.73	1977.87
161.5	2029.56	1977.82
161.4	2011.98	1977.77
161.3	2118.77	1977.71
161.2	2089.48	1977.65
161.1	1969.4	1977.61
161	1996.48	1977.57
160.9	2014.79	1977.53
160.8	2088.4	1977.5
160.7	1962.36	1977.47
160.6	1946.21	1977.45
160.5	2018.68	1977.45
160.4	2053.12	1977.44
160.3	1900	1977.44
160.2	1960.14	1977.42
160.1	1909.15	1977.41
160	1936.55	1977.4
