# Supplementary material for: Visualized in-sensor computing
Source: Nat Commun. 2024 Apr 24;15:3454. doi: 10.1038/s41467-024-47630-9 (PMC11043433; doi:10.1038/s41467-024-47630-9)
Supplement: Supplementary file 6 — Source Data [file 41467_2024_47630_MOESM6_ESM.zip › Source Date/Supplementary Fig.6b.txt]

697.5	18995	18912.8
697.4	18734.7	18812
697.3	18390.4	18649.4
697.2	18758.8	18425.7
697.1	18317.8	18202.3
697	17927.4	17984.6
696.9	17804.5	17754.7
696.8	17965.3	17529.9
696.7	17377.8	17358.8
696.6	16755.1	17158.6
696.5	16804	16936.9
696.4	16466.4	16731.9
696.3	16261.9	16534.6
696.2	16507.7	16360.5
696.1	16556.8	16213.2
696	15878.6	16133.4
695.9	15673.2	16049.8
695.8	15633.7	15955.2
695.7	16050.8	15889.9
695.6	15756.9	15799.7
695.5	15877.8	15727.3
695.4	15884.1	15665.9
695.3	15425.2	15607.4
695.2	15544.3	15566.8
695.1	15515.6	15484.4
695	15760.1	15459.6
694.9	15202.7	15408.4
694.8	15030.5	15372.2
694.7	15186.8	15363
694.6	15144.3	15343.6
694.5	15484	15343.2
694.4	15315	15327.5
694.3	15485.4	15324.7
694.2	15323.9	15324.7
694.1	15331.5	15324.7
694	15670.3	15324.6
693.9	15457	15324.5
693.8	15143.5	15324.5
693.7	15371.4	15324.4
693.6	15460.4	15324.3
693.5	15647.9	15324.2
693.4	15675.8	15324.1
693.3	15918.1	15324
693.2	15777.9	15323.8
693.1	16178.4	15323.6
693	15956.7	15323.4
692.9	16643.9	15323.1
692.8	16883.4	15322.8
692.7	17141.4	15322.4
692.6	17026.7	15321.9
692.5	17315	15321.4
692.4	17766.3	15320.8
692.3	18585.4	15320
692.2	19092.7	15319.1
692.1	19613.7	15318.1
692	20753.8	15316.9
691.9	21440	15315.4
691.8	22807.2	15313.6
691.7	24747.2	15311.4
691.6	26773.9	15308.6
691.5	28957.7	15305.2
691.4	32729.3	15301
691.3	37185.2	15295.7
691.2	43163.9	15289.1
691.1	50778.7	15280.8
691	59600.5	15270.5
690.9	71245.4	15257.7
690.8	84975.7	15241.7
690.7	101768	15222.1
690.6	123141	15198.1
690.5	147582	15169
690.4	176218	15134.2
690.3	209199	15092.9
690.2	247479	15044.5
690.1	283282	14988.4
690	325115	14924.3
689.9	370679	14852.1
689.8	412727	14771.9
689.7	450117	14684
689.6	483757	14589.2
689.5	510666	14488.4
689.4	529563	14382.9
689.3	541103	14274.1
689.2	541319	14163.7
689.1	531284	14053.6
689	511209	13945.4
688.9	479350	13840.7
688.8	443508	13741
688.7	400704	13647.5
688.6	356961	13561.2
688.5	314704	13482.8
688.4	271068	13412.6
688.3	230973	13350.8
688.2	197753	13297
688.1	163284	13250.9
688	135674	13211.8
687.9	111778	13179
687.8	92374.6	13151.8
687.7	76010.3	13129.4
687.6	65945.3	13111.2
687.5	54522.2	13096.3
687.4	46372.4	13084.3
687.3	39619	13074.6
687.2	35406.7	13066.6
687.1	31693.9	13060.1
687	29126	13054.8
686.9	28344.9	13050.5
686.8	23908.5	13046.8
686.7	22701.3	13043.8
686.6	20814.1	13041.2
686.5	19804.8	13038.9
686.4	19413.2	13037
686.3	18489.5	13035.3
686.2	18250.6	13033.9
686.1	18065	13032.6
686	17095.8	13031.5
685.9	16720.6	13030.5
685.8	16723.7	13029.5
685.7	15988.7	13028.6
685.6	16181.8	13027.8
685.5	15995.1	13027.1
685.4	16104.2	13026.4
685.3	15484.7	13025.7
685.2	15312.9	13025.1
685.1	15250.3	13024.6
685	15252.4	13024.1
684.9	14830.9	13023.6
684.8	14823.9	13023.1
684.7	14884.4	13022.6
684.6	14605	13022.2
684.5	14667.8	13021.9
684.4	14741.5	13021.5
684.3	14220.2	13021.2
684.2	13906.9	13020.9
684.1	13820.9	13020.6
684	13886.8	13020.4
683.9	14144.3	13020.1
683.8	13929	13019.9
683.7	13795.6	13019.7
683.6	13894.7	13019.5
683.5	13730.1	13019.3
683.4	13635.6	13019.2
683.3	13739.7	13019
683.2	13759	13018.8
683.1	13616.1	13018.6
683	13883.4	13018.5
682.9	13687.8	13018.3
682.8	13506.8	13018.2
682.7	13734.7	13018.1
682.6	13458.6	13017.9
682.5	13677.8	13017.8
