# Supplementary material for: Visualized in-sensor computing
Source: Nat Commun. 2024 Apr 24;15:3454. doi: 10.1038/s41467-024-47630-9 (PMC11043433; doi:10.1038/s41467-024-47630-9)
Supplement: Supplementary file 6 — Source Data [file 41467_2024_47630_MOESM6_ESM.zip › Source Date/Supplementary Fig.6c.txt]

175	3056.65	3148.99
174.9	3232.18	3147.82
174.8	3158.14	3146.64
174.7	3129.82	3145.21
174.6	3006.54	3144.06
174.5	3163.11	3140.84
174.4	3127.13	3135.77
174.3	3173.71	3115.95
174.2	3066.81	3103.82
174.1	3167.03	3094.93
174	3112.77	3093.62
173.9	3113.84	3082.64
173.8	3025.17	3066.37
173.7	3054.45	3047.74
173.6	3033.62	3039.76
173.5	3101.96	3030.8
173.4	3110.92	3021.74
173.3	2990.27	3003.52
173.2	2838.61	2985.12
173.1	2978.06	2973.65
173	3051.98	2965.33
172.9	3119.38	2954.37
172.8	2922.94	2944.63
172.7	2742.95	2938.13
172.6	2888.26	2938
172.5	2978.34	2937.8
172.4	2977.82	2937.58
172.3	2976.93	2937.37
172.2	2844.11	2937.15
172.1	3080.16	2936.88
172	3072.79	2936.5
171.9	3026.7	2936.08
171.8	3114.33	2935.59
171.7	3122.02	2935.02
171.6	3147.65	2934.34
171.5	3055.17	2933.48
171.4	3183.87	2932.41
171.3	3311.27	2931.14
171.2	3349.44	2929.58
171.1	3522.04	2927.71
171	3839.03	2925.53
170.9	3852.87	2923.02
170.8	4060.4	2920.07
170.7	4253.86	2916.71
170.6	4298.09	2912.88
170.5	4303.69	2908.58
170.4	4731.1	2903.79
170.3	4666.97	2898.53
170.2	5033.59	2892.85
170.1	5072.37	2886.74
170	5328.9	2880.14
169.9	5554.75	2873.12
169.8	5328.18	2865.67
169.7	5664.28	2857.89
169.6	6010.62	2849.73
169.5	5773.64	2841.2
169.4	5880.39	2832.34
169.3	5896.41	2823.21
169.2	5995.67	2813.91
169.1	6315.74	2804.45
169	6268.13	2794.97
168.9	6233.27	2785.66
168.8	6062.16	2776.53
168.7	5894.22	2767.73
168.6	5591.69	2759.34
168.5	5297.02	2751.44
168.4	4995.65	2744.21
168.3	4561.18	2737.69
168.2	4241.22	2731.89
168.1	4068.02	2726.76
168	3748.41	2722.32
167.9	3510.25	2718.51
167.8	3489.43	2715.3
167.7	3464.11	2712.57
167.6	3256.07	2710.23
167.5	3165.45	2708.2
167.4	3000.94	2706.41
167.3	3165.34	2704.78
167.2	3069.96	2703.25
167.1	3091.23	2701.77
167	3086.11	2700.28
166.9	3144.27	2698.66
166.8	3144.61	2696.88
166.7	3235.55	2694.86
166.6	3534.37	2692.53
166.5	3669.08	2689.79
166.4	3777.96	2686.59
166.3	3912.72	2682.84
166.2	4265.74	2678.4
166.1	4578.68	2673.2
166	4808.84	2667.13
165.9	5115.59	2660.09
165.8	5659.03	2652
165.7	5981.46	2642.81
165.6	6456.44	2632.51
165.5	7079.82	2621.07
165.4	7543.89	2608.57
165.3	7838.01	2594.93
165.2	7983.31	2580.21
165.1	8398.88	2564.54
165	8501.73	2547.97
164.9	8912.87	2530.45
164.8	9071.3	2512.21
164.7	9020.06	2493.3
164.6	9233.77	2473.77
164.5	9862.32	2453.59
164.4	9617.36	2432.94
164.3	9859.29	2411.94
164.2	9966.73	2390.89
164.1	10234.8	2370.09
164	9928.72	2349.77
163.9	9645.94	2330.26
163.8	8875.95	2311.87
163.7	7919.17	2294.82
163.6	7009.11	2279.34
163.5	6019.6	2265.6
163.4	5432	2253.73
163.3	4415.71	2243.74
163.2	3816.58	2235.6
163.1	3256.13	2229.12
163	3082.26	2224.06
162.9	2767.11	2220.2
162.8	2588.07	2217.29
162.7	2565.71	2215.17
162.6	2541.19	2213.59
162.5	2434.41	2212.41
162.4	2446.96	2211.45
162.3	2403.04	2210.67
162.2	2400.68	2210.05
162.1	2291.38	2209.53
162	2404.55	2209.06
161.9	2378.19	2208.66
161.8	2204.78	2208.29
161.7	2191.7	2207.95
161.6	2348.7	2207.68
161.5	2307.76	2207.44
161.4	2282.62	2207.22
161.3	2334.38	2207.03
161.2	2151.79	2206.84
161.1	2287.43	2206.6
161	2236.5	2206.35
160.9	2269.58	2206.15
160.8	2368.61	2205.93
160.7	2401.57	2205.71
160.6	2199.98	2205.55
160.5	2180.75	2205.33
160.4	2368.85	2205.15
160.3	2300.02	2204.95
160.2	2096.15	2204.76
160.1	2357.54	2204.6
160	2184.89	2204.47
