# Supplementary material for: Visualized in-sensor computing
Source: Nat Commun. 2024 Apr 24;15:3454. doi: 10.1038/s41467-024-47630-9 (PMC11043433; doi:10.1038/s41467-024-47630-9)
Supplement: Supplementary file 6 — Source Data [file 41467_2024_47630_MOESM6_ESM.zip › Source Date/Supplementary Fig.6d.txt]

697.5	19067.2	18956
697.4	19064.2	18856.5
697.3	18895.9	18702.9
697.2	17978.7	18637
697.1	18502.4	18540.6
697	18364.3	18443.5
696.9	18191	18338.9
696.8	18082.7	18224.4
696.7	18509.7	18073.3
696.6	18078.3	18038.6
696.5	18144.5	17929.2
696.4	17916.5	17821.5
696.3	17804.5	17716.9
696.2	17233.6	17660.9
696.1	17597.2	17586.5
696	17299	17526.9
695.9	17179.7	17419
695.8	17040.1	17342.5
695.7	17466.8	17287.8
695.6	17691.8	17283.5
695.5	17422.5	17244.1
695.4	16957.6	17241.1
695.3	17075	17214.2
695.2	17202.5	17189.6
695.1	17186.5	17138.6
695	17163.1	17080.8
694.9	17420.5	17041.5
694.8	16832.5	17041.5
694.7	16948.9	17041.4
694.6	16982.9	17041.4
694.5	16967.1	17041.3
694.4	16720.1	17041.2
694.3	17095.5	17041.2
694.2	17257.7	17041.1
694.1	17151.7	17041
694	17245.7	17040.9
693.9	17161.1	17040.8
693.8	17294.2	17040.7
693.7	17324.7	17040.5
693.6	17537.3	17040.4
693.5	17740.8	17040.2
693.4	17631.2	17039.9
693.3	17469.1	17039.7
693.2	17653.5	17039.4
693.1	17912	17039.1
693	17897.9	17038.7
692.9	18210.6	17038.3
692.8	18142.4	17037.8
692.7	18593	17037.2
692.6	18955.7	17036.5
692.5	19258	17035.7
692.4	19661.8	17034.8
692.3	20085.3	17033.6
692.2	20724.9	17032.3
692.1	21596.9	17030.6
692	22967.1	17028.6
691.9	23703.5	17026.1
691.8	25295.2	17023.1
691.7	27901.7	17019.3
691.6	30015.6	17014.6
691.5	33044.1	17008.8
691.4	37583	17001.5
691.3	42532.9	16992.5
691.2	48942.3	16981.3
691.1	57281.8	16967.5
691	67477.8	16950.7
690.9	78723.5	16930.2
690.8	91637.2	16905.4
690.7	107534	16875.8
690.6	125763	16840.7
690.5	145993	16799.6
690.4	169127	16752.2
690.3	191988	16697.9
690.2	214668	16636.5
690.1	239169	16568.1
690	260244	16493
689.9	284697	16411.4
689.8	302028	16324.1
689.7	315136	16232
689.6	321900	16136.2
689.5	327832	16037.9
689.4	328031	15938.5
689.3	321029	15839.5
689.2	309100	15742.4
689.1	293036	15648.4
689	272030	15558.8
688.9	248007	15474.5
688.8	224438	15396.3
688.7	199153	15324.9
688.6	174889	15260.4
688.5	154402	15203.1
688.4	131208	15152.7
688.3	114126	15109.1
688.2	97474.5	15071.6
688.1	82120.1	15039.7
688	69186.1	15012.8
687.9	59676.8	14990.3
687.8	52302	14971.7
687.7	44147.5	14956.3
687.6	40439.5	14943.6
687.5	35282.5	14933.2
687.4	31706.4	14924.6
687.3	28327.1	14917.5
687.2	26633.4	14911.6
687.1	24769.4	14906.7
687	23649.5	14902.6
686.9	23368.8	14899.2
686.8	21116.5	14896.3
686.7	20312.2	14893.8
686.6	19366	14891.6
686.5	18634.6	14889.8
686.4	18328.9	14888.1
686.3	18129.6	14886.7
686.2	17934.5	14885.5
686.1	17504.8	14884.4
686	17269.4	14883.4
685.9	17172.9	14882.4
685.8	17172.9	14881.6
685.7	17300.2	14880.8
685.6	17036.1	14880
685.5	16861.4	14879.2
685.4	16442.4	14878.5
685.3	16700.5	14877.9
685.2	16815.3	14877.2
685.1	16766.3	14876.6
685	16524.4	14876
684.9	16497.4	14875.4
684.8	16306.8	14874.9
684.7	16239.3	14874.4
684.6	16018.6	14874
684.5	15953.8	14873.5
684.4	15392.1	14873.1
684.3	16233.2	14872.7
684.2	15926.3	14872.4
684.1	15817.7	14872
684	15702.2	14871.7
683.9	15789.4	14871.4
683.8	15819.1	14871
683.7	15739.7	14870.7
683.6	15725.1	14870.4
683.5	15882	14870.1
683.4	15796.6	14869.8
683.3	15517.8	14869.5
683.2	15681.1	14869.3
683.1	15465.6	14869
683	15602	14868.7
682.9	15514.7	14868.5
682.8	15659.3	14868.3
682.7	15439	14868
682.6	15460.1	14867.8
682.5	15389.2	14867.6
