# Supplementary material for: Visualized in-sensor computing
Source: Nat Commun. 2024 Apr 24;15:3454. doi: 10.1038/s41467-024-47630-9 (PMC11043433; doi:10.1038/s41467-024-47630-9)
Supplement: Supplementary file 6 — Source Data [file 41467_2024_47630_MOESM6_ESM.zip › Source Date/Supplementary Fig.7.txt]

Time	DrainI	GateV
-3.47366E-6	-0.06451	0
0.05141	-0.06457	0
0.10281	-0.06467	0
0.15422	-0.0647	0
0.20565	-0.06485	0
0.25702	-0.06496	0
0.30839	-0.06504	0
0.35979	-0.06517	0
0.41119	-0.06526	0
0.46258	-0.06538	0
0.51399	-0.06551	0
0.56541	-0.06559	0
0.6168	-0.06574	0
0.66822	-0.06576	0
0.71963	-0.06583	0
0.771	-0.06594	0
0.82238	-0.06606	0
0.87375	-0.06615	0
0.92513	-0.0662	0
0.97653	-0.06635	0
1.02793	-0.06644	0
1.07934	-0.06642	0
1.13074	-0.0666	0
1.18215	-0.06668	0
1.23357	-0.06681	0
1.28497	-0.06685	0
1.33637	-0.0669	0
1.38775	-0.06704	0
1.43915	-0.06712	0
1.49055	-0.06723	0
1.54194	-0.06733	0
1.59334	-0.06739	0
1.64474	-0.06742	0
1.69614	-0.06755	0
1.74756	-0.06763	0
1.79897	-0.06772	0
1.85038	-0.0678	0
1.9018	-0.06785	0
1.95322	-0.06794	0
2.0046	-0.06804	0
2.056	-0.06821	0
2.10845	-0.06829	0
2.16092	-0.06835	0
2.21231	-0.06838	0
2.26372	-0.06852	0
2.31512	-0.06851	0
2.36652	-0.06876	0
2.41793	-0.06877	0
2.46933	-0.06882	0
2.52073	-0.06884	0
2.57215	-0.06896	0
2.62355	-0.06908	0
2.67494	-0.06915	0
2.72634	-0.06932	0
2.77771	-0.0693	0
2.8291	-0.06936	0
2.88047	-0.06945	0
2.93186	-0.06953	0
2.98326	-0.06972	0
3.03466	-0.06978	0
3.08607	-0.06982	0
3.13748	-0.0699	0
3.18889	-0.06992	0
3.2403	-0.07008	0
3.29172	-0.07019	0
3.34309	-0.07019	0
3.39447	-0.07025	0
3.44587	-0.07028	0
3.49726	-0.07043	0
3.54866	-0.07053	0
3.60006	-0.07067	0
3.65147	-0.0707	0
3.70287	-0.0707	0
3.75428	-0.07075	0
3.80569	-0.07085	0
3.85711	-0.071	0
3.90853	-0.07111	0
3.95995	-0.07112	0
4.01137	-0.07119	0
4.06275	-0.0712	0
4.11414	-0.07132	0
4.1666	-0.07145	0
4.21906	-0.07157	0
4.27045	-0.07166	0
4.32184	-0.07162	0
4.37323	-0.07181	0
4.42465	-0.07181	0
4.47603	-0.07198	0
4.52744	-0.07205	0
4.57887	-0.07213	0
4.63027	-0.07215	0
4.68168	-0.07219	0
4.73308	-0.07229	0
4.78445	-0.07243	0
4.83583	-0.07253	0
4.88719	-0.07258	0
4.93859	-0.07258	0
4.98997	-0.07264	0
5.04138	-0.07272	0
5.09385	-0.27447	-4
5.14525	-0.61254	-4
5.19562	-0.97188	-4
5.24701	-1.32884	-4
5.29843	-1.65565	-4
5.34981	-1.94516	-4
5.40121	-2.19676	-4
5.45263	-2.40691	-4
5.50401	-2.58483	-4
5.55542	-2.73481	-4
5.60685	-2.8742	-4
5.65822	-2.98911	-4
5.70963	-3.08806	-4
5.76104	-3.17499	-4
5.81242	-3.25067	-4
5.86382	-3.31053	-4
5.91522	-3.36318	-4
5.96661	-3.40692	-4
6.01801	-3.45256	-4
6.06943	-3.47565	-4
6.12086	-3.5131	-4
6.17227	-3.52344	-4
6.22371	-3.55532	-4
6.27508	-3.57409	-4
6.32648	-3.59298	-4
6.3779	-3.60298	-4
6.42926	-3.6096	-4
6.48066	-3.61613	-4
6.53209	-3.62479	-4
6.5835	-3.62996	-4
6.63491	-3.6163	0
6.68736	-3.58774	0
6.73978	-3.55101	0
6.79221	-3.5291	0
6.84464	-3.5119	0
6.89709	-3.48813	0
6.9495	-3.45694	0
7.00192	-3.44046	0
7.05436	-3.41554	0
7.10679	-3.40261	0
7.15922	-3.39792	0
7.21166	-3.38781	0
7.26411	-3.3693	0
7.31654	-3.35601	0
7.36899	-3.34051	0
7.42142	-3.33162	0
7.47385	-3.32006	0
7.52632	-3.30771	0
7.57875	-3.29859	0
7.6312	-3.28416	0
7.68361	-3.26951	0
7.73603	-3.26637	0
7.78846	-3.25522	0
7.84091	-3.2519	0
7.89332	-3.24011	0
7.94574	-3.23124	0
7.99819	-3.23141	0
8.05063	-3.21598	0
8.10307	-3.21212	0
8.15551	-3.20619	0
8.20797	-3.19668	0
8.26039	-3.19005	0
8.31282	-3.1762	0
8.36524	-3.17382	0
8.41765	-3.16649	0
8.47007	-3.16152	0
8.52248	-3.15729	0
8.57492	-3.1494	0
8.62734	-3.14343	0
8.67975	-3.14259	0
8.73217	-3.14142	0
8.78461	-3.13863	0
8.83701	-3.13049	0
8.88945	-3.12724	0
8.9419	-3.12024	0
8.99434	-3.12289	0
9.04678	-3.12264	0
9.09922	-3.12011	0
9.15165	-3.11888	0
9.20408	-3.11313	0
9.25651	-3.1066	0
9.30897	-3.11369	0
9.36139	-3.10911	0
9.41383	-3.10189	0
9.46628	-3.10244	0
9.51874	-3.09875	0
9.57117	-3.0926	0
9.62362	-3.09071	0
9.67607	-3.08149	0
9.72851	-3.07768	0
9.78096	-3.07173	0
9.83339	-3.07264	0
9.88584	-3.07331	0
9.93828	-3.0699	0
9.99072	-3.0623	0
10.04317	-3.05657	0
10.09563	-3.05686	0
10.14807	-3.05693	0
10.20052	-3.06018	0
10.25297	-3.05245	0
10.30543	-3.04349	0
10.35788	-3.0455	0
10.41033	-3.04403	0
10.46279	-3.04187	0
10.51526	-3.04016	0
10.56768	-3.03599	0
10.62011	-3.03176	0
10.67258	-3.03464	0
10.72502	-3.02661	0
10.77747	-3.02612	0
10.82989	-3.02379	0
10.88231	-3.01468	0
10.93472	-3.01347	0
10.98714	-3.0093	0
11.03958	-3.01105	0
11.09201	-3.00717	0
11.14443	-3.0091	0
11.19686	-3.0057	0
11.24928	-2.99698	0
11.30167	-2.99738	0
11.35409	-2.99344	0
11.40652	-2.99289	0
11.45894	-2.98859	0
11.51137	-2.98491	0
11.56378	-2.98326	0
11.61622	-2.98456	0
11.66862	-2.97867	0
11.72103	-2.97732	0
11.77345	-2.97159	0
11.82584	-2.96886	0
11.87826	-2.96523	0
11.93069	-2.96219	0
11.9831	-2.95625	0
12.03553	-2.95066	0
12.08794	-2.94723	0
12.14037	-2.94286	0
12.19278	-2.93508	0
12.24519	-2.93298	0
12.2976	-2.9344	0
12.35002	-2.93307	0
12.40243	-2.92811	0
12.45485	-2.9287	0
12.50727	-2.92378	0
12.5597	-2.91639	0
12.61211	-2.91463	0
12.66454	-2.91407	0
12.71695	-2.90936	0
12.76937	-2.91453	0
12.82179	-2.90749	0
12.8742	-2.90408	0
12.92661	-2.90178	0
12.97904	-2.89811	0
13.03148	-2.89907	0
13.0839	-2.89724	0
13.13631	-2.8945	0
13.18872	-2.89243	0
13.24115	-2.88945	0
13.29356	-2.88814	0
13.34598	-2.88595	0
13.39842	-2.88785	0
13.45083	-2.87837	0
13.50325	-2.88027	0
13.55568	-2.87726	0
13.6081	-2.87452	0
13.66052	-2.87132	0
13.71294	-2.87036	0
13.76535	-2.86779	0
13.81778	-2.86769	0
13.8702	-2.8646	0
13.92263	-2.86418	0
13.97503	-2.86421	0
14.02746	-2.85841	0
14.07987	-2.85725	0
14.1323	-2.85161	0
14.18469	-2.84825	0
14.23713	-2.84904	0
14.28957	-2.8448	0
14.342	-2.84317	0
14.39441	-2.84131	0
14.44683	-2.83706	0
14.49924	-2.8292	0
14.55166	-2.83495	0
14.60409	-2.8343	0
14.65654	-2.83539	0
14.70894	-2.83502	0
14.76136	-2.82928	0
14.8138	-2.82788	0
14.8662	-2.8208	0
14.91862	-2.82062	0
14.97104	-2.81802	0
15.02346	-2.80948	0
15.07588	-2.81107	0
15.12829	-2.81142	0
15.18074	-2.80533	0
15.23313	-2.80188	0
15.28554	-2.80963	0
15.33796	-2.81155	0
15.39037	-2.81023	0
15.44279	-2.8062	0
15.49521	-2.80274	0
15.54652	-2.79956	0
15.59784	-2.80137	0
15.6492	-2.79878	0
15.70053	-2.79867	0
15.75187	-2.79824	0
15.8032	-2.79756	0
15.85453	-2.79314	0
15.90591	-2.79257	0
15.95724	-2.79201	0
16.00857	-2.78865	0
16.05989	-2.78819	0
16.11124	-2.78758	0
16.1626	-2.79347	0
16.21392	-2.79239	0
16.26527	-2.79335	0
16.31659	-2.79733	0
16.36792	-2.79672	0
16.41929	-2.79547	0
16.47063	-2.79431	0
16.52197	-2.79085	0
16.57329	-2.78912	0
16.62463	-2.78724	0
16.67599	-2.78534	0
16.72732	-2.77879	0
16.77866	-2.77342	0
16.82998	-2.77269	0
16.88132	-2.77455	0
16.93268	-2.77813	0
16.98402	-2.77384	0
17.03536	-2.77064	0
17.08668	-2.76847	0
17.13801	-2.76403	0
17.18937	-2.7587	0
17.24071	-2.75508	0
17.29205	-2.75802	0
17.34338	-2.76045	0
17.39471	-2.75969	0
17.44607	-2.75546	0
17.49742	-2.75662	0
17.54875	-2.75296	0
17.60008	-2.74864	0
17.65141	-2.74545	0
17.70277	-2.74108	0
17.75412	-2.74026	0
17.80545	-2.74172	0
17.85677	-2.7406	0
17.90811	-2.73586	0
17.95948	-2.7343	0
18.0108	-2.74153	0
18.06215	-2.73448	0
18.11347	-2.72706	0
18.16481	-2.72287	0
18.21617	-2.72194	0
18.26751	-2.72264	0
18.31884	-2.71968	0
18.37017	-2.7164	0
18.4215	-2.71934	0
18.47287	-2.71733	0
18.5242	-2.70958	0
18.57554	-2.7141	0
18.62685	-2.71425	0
18.6782	-2.7081	0
18.72956	-2.70713	0
18.78089	-2.70783	0
18.83223	-2.70482	0
18.88355	-2.70783	0
18.93488	-2.70029	0
18.98626	-2.70383	0
19.03758	-2.70316	0
19.08893	-2.70125	0
19.14026	-2.7003	0
19.1916	-2.69963	0
19.24295	-2.70082	0
19.2943	-2.6964	0
19.34563	-2.69264	0
19.39696	-2.6935	0
19.4483	-2.68998	0
19.49965	-2.69116	0
19.551	-2.68916	0
19.60232	-2.68794	0
19.65366	-2.68308	0
19.70499	-2.68057	0
19.75636	-2.68028	0
19.80768	-2.68347	0
19.85902	-2.6796	0
19.91033	-2.67369	0
19.96167	-2.67135	0
20.01304	-2.67024	0
20.06438	-2.66719	0
20.11572	-2.66611	0
20.16706	-2.66206	0
20.2184	-2.66085	0
20.26974	-2.66511	0
20.32108	-2.66395	0
20.37241	-2.6594	0
20.42375	-2.65687	0
20.4751	-2.65659	0
20.52644	-2.65743	0
20.57777	-2.65725	0
20.62911	-2.65598	0
20.68043	-2.65647	0
20.73176	-2.65372	0
20.78312	-2.65512	0
20.83444	-2.65109	0
20.88578	-2.64724	0
20.93712	-2.64939	0
20.98845	-2.6463	0
21.03982	-2.64366	0
21.09117	-2.6424	0
21.1425	-2.64015	0
21.19383	-2.63712	0
21.24517	-2.63484	0
21.29652	-2.63273	0
21.34786	-2.6304	0
21.3992	-2.62785	0
21.45051	-2.62923	0
21.50185	-2.62795	0
21.5532	-2.62641	0
21.60452	-2.62117	0
21.65586	-2.6232	0
21.70716	-2.62204	0
21.7585	-2.6231	0
21.80985	-2.62176	0
21.86118	-2.61904	0
21.91251	-2.61696	0
21.96384	-2.61646	0
22.01518	-2.61422	0
22.06651	-2.61261	0
22.11783	-2.61376	0
22.16918	-2.61215	0
22.22049	-2.60777	0
22.27182	-2.60945	0
22.32315	-2.6032	0
22.37448	-2.6034	0
22.42584	-2.59931	0
22.47715	-2.59726	0
22.52849	-2.59861	0
22.57981	-2.59884	0
22.63114	-2.59575	0
22.68249	-2.59378	0
22.73382	-2.59197	0
22.78517	-2.59348	0
22.83648	-2.59722	0
22.88781	-2.59113	0
22.93916	-2.58653	0
22.9905	-2.58567	0
23.04184	-2.5837	0
23.09317	-2.58112	0
23.1445	-2.57805	0
23.19586	-2.58153	0
23.24719	-2.57778	0
23.29854	-2.57754	0
23.34986	-2.57743	0
23.40119	-2.57284	0
23.45254	-2.57077	0
23.50387	-2.57343	0
23.55523	-2.56737	0
23.60656	-2.5703	0
23.65789	-2.56795	0
23.70924	-2.56513	0
23.76058	-2.56218	0
23.81191	-2.55892	0
23.86323	-2.5534	0
23.91456	-2.55314	0
23.96591	-2.55843	0
24.01724	-2.55788	0
24.06858	-2.55878	0
24.11991	-2.557	0
24.17124	-2.55248	0
24.2226	-2.55023	0
24.27392	-2.55256	0
24.32526	-2.55023	0
24.37659	-2.54598	0
24.42792	-2.5445	0
24.47926	-2.54368	0
24.53058	-2.5423	0
24.58192	-2.54125	0
24.63324	-2.53881	0
24.68458	-2.53857	0
24.73591	-2.53576	0
24.78723	-2.5345	0
24.83859	-2.53411	0
24.8899	-2.53393	0
24.94125	-2.52862	0
24.99258	-2.52569	0
25.04391	-2.52751	0
25.09526	-2.52778	0
25.14658	-2.52469	0
25.19792	-2.52441	0
25.24926	-2.52429	0
25.3006	-2.52455	0
25.35195	-2.52017	0
25.40326	-2.51791	0
25.45461	-2.51603	0
25.50594	-2.51753	0
25.55727	-2.5138	0
25.60862	-2.511	0
25.65997	-2.5113	0
25.7113	-2.51203	0
25.76264	-2.51096	0
25.81398	-2.50575	0
25.86532	-2.5048	0
25.91665	-2.50457	0
25.96799	-2.50262	0
26.01932	-2.50167	0
26.07065	-2.50312	0
26.12199	-2.50167	0
26.17332	-2.50177	0
26.22466	-2.49821	0
26.27599	-2.49554	0
26.32733	-2.49335	0
26.37868	-2.49375	0
26.43	-2.49365	0
26.48133	-2.49298	0
26.53266	-2.49381	0
26.58399	-2.49258	0
26.63533	-2.48839	0
26.68665	-2.48663	0
26.738	-2.48456	0
26.78933	-2.48239	0
26.84067	-2.48075	0
26.89201	-2.48194	0
26.94332	-2.47589	0
26.99468	-2.47411	0
27.04598	-2.47477	0
27.09732	-2.47598	0
27.14866	-2.47521	0
27.19999	-2.47414	0
27.25134	-2.47126	0
27.30264	-2.47148	0
27.35399	-2.47088	0
27.40532	-2.46985	0
27.45667	-2.46734	0
27.508	-2.47035	0
27.55933	-2.46801	0
27.61067	-2.46621	0
27.66199	-2.46337	0
27.71331	-2.46403	0
27.76466	-2.46177	0
27.816	-2.462	0
27.86734	-2.45842	0
27.91866	-2.46054	0
27.97	-2.46058	0
28.02135	-2.46025	0
28.07268	-2.45676	0
28.12401	-2.45294	0
28.17534	-2.45083	0
28.22669	-2.44658	0
28.27804	-2.44749	0
28.32937	-2.44798	0
28.38071	-2.44443	0
28.43203	-2.44328	0
28.48336	-2.44489	0
28.53471	-2.44457	0
28.58605	-2.44713	0
28.63739	-2.44724	0
28.68872	-2.44498	0
28.74006	-2.44414	0
28.79142	-2.43625	0
28.84274	-2.43525	0
28.89408	-2.43693	0
28.94541	-2.43503	0
28.99675	-2.4339	0
29.04809	-2.43265	0
29.09941	-2.43298	0
29.15076	-2.4309	0
29.20208	-2.42684	0
29.25341	-2.42938	0
29.30474	-2.42786	0
29.35608	-2.42217	0
29.40742	-2.42379	0
29.45874	-2.42087	0
29.51007	-2.4203	0
29.56141	-2.41815	0
29.61274	-2.41706	0
29.6641	-2.41562	0
29.71542	-2.41509	0
29.76676	-2.41721	0
29.8181	-2.41088	0
29.86943	-2.40964	0
29.92079	-2.41257	0
29.97211	-2.40661	0
30.02345	-2.40733	0
30.07478	-2.40815	0
30.12611	-2.4053	0
30.17747	-2.40223	0
30.22878	-2.40105	0
30.28012	-2.40045	0
30.33144	-2.39901	0
30.38277	-2.39794	0
30.43411	-2.39477	0
30.48545	-2.39276	0
30.53681	-2.39179	0
30.58815	-2.39007	0
30.63947	-2.38821	0
30.69081	-2.38795	0
30.74216	-2.3863	0
30.79351	-2.38509	0
30.84482	-2.38281	0
30.89616	-2.38524	0
30.9475	-2.38124	0
30.99884	-2.37909	0
31.05018	-2.38	0
31.10151	-2.37792	0
31.15284	-2.379	0
31.20419	-2.37567	0
31.25552	-2.37608	0
31.30686	-2.37326	0
31.35819	-2.37237	0
31.40952	-2.36832	0
31.46087	-2.36687	0
31.5122	-2.36785	0
31.56353	-2.36339	0
31.61485	-2.36184	0
31.66617	-2.36271	0
31.71749	-2.3608	0
31.76883	-2.35781	0
31.82017	-2.35901	0
31.87149	-2.35834	0
31.92283	-2.35425	0
31.97416	-2.35121	0
32.02549	-2.35243	0
32.07684	-2.34916	0
32.12816	-2.34962	0
32.17951	-2.34875	0
32.23082	-2.34773	0
32.28215	-2.34521	0
32.33349	-2.34291	0
32.38482	-2.34201	0
32.43617	-2.34093	0
32.48751	-2.33941	0
32.53885	-2.33555	0
32.59017	-2.334	0
32.64152	-2.33211	0
32.69286	-2.33214	0
32.7442	-2.32905	0
32.79554	-2.32737	0
32.84686	-2.32364	0
32.89821	-2.32333	0
32.94955	-2.32211	0
33.00088	-2.32204	0
33.05221	-2.32206	0
33.10355	-2.31969	0
33.15489	-2.31964	0
33.20621	-2.31897	0
33.25755	-2.31958	0
33.30889	-2.3172	0
33.36023	-2.31636	0
33.41155	-2.31546	0
33.4629	-2.31794	0
33.51421	-2.31491	0
33.56552	-2.3155	0
33.61684	-2.31315	0
33.66818	-2.31134	0
33.71953	-2.31145	0
33.77083	-2.3079	0
33.82216	-2.30313	0
33.8735	-2.30365	0
33.92482	-2.30375	0
33.97614	-2.30197	0
34.02747	-2.30128	0
34.07879	-2.30078	0
34.13013	-2.29749	0
34.18146	-2.29777	0
34.23279	-2.29794	0
34.28411	-2.29387	0
34.33547	-2.29447	0
34.38676	-2.29406	0
34.4381	-2.28992	0
34.48942	-2.29004	0
34.54076	-2.28759	0
34.5921	-2.28605	0
34.64341	-2.28328	0
34.69475	-2.28565	0
34.74607	-2.2864	0
34.79739	-2.28455	0
34.84872	-2.28311	0
34.90004	-2.27873	0
34.95138	-2.27367	0
35.00271	-2.27441	0
35.05405	-2.27285	0
35.10539	-2.27053	0
35.15671	-2.27253	0
35.20804	-2.26945	0
35.25937	-2.26835	0
35.31067	-2.2715	0
35.362	-2.26847	0
35.41332	-2.26665	0
35.46466	-2.26306	0
35.51598	-2.26366	0
35.56731	-2.26172	0
35.61863	-2.26207	0
35.66997	-2.26137	0
35.7213	-2.2581	0
35.77261	-2.25558	0
35.82396	-2.25736	0
35.87528	-2.25513	0
35.92661	-2.25426	0
35.97794	-2.25165	0
36.02925	-2.25094	0
36.08061	-2.24662	0
36.1319	-2.24342	0
36.18324	-2.24367	0
36.23457	-2.24468	0
36.28589	-2.24101	0
36.33724	-2.241	0
36.38854	-2.23918	0
36.43987	-2.23963	0
36.49119	-2.23507	0
36.54251	-2.2354	0
36.59385	-2.23261	0
36.64518	-2.23359	0
36.69652	-2.23048	0
36.74784	-2.23115	0
36.79917	-2.22968	0
36.8505	-2.22771	0
36.90181	-2.22702	0
36.95314	-2.22889	0
37.00446	-2.22174	0
37.05578	-2.22	0
37.1071	-2.21927	0
37.15843	-2.2226	0
37.20975	-2.22057	0
37.26106	-2.21836	0
37.31241	-2.21671	0
37.36375	-2.21569	0
37.41508	-2.2144	0
37.4664	-2.2102	0
37.51774	-2.20561	0
37.56907	-2.20654	0
37.62038	-2.20827	0
37.67169	-2.20473	0
37.72302	-2.204	0
37.77434	-2.20528	0
37.82568	-2.20709	0
37.87699	-2.20344	0
37.92832	-2.205	0
37.97965	-2.20006	0
38.03098	-2.19704	0
38.0823	-2.19829	0
38.13363	-2.19664	0
38.18497	-2.19573	0
38.2363	-2.1954	0
38.28763	-2.19057	0
38.33896	-2.19086	0
38.39027	-2.19008	0
38.44162	-2.18846	0
38.49292	-2.18378	0
38.54424	-2.18635	0
38.59558	-2.18798	0
38.64691	-2.18571	0
38.69825	-2.18214	0
38.74956	-2.18101	0
38.8009	-2.18334	0
38.85223	-2.18174	0
38.90356	-2.18075	0
38.95488	-2.17882	0
39.00621	-2.17495	0
39.05755	-2.17302	0
39.10886	-2.17139	0
39.16019	-2.17383	0
39.21152	-2.17043	0
39.26283	-2.16909	0
39.31416	-2.16975	0
39.36547	-2.16673	0
39.4168	-2.16606	0
39.46814	-2.16522	0
39.51947	-2.16263	0
39.57079	-2.16287	0
39.62211	-2.16081	0
39.67344	-2.15927	0
39.72476	-2.15936	0
39.77608	-2.15705	0
39.82742	-2.15573	0
39.87872	-2.156	0
39.93007	-2.15348	0
39.98138	-2.15256	0
40.0327	-2.15383	0
40.08403	-2.15246	0
40.13536	-2.14921	0
40.18668	-2.1497	0
40.238	-2.14886	0
40.28933	-2.14643	0
40.34065	-2.1476	0
40.39197	-2.14674	0
40.44331	-2.14309	0
40.49462	-2.14108	0
40.54597	-2.14072	0
40.59727	-2.14045	0
40.64858	-2.13704	0
40.69992	-2.13658	0
40.75124	-2.13333	0
40.80257	-2.1344	0
40.85389	-2.13407	0
40.90521	-2.13144	0
40.95654	-2.12921	0
41.00787	-2.1272	0
41.05919	-2.1265	0
41.11052	-2.12488	0
41.16186	-2.12252	0
41.21316	-2.12516	0
41.26446	-2.12381	0
41.31579	-2.12114	0
41.36712	-2.11981	0
41.41847	-2.11588	0
41.46977	-2.11582	0
41.52109	-2.11429	0
41.57242	-2.11054	0
41.62376	-2.11229	0
41.67508	-2.10878	0
41.72641	-2.10622	0
41.77775	-2.10748	0
41.82908	-2.10624	0
41.88039	-2.10324	0
41.93173	-2.10225	0
41.98302	-2.10174	0
42.03438	-2.10149	0
42.08569	-2.10022	0
42.13701	-2.09843	0
42.18832	-2.09543	0
42.23963	-2.09717	0
42.29094	-2.09395	0
42.34226	-2.09462	0
42.39361	-2.09222	0
42.4449	-2.09191	0
42.49621	-2.08982	0
42.54755	-2.08766	0
42.59887	-2.08605	0
42.65018	-2.08633	0
42.7015	-2.08292	0
42.75283	-2.08176	0
42.80415	-2.07806	0
42.85547	-2.07605	0
42.90682	-2.07681	0
42.95813	-2.07352	0
43.00948	-2.07579	0
43.0608	-2.07434	0
43.1121	-2.07287	0
43.16343	-2.07017	0
43.21475	-2.06657	0
43.26608	-2.06823	0
43.3174	-2.06718	0
43.36873	-2.06476	0
43.42005	-2.06191	0
43.47137	-2.06115	0
43.52269	-2.05707	0
43.57401	-2.05738	0
43.62534	-2.05546	0
43.67666	-2.05536	0
43.72797	-2.05573	0
43.7793	-2.05375	0
43.83061	-2.05379	0
43.88194	-2.05422	0
43.93325	-2.05132	0
43.98459	-2.04977	0
44.03592	-2.04661	0
44.08725	-2.04467	0
44.13857	-2.0463	0
44.1899	-2.04666	0
44.24122	-2.04051	0
44.29252	-2.04064	0
44.34383	-2.03955	0
44.39517	-2.04107	0
44.44649	-2.03892	0
44.49781	-2.03593	0
44.54912	-2.03528	0
44.60046	-2.03599	0
44.65178	-2.03505	0
44.7031	-2.03418	0
44.75444	-2.03081	0
44.80575	-2.0317	0
44.85709	-2.03037	0
44.90839	-2.02865	0
44.95971	-2.02608	0
45.01104	-2.02498	0
45.06236	-2.0244	0
45.11369	-2.02348	0
45.165	-2.02066	0
45.21633	-2.02086	0
45.26764	-2.01991	0
45.31896	-2.01555	0
45.37028	-2.01631	0
45.4216	-2.01403	0
45.47294	-2.01173	0
45.52425	-2.00964	0
45.57557	-2.00986	0
45.62689	-2.0089	0
45.67821	-2.00861	0
45.72953	-2.00754	0
45.78085	-2.0043	0
45.8322	-2.00185	0
45.88351	-2.00173	0
45.93483	-1.99961	0
45.98615	-1.99844	0
46.03747	-1.99573	0
46.08882	-1.99748	0
46.14011	-1.99638	0
46.19144	-1.99685	0
46.24276	-1.99702	0
46.29409	-1.99446	0
46.34542	-1.9921	0
46.39672	-1.99058	0
46.44807	-1.99148	0
46.49939	-1.99207	0
46.55071	-1.98889	0
46.60203	-1.98809	0
46.65336	-1.98414	0
46.70472	-1.98231	0
46.75602	-1.98246	0
46.80733	-1.98216	0
46.85867	-1.9803	0
46.91	-1.97703	0
46.96134	-1.97676	0
47.01265	-1.97538	0
47.064	-1.97471	0
47.11532	-1.97356	0
47.16664	-1.97352	0
47.21797	-1.97091	0
47.26929	-1.96967	0
47.32064	-1.96731	0
47.37196	-1.96683	0
47.42329	-1.96574	0
47.47461	-1.96538	0
47.52594	-1.96449	0
47.57729	-1.96119	0
47.6286	-1.96054	0
47.67992	-1.95873	0
47.73125	-1.95738	0
47.78257	-1.95609	0
47.83391	-1.95134	0
47.88523	-1.95201	0
47.93657	-1.94922	0
47.98789	-1.94813	0
48.03922	-1.9486	0
48.09055	-1.94939	0
48.14186	-1.94812	0
48.19322	-1.94756	0
48.24454	-1.94687	0
48.29587	-1.94567	0
48.34721	-1.94573	0
48.39852	-1.94473	0
48.44988	-1.94503	0
48.50118	-1.94318	0
48.5525	-1.9425	0
48.60383	-1.94098	0
48.65517	-1.93975	0
48.70649	-1.94016	0
48.75781	-1.93693	0
48.80915	-1.93424	0
48.86047	-1.93137	0
48.91179	-1.93099	0
48.96311	-1.92896	0
49.01444	-1.92896	0
49.06579	-1.93015	0
49.11712	-1.92739	0
49.16843	-1.9257	0
49.21977	-1.92469	0
49.27108	-1.92341	0
49.32244	-1.9211	0
49.37374	-1.9193	0
49.42506	-1.91798	0
49.47639	-1.91503	0
49.52773	-1.91433	0
49.57906	-1.91341	0
49.63037	-1.9117	0
49.68171	-1.91155	0
49.73304	-1.9107	0
49.78437	-1.91002	0
49.83569	-1.9074	0
49.88701	-1.90736	0
49.93837	-1.90739	0
49.98968	-1.90603	0
50.041	-1.9061	0
