# Supplementary material for: Visualized in-sensor computing
Source: Nat Commun. 2024 Apr 24;15:3454. doi: 10.1038/s41467-024-47630-9 (PMC11043433; doi:10.1038/s41467-024-47630-9)
Supplement: Supplementary file 6 — Source Data [file 41467_2024_47630_MOESM6_ESM.zip › Source Date/Supplementary Fig.8.txt]

C
58.02549	-0.004
58.2388	-0.00378
58.45209	-0.00374
58.66541	-0.0036
58.87873	-0.00357
59.09175	-1.45288
59.3037	-2.36225
59.51565	-2.73667
59.72861	-0.51761
59.94056	-0.20748
60.15251	-0.12514
60.36446	-0.08878
60.57639	-0.06863
60.78833	-0.05602
61.00164	-0.04729
61.21465	-1.75813
61.42761	-0.28367
61.63957	-0.14999
61.85152	-0.10799
62.06348	-0.08636
62.27545	-0.07271
62.48739	-0.06307
62.69935	-0.05579
62.91128	-0.05007
63.12458	-0.04545
63.33758	-1.75068
63.54952	-2.59242
63.65891	-2.91386
63.87251	-0.91351
64.08447	-0.49425
64.29643	-0.35403
64.50838	-0.2807
64.72035	-0.23332
64.93232	-0.19942
65.14424	-0.17342
65.35722	-2.07467
65.57018	-0.5353
65.78213	-0.33273
65.99408	-0.26003
D
78.13213	-0.00965
78.34543	-0.00943
78.55876	-0.0091
78.77206	-0.00876
78.98535	-0.00857
79.19863	-0.00828
79.41193	-0.00802
79.62524	-0.00775
79.83855	-0.00764
80.05187	-0.00737
80.26488	-1.51616
80.47681	-2.39708
80.68877	-2.75355
80.90175	-0.59498
81.11371	-0.25858
81.32565	-0.16484
81.53761	-0.12184
81.74957	-0.09726
81.96152	-0.08106
82.17348	-0.06978
82.38647	-1.83728
82.59946	-0.34102
82.8114	-0.1911
83.02336	-0.14217
83.23534	-0.1162
83.44729	-0.09934
83.65927	-0.08714
83.87122	-0.07768
84.08317	-0.07011
84.29513	-0.06385
84.50811	-1.8195
84.72109	-0.32438
84.93304	-0.18275
85.14501	-0.13766
85.35695	-0.11388
85.56889	-0.09851
85.78083	-0.08729
85.99279	-0.07859
E
98.14029	-0.00697
98.35357	-0.00676
98.56689	-0.00664
98.78018	-0.00654
98.99347	-0.00637
99.20676	-0.00622
99.42006	-0.00603
99.63336	-0.00581
99.84666	-0.00574
100.05998	-0.00557
100.27327	-0.00538
100.4866	-0.00535
100.69989	-0.00518
100.91319	-0.00514
101.12647	-0.00493
101.33976	-0.00483
101.55275	-1.47426
101.76572	-0.12895
101.97769	-0.05191
102.18964	-0.03253
102.40159	-0.02403
102.61489	-0.01925
102.82819	-0.01624
103.04148	-0.01408
103.25478	-0.01263
103.46807	-0.0114
103.68136	-0.01055
103.89468	-0.0098
104.10796	-0.00926
104.32129	-0.00871
104.53458	-0.00828
104.74792	-0.0078
104.9612	-0.00749
105.17449	-0.00718
105.3878	-0.00678
105.60111	-0.00661
105.8144	-0.00627
106.02766	-0.00612
F
122.02557	-3.87416E-4
122.23886	-3.41141E-4
122.45217	-3.83209E-4
122.66547	-3.66382E-4
122.87845	-1.38161
123.09143	-0.09599
123.30339	-0.03394
123.51532	-0.01938
123.72862	-0.01328
123.94194	-0.00995
124.15527	-0.00791
124.36856	-0.00661
124.58186	-0.0056
124.79517	-0.0048
125.00815	-1.47621
125.22113	-0.13083
125.43307	-0.05168
125.64502	-0.03165
125.85698	-0.02271
126.06894	-0.01786
126.28224	-0.01471
126.49553	-0.01263
126.70883	-0.01098
126.92213	-0.00989
127.13513	-1.5478
127.34706	-2.41554
127.55901	-2.75172
127.772	-0.61727
127.98395	-0.26855
128.19594	-0.16985
128.4079	-0.12389
128.61984	-0.09726
128.83177	-0.07979
129.04375	-0.06737
129.2567	-1.82483
129.46971	-0.33016
129.68164	-0.18032
129.89359	-0.13172
130.10551	-0.1059
G
142.0343	-0.0053
142.2476	-0.00508
142.46091	-0.00498
142.67422	-0.00482
142.88754	-0.00474
143.10086	-0.00458
143.31415	-0.0045
143.52745	-0.00432
143.74074	-0.0042
143.95403	-0.00412
144.16699	-1.45121
144.37895	-2.3214
144.59091	-2.67005
144.80389	-0.53276
145.01582	-0.21562
145.22778	-0.13097
145.43971	-0.09357
145.65166	-0.07286
145.8636	-0.05968
146.07555	-0.05069
146.2885	-1.75238
146.50047	-2.55774
146.7124	-2.85091
146.92538	-0.97219
147.13733	-0.53563
147.34927	-0.38305
147.56123	-0.30179
147.77321	-0.2492
147.98515	-0.21133
148.1971	-0.18245
148.41008	-2.05649
148.62308	-0.5473
148.83504	-0.33744
149.047	-0.26238
149.25896	-0.21894
149.47089	-0.1888
149.68285	-0.16597
149.89478	-0.14763
150.10672	-0.13264
H
165.01793	-0.00465
165.23123	-0.00446
165.44423	-1.4491
165.65721	-0.12838
165.86917	-0.05056
166.08115	-0.03122
166.29311	-0.02276
166.50639	-0.01806
166.7197	-0.01512
166.93298	-0.01313
167.14629	-0.01162
167.35959	-0.01054
167.57259	-1.53787
167.78558	-0.16221
167.99753	-0.06947
168.2095	-0.04491
168.42143	-0.03373
168.63341	-0.02739
168.84534	-0.02327
169.05728	-0.02035
169.27057	-0.01827
169.48389	-0.01646
169.69685	-1.59828
169.90982	-0.18973
170.12173	-0.08718
170.33369	-0.05878
170.54565	-0.04551
170.75761	-0.03768
170.96954	-0.03244
171.18153	-0.02864
171.39348	-0.02569
171.60541	-0.02346
171.81841	-1.65001
172.0314	-0.216
172.24336	-0.10447
172.45529	-0.0727
172.66724	-0.05726
172.8792	-0.04794
173.09116	-0.04165
I
184.17073	-0.00422
184.38406	-0.00405
184.59737	-0.00398
184.81067	-0.00382
185.02399	-0.00374
185.2373	-0.00353
185.45059	-0.00345
185.66388	-0.00333
185.87718	-0.00326
186.09047	-0.00311
186.30379	-0.00305
186.51711	-0.00293
186.7301	-1.4242
186.9431	-0.11572
187.15508	-0.04348
187.36703	-0.02605
187.57899	-0.01862
187.79094	-0.01456
188.00424	-0.01201
188.21756	-0.01032
188.43086	-0.0091
188.64415	-0.00819
188.85715	-1.51047
189.07013	-0.14929
189.28209	-0.06165
189.49403	-0.03903
189.70599	-0.02895
189.91792	-0.02312
190.12988	-0.01955
190.34183	-0.01697
190.55383	-0.01512
190.76711	-0.0136
190.98042	-0.0125
191.19373	-0.0115
191.40701	-0.01072
191.6203	-0.01002
191.83362	-0.00948
192.04691	-0.00894
J
207.61816	-3.45348E-4
207.83145	-1.72869E-4
208.04445	-1.3649
208.25745	-0.09422
208.46939	-0.03207
208.68134	-0.01795
208.8933	-0.01205
209.10663	-0.00893
209.31992	-0.00698
209.53322	-0.0058
209.74652	-0.0048
209.95982	-0.00419
210.17282	-1.44957
210.38477	-2.29928
210.59673	-2.6207
210.80971	-0.52565
211.02168	-0.20727
211.23361	-0.12314
211.44557	-0.08607
211.65752	-0.06552
211.86948	-0.05263
212.08142	-0.04376
212.29442	-1.70671
212.50636	-2.49573
212.71832	-2.77496
212.9313	-0.91216
213.14326	-0.48639
213.35521	-0.34098
213.56718	-0.26507
213.77914	-0.21645
213.9911	-0.18174
214.20306	-0.15554
214.41608	-1.98288
214.62802	-2.65293
214.83997	-2.88043
215.05295	-1.26005
215.26489	-0.79538
215.47684	-0.59455
215.6888	-0.47867
K
228.02649	-0.00738
228.23981	-0.00701
228.45311	-0.00679
228.66641	-0.00648
228.87968	-0.00633
229.09299	-0.00601
229.30594	-1.44779
229.5179	-2.26288
229.72984	-2.57631
229.94286	-0.56013
230.15477	-0.23307
230.36674	-0.14427
230.57869	-0.10451
230.79065	-0.08221
231.00259	-0.06784
231.21457	-0.05781
231.42752	-1.73562
231.64052	-0.31283
231.85242	-0.1673
232.06438	-0.12148
232.27634	-0.0976
232.48831	-0.08237
232.70023	-0.07142
232.91217	-0.06313
233.1241	-0.05657
233.33606	-0.05106
233.54903	-1.71039
233.76099	-2.44637
233.97293	-2.70861
234.18591	-0.92921
234.39784	-0.51677
234.60979	-0.37463
234.82172	-0.29992
235.03369	-0.2513
235.24565	-0.21623
235.45758	-0.18893
235.66953	-0.1672
235.88148	-0.14902
236.09343	-0.13381
L
250.14989	-0.00329
250.3632	-0.00319
250.57622	-1.3987
250.7892	-0.12198
251.00119	-0.04606
251.2131	-0.02761
251.42508	-0.01966
251.6384	-0.01526
251.85172	-0.01247
252.06503	-0.01062
252.27829	-0.00934
252.49158	-0.0082
252.70456	-1.47672
252.91653	-2.26535
253.12848	-2.55639
253.34146	-0.58642
253.55341	-0.24995
253.76535	-0.15617
253.97729	-0.11352
254.18927	-0.08916
254.40118	-0.07331
254.61319	-0.06212
254.82614	-1.73583
255.03912	-0.32139
255.25107	-0.17232
255.46307	-0.12502
255.67502	-0.10019
255.88693	-0.08425
256.09891	-0.07279
256.31088	-0.06407
256.5228	-0.05707
256.73474	-0.05133
256.94775	-1.69982
257.16074	-0.29317
257.37268	-0.15657
257.58463	-0.11432
257.7966	-0.09247
258.00854	-0.07847
M
269.08008	-0.00398
269.29337	-0.00378
269.50668	-0.00363
269.72003	-0.00345
269.93332	-0.00328
270.14661	-0.00316
270.35992	-0.00299
270.57321	-0.00284
270.78656	-0.00271
270.99985	-0.00258
271.21317	-0.00244
271.42645	-0.00232
271.63977	-0.0022
271.85272	-1.37228
272.06467	-2.175
272.27661	-2.47706
272.48962	-0.47966
272.70157	-0.18194
272.91351	-0.10585
273.12546	-0.07319
273.33743	-0.0556
273.54938	-0.04471
273.76129	-0.03736
273.9743	-1.65907
274.18628	-2.37861
274.39822	-2.62942
274.61121	-0.8816
274.82315	-0.47295
275.0351	-0.33274
275.24704	-0.25998
275.45898	-0.21329
275.67096	-0.18027
275.88297	-0.15516
276.09488	-0.13536
276.30682	-0.11916
276.5188	-0.10584
276.73077	-0.09452
276.94272	-0.08491
277.15466	-0.0767
N
289.93823	-0.0021
290.15149	-0.00194
290.36484	-0.0018
290.57813	-0.00159
290.79138	-0.00154
291.0047	-0.00142
291.21799	-0.00133
291.4313	-0.0012
291.64462	-0.00112
291.85794	-0.00104
292.07126	-9.63749E-4
292.28458	-8.41751E-4
292.49789	-7.53409E-4
292.71121	-7.15548E-4
292.92453	-5.22034E-4
293.13754	-1.32274
293.34952	-2.11895
293.56146	-2.41435
293.77444	-0.44727
293.98639	-0.16164
294.19836	-0.09042
294.41031	-0.06066
294.62225	-0.04491
294.83423	-0.03546
295.04617	-0.02911
295.25916	-1.59885
295.47214	-0.24047
295.68405	-0.11458
295.89603	-0.07768
296.10797	-0.05955
296.31992	-0.04853
296.53186	-0.04098
296.74384	-0.03569
296.95578	-0.03138
297.16772	-0.02808
297.37967	-0.02526
297.59164	-0.023
297.80356	-0.02104
298.01688	-0.01937
O
313.16159	6.4746E-4
313.37491	6.51667E-4
313.5882	7.35803E-4
313.80148	7.35803E-4
314.0148	8.53594E-4
314.22812	8.53594E-4
314.44113	-1.27495
314.65305	-2.07463
314.86499	-2.36805
315.078	-0.40363
315.28998	-0.13581
315.50189	-0.07204
315.71384	-0.04624
315.92581	-0.03306
316.13776	-0.02535
316.34967	-0.02026
316.56265	-1.5401
316.77463	-2.26671
316.9866	-2.51919
317.19958	-0.76213
317.41153	-0.37884
317.62347	-0.25478
317.83542	-0.19276
318.04736	-0.15445
318.25934	-0.12804
318.47131	-0.10845
318.6843	-1.79502
318.89621	-2.41837
319.10815	-2.62198
319.32117	-1.09415
319.53311	-0.66764
319.74509	-0.48972
319.957	-0.38995
320.16898	-0.32327
320.38092	-0.27433
320.59286	-0.23637
320.80481	-0.20594
321.01678	-0.18109
P
335.07327	-0.00116
335.28659	-0.00106
335.49991	-8.66992E-4
335.71289	-1.30482
335.9259	-0.11039
336.13785	-0.03921
336.34979	-0.02234
336.56314	-0.01522
336.77643	-0.01124
336.98972	-0.00892
337.203	-0.00724
337.41632	-0.00603
337.62961	-0.00508
337.84259	-1.38478
338.05457	-2.12211
338.26654	-2.38368
338.47952	-0.52473
338.69147	-0.21049
338.90341	-0.12562
339.11542	-0.08783
339.32736	-0.06693
339.53931	-0.0536
339.75125	-0.04448
339.96426	-1.63168
340.17621	-2.28591
340.38815	-2.50626
340.6011	-0.88678
340.81308	-0.48353
341.02502	-0.34024
341.237	-0.26477
341.44891	-0.21655
341.66089	-0.18216
341.8728	-0.15599
342.08578	-1.84427
342.29877	-0.49779
342.51074	-0.29653
342.72269	-0.22542
342.93463	-0.18495
343.14658	-0.15732
Q
356.56033	-0.00128
356.77362	-0.00116
356.98663	-1.29199
357.19855	-2.02352
357.41049	-2.2887
357.62347	-0.45408
357.83548	-0.16859
358.04742	-0.09573
358.25937	-0.06465
358.47131	-0.04809
358.68329	-0.03784
358.8952	-0.03106
359.10822	-1.54996
359.32016	-2.20569
359.53217	-2.42736
359.74515	-0.81302
359.95706	-0.42769
360.16901	-0.29546
360.38101	-0.22741
360.59296	-0.1845
360.80493	-0.15436
361.01685	-0.13174
361.22986	-1.77732
361.44284	-0.45634
361.65475	-0.26591
361.8667	-0.19973
362.07867	-0.16276
362.29062	-0.13753
362.50256	-0.11901
362.71448	-0.10433
362.92648	-0.0925
363.13843	-0.0826
363.35141	-1.68778
363.56335	-2.28551
363.7753	-2.48571
363.98828	-0.97264
364.20023	-0.57528
364.41217	-0.42385
364.62415	-0.34123
R
377.17645	-0.00316
377.38977	-0.00282
377.60306	-0.00265
377.81638	-0.00245
378.02966	-0.00233
378.24268	-1.27477
378.45563	-0.12013
378.66757	-0.0448
378.87952	-0.02643
379.09149	-0.0184
379.30478	-0.01386
379.51804	-0.01116
379.73135	-0.00915
379.94467	-0.00775
380.15796	-0.0066
380.37097	-1.35246
380.58292	-2.03116
380.79489	-2.26753
381.00787	-0.5288
381.21982	-0.21777
381.43176	-0.13147
381.64371	-0.09265
381.85568	-0.07084
382.0676	-0.05686
382.27957	-0.0473
382.49255	-1.58065
382.70551	-0.29071
382.91745	-0.14818
383.12939	-0.10367
383.3414	-0.08056
383.55334	-0.06611
383.76529	-0.05589
383.97723	-0.0483
384.18918	-0.04232
384.40115	-0.03756
384.61307	-0.03351
384.82501	-0.0302
385.03702	-0.02731
S
398.04053	0.00121
398.25385	0.00126
398.46716	0.0014
398.68045	0.00144
398.8938	0.00154
399.10709	0.00155
399.32037	0.00164
399.53339	-1.19141
399.74637	-0.08699
399.95831	-0.02773
400.17029	-0.01437
400.38358	-0.00901
400.59686	-0.00612
400.81021	-0.00448
401.0235	-0.00317
401.23679	-0.00237
401.4501	-0.00173
401.66312	-1.2769
401.8761	-0.11274
402.08804	-0.03926
402.29999	-0.02188
402.51196	-0.01432
402.72391	-0.01032
402.93723	-0.00775
403.15051	-0.00612
403.36383	-0.00477
403.57715	-0.00392
403.79016	-1.31823
404.00314	-0.12882
404.21509	-0.04782
404.42703	-0.02779
404.63898	-0.01899
404.85092	-0.01403
405.06293	-0.01095
405.27487	-0.00884
405.48816	-0.00728
405.70145	-0.00609
405.91473	-0.00516
406.12808	-0.00434
T
417.00674	0.00237
417.22009	0.00237
417.43341	0.0024
417.64673	0.0025
417.86002	0.00246
418.0733	0.00257
418.28662	0.00253
418.49991	0.00263
418.7132	0.00267
418.92648	0.00269
419.1398	0.00267
419.35312	0.00277
419.56644	0.00273
419.77975	0.00279
419.9931	0.00281
420.20642	0.00278
420.41971	0.00284
420.63303	0.00279
420.84601	-1.14629
421.05801	-1.87389
421.26996	-2.12654
421.48294	-0.32954
421.69489	-0.09749
421.90683	-0.04668
422.11877	-0.02744
422.33072	-0.01807
422.54269	-0.01268
422.7547	-0.00942
422.96799	-0.00717
423.18127	-0.0056
423.39459	-0.00446
423.60791	-0.00352
423.8212	-0.00286
424.03448	-0.00228
424.24774	-0.00188
424.46109	-0.00146
424.67438	-0.00116
424.88766	-8.41751E-4
425.10098	-6.44031E-4
U
441.09912	0.00334
441.3125	0.00338
441.52579	0.00336
441.73907	0.00341
441.95239	0.00332
442.16537	-1.11061
442.37836	-0.06306
442.59033	-0.01674
442.80362	-0.00732
443.01691	-0.00363
443.23026	-0.00169
443.44354	-5.72516E-4
443.65686	2.05745E-4
443.87015	7.61043E-4
444.08347	0.00115
444.29645	-1.20424
444.50943	-0.08755
444.72137	-0.02664
444.93335	-0.01318
445.14667	-0.00774
445.35995	-0.00481
445.57324	-0.00311
445.78656	-0.00189
445.99988	-0.00115
446.21317	-4.84172E-4
446.42618	-1.25083
446.63812	-1.9434
446.8501	-2.17276
447.06311	-0.41663
447.27502	-0.14546
447.48697	-0.07822
447.69894	-0.05023
447.91089	-0.03566
448.12283	-0.02678
448.33478	-0.02111
448.54675	-0.01703
448.75873	-0.01416
448.97067	-0.01187
449.18262	-0.01016
V
460.91327	0.00217
461.12656	0.00218
461.33981	0.00224
461.5531	0.0023
461.76642	0.00236
461.97971	0.00235
462.19299	0.00244
462.40631	0.00245
462.61966	0.00248
462.83298	0.00251
463.0463	0.00251
463.25967	0.00258
463.47263	-1.13643
463.68561	-0.07327
463.89758	-0.02126
464.1109	-0.01018
464.32422	-0.00582
464.53748	-0.00346
464.75076	-0.00214
464.96408	-0.00119
465.1774	-5.09413E-4
465.39072	-5.50772E-5
465.6037	-1.22362
465.81668	-0.09758
466.02863	-0.03165
466.24057	-0.01657
466.45251	-0.01041
466.66577	-0.00702
466.87909	-0.00502
467.09238	-0.00365
467.30569	-0.00262
467.51898	-0.00191
467.73196	-1.26709
467.94498	-0.11361
468.15692	-0.03966
468.36887	-0.02208
468.58078	-0.01446
468.79272	-0.01037
469.00467	-0.00774
469.21796	-0.00602
469.43124	-0.0047
469.64459	-0.00382
469.85757	-1.30275
470.06952	-1.96705
470.28146	-2.1884
470.49448	-0.47426
470.70645	-0.18442
470.9184	-0.10711
471.13034	-0.07307
471.34235	-0.0543
471.55429	-0.04265
471.7662	-0.03463
471.97818	-0.02888
472.19016	-0.02452
472.4021	-0.02126
472.61404	-0.01845
472.82596	-0.01631
473.03793	-0.01445
W
483.05634	0.00133
483.26965	0.00135
483.48294	0.00142
483.6962	0.00143
483.90952	0.0015
484.12286	0.00159
484.33618	0.00168
484.54947	0.0017
484.76248	-1.16172
484.97546	-0.08458
485.18741	-0.02656
485.39938	-0.01364
485.61267	-0.00843
485.82599	-0.0056
486.03931	-0.00397
486.25256	-0.00279
486.46588	-0.002
486.67917	-0.00133
486.89218	-1.24533
487.10413	-1.91024
487.31607	-2.1361
487.52902	-0.42662
487.741	-0.15433
487.95297	-0.08538
488.16492	-0.05617
488.37683	-0.04071
488.58881	-0.03116
488.80075	-0.02494
489.01373	-1.44451
489.22568	-2.04259
489.43765	-2.23973
489.65067	-0.72423
489.86261	-0.36614
490.07455	-0.24622
490.2865	-0.18524
490.49847	-0.14762
490.71042	-0.1215
490.92239	-0.10224
491.13434	-0.08737
X
505.40393	0.00128
505.61722	0.00132
505.83054	0.0014
506.04349	-1.1503
506.25543	-1.81875
506.46744	-2.0484
506.68042	-0.37094
506.89236	-0.12466
507.10431	-0.06551
507.31628	-0.04159
507.5282	-0.02918
507.74017	-0.02191
507.95209	-0.01715
508.1651	-1.37005
508.37805	-0.19248
508.59003	-0.08398
508.802	-0.05341
509.01392	-0.0388
509.22589	-0.03022
509.43781	-0.02448
509.64972	-0.0205
509.86169	-0.01745
510.07361	-0.01512
510.28662	-1.36009
510.49957	-0.185
510.71155	-0.08218
510.92352	-0.05345
511.1355	-0.03948
511.34741	-0.03123
511.55939	-0.02569
511.7713	-0.02176
511.98334	-0.01872
512.19525	-0.01638
512.4082	-1.37522
512.62018	-1.96996
512.83209	-2.16942
513.0451	-0.62344
513.25708	-0.29833
513.46899	-0.19758
513.68091	-0.14825
Y
527.09094	8.53594E-4
527.30396	-1.15021
527.51593	-1.79405
527.72784	-2.01627
527.94086	-0.38808
528.15283	-0.13644
528.36481	-0.07408
528.57672	-0.04814
528.7887	-0.03445
529.00067	-0.02625
529.21259	-0.02086
529.42554	-1.37151
529.63855	-0.20615
529.85052	-0.0933
530.0625	-0.06061
530.27441	-0.04458
530.48639	-0.03504
530.6983	-0.02863
530.91028	-0.02413
531.12219	-0.02064
531.33417	-0.01792
531.54718	-1.3576
531.75916	-1.93561
531.97113	-2.13128
532.18408	-0.64502
532.39606	-0.3181
532.60797	-0.21336
532.81995	-0.16123
533.03192	-0.12936
533.2439	-0.10743
533.45587	-0.09118
533.66888	-1.55721
533.8808	-2.06002
534.09271	-2.21847
534.30566	-0.93589
534.51764	-0.5677
534.72961	-0.41578
534.94159	-0.33085
535.15356	-0.27453
Z
547.91669	-6.01964E-4
548.13	-5.01E-4
548.34326	-2.78039E-4
548.55627	-1.13386
548.76819	-1.73527
548.9801	-1.94315
549.19318	-0.40719
549.40509	-0.15113
549.617	-0.08483
549.82898	-0.05655
550.04089	-0.04132
550.25287	-0.032
550.46478	-0.02565
550.67773	-1.35196
550.88977	-1.89117
551.10175	-2.0695
551.3147	-0.70719
551.52667	-0.36662
551.73859	-0.249
551.95056	-0.18881
552.16254	-0.15126
552.37445	-0.12505
552.58649	-0.10573
552.79944	-1.53177
553.01245	-0.38809
553.22443	-0.22315
553.43634	-0.16511
553.64832	-0.13255
553.86029	-0.11074
554.0722	-0.0946
554.28424	-0.08218
554.49622	-0.07203
554.70813	-0.06369
554.92114	-1.47424
555.13409	-0.31455
555.34607	-0.17299
555.55798	-0.12618
555.7699	-0.10073
555.98193	-0.08395
556.19385	-0.07178
556.40582	-0.06248
556.6178	-0.05494
556.82971	-0.04878
557.04169	-0.04362
557.2536	-0.03915
557.46552	-0.03535
557.67749	-0.03197
557.88947	-0.02915
558.10138	-0.02651
558.31335	-0.02421
558.52533	-0.02215
558.73724	-0.02036
558.94922	-0.01864
559.16113	-0.01719
559.37317	-0.01583
559.58508	-0.01456
559.79706	-0.01352
560.00897	-0.01239
