# Supplementary material for: Visualized in-sensor computing
Source: Nat Commun. 2024 Apr 24;15:3454. doi: 10.1038/s41467-024-47630-9 (PMC11043433; doi:10.1038/s41467-024-47630-9)
Supplement: Supplementary file 6 — Source Data [file 41467_2024_47630_MOESM6_ESM.zip › Source Date/Supplementary Fig.9.txt]

C
57.99048	76.77778	86.66667	96	88.33
58.02846	77.44444	87.66667	97.11111	89.32522
58.06643	76.66667	86.77778	94.77778	88.01711
58.10441	78.33333	87.11111	96.22222	88.83467
58.14238	74.44444	87.66667	97	88.95
58.18036	76.44444	86.66667	94.66667	87.89333
58.21833	76.55556	86	97.11111	88.24556
58.25631	78.33333	87.66667	97	89.39333
58.29428	78	86	95.55556	87.94511
58.33226	75.22222	86.77778	95.33333	88.01856
58.37023	76	87.88889	96.33333	89.05844
58.40821	76.22222	87.33333	96.22222	88.72444
58.44618	76.55556	86.77778	95.77778	88.30344
58.48415	76.77778	87.33333	95.44444	88.55522
58.52213	75.66667	87.44444	97	88.95889
58.5601	75.88889	87.66667	95.44444	88.64956
58.59808	77.55556	86.11111	96.77778	88.32511
58.63605	75.88889	86.66667	95	87.92967
58.67403	76.11111	87.77778	96.44444	89.03911
58.712	77.11111	87.11111	95.11111	88.36311
58.74998	76.11111	87	96.66667	88.649
58.78795	76.33333	86.66667	93.77778	87.61489
58.82593	77.88889	86.88889	96.33333	88.68678
58.8639	77.44444	86.88889	95.77778	88.47
58.90188	75.55556	86.55556	95.44444	87.95933
58.93985	73.55556	86.55556	94.55556	87.46556
58.97783	75.88889	86.77778	95.44444	88.12778
59.0158	77.77778	87	95.88889	88.60644
59.05378	76.11111	86.55556	96.55556	88.35489
59.09175	77	88	96.66667	89.33733
59.12972	74.44444	91.22222	96.33333	90.83778
59.1677	72.55556	97.77778	100.77778	95.79944
59.20567	69.55556	100.55556	100.77778	97.088
59.24365	72.33333	101.66667	99.22222	97.59178
59.28162	71.88889	102.66667	99.88889	98.32744
59.3196	74.33333	103.77778	100.66667	99.49089
59.35757	71.77778	103.33333	100.77778	98.97189
59.39555	74.44444	104.11111	100.55556	99.666
59.43352	73.88889	104.33333	101.55556	100.03211
59.4715	73.44444	105	101.44444	100.33956
59.50947	73.33333	104.66667	101.33333	100.098
59.54745	73	104.11111	99.77778	99.26878
59.58542	75	104.44444	100	99.75889
59.6234	76	105	101.11111	100.53122
59.66137	73.77778	105.44444	100.44444	100.33944
59.69934	74	106.55556	101.33333	101.28278
59.73732	74.88889	99	98.55556	96.11844
59.77529	77	88.11111	96.77778	89.43578
59.81327	79.11111	87.88889	96.22222	89.37989
59.85124	77.77778	86.55556	94.33333	87.88044
59.88922	78	87.44444	96.44444	89.05878
59.92719	79.33333	86.66667	96.88889	88.88711
59.96517	79	86.66667	95.88889	88.55011
60.00314	77.55556	85.66667	94.22222	87.30011
60.04112	76	85.55556	94.55556	87.15722
60.07909	77.44444	86.33333	95.22222	87.97778
60.11707	79.11111	85.77778	95	87.77522
60.15504	79	85.88889	94.44444	87.66167
60.19302	76.88889	86.44444	94.44444	87.74711
60.23099	78	85.66667	93.55556	87.15144
60.26897	76.44444	85.66667	94.55556	87.27311
60.30694	77	87	95	88.252
60.34491	79.11111	87.44444	96.22222	89.119
60.38289	76.44444	86.66667	95.66667	88.19233
60.42086	77.33333	87.11111	94.55556	88.22233
60.45884	77	86.44444	94.11111	87.66011
60.49681	76.55556	86.33333	94.77778	87.74356
60.53479	77.88889	86.55556	95.11111	88.12567
60.57276	79.11111	86.11111	95.33333	88.07056
60.61074	78.22222	86.44444	96	88.36422
60.64871	78.55556	86.55556	95.77778	88.401
60.68669	76.66667	86	95.44444	87.75989
60.72466	77.77778	84.88889	94.11111	86.83567
60.76264	76.55556	86.11111	94.88889	87.64633
60.80061	77.55556	85.66667	94.88889	87.49944
60.83859	77.11111	86.33333	94.66667	87.77367
60.87656	76.88889	86.55556	94.22222	87.74589
60.91453	77.88889	86.33333	95.22222	88.02844
60.95251	77.88889	86.66667	96.55556	88.62278
60.99048	78.11111	86.33333	95.22222	88.05378
61.02846	78.44444	86.77778	94.88889	88.253
61.06643	77.66667	85.88889	95.66667	87.87511
61.10441	78.22222	85.66667	95.77778	87.84122
61.14238	79.22222	86.44444	96	88.47822
61.18036	77.44444	86.11111	93.88889	87.44867
61.21833	75	85.55556	94.44444	87.01
61.25631	74	90.66667	96.77778	90.59389
61.29428	75	98.22222	100.66667	96.30578
61.33226	72.33333	101.33333	100	97.62867
61.37023	74.66667	102.77778	100.88889	99.00833
61.40821	73.11111	103	101.44444	99.12756
61.44618	76.44444	93.77778	97.44444	92.89811
61.48415	74.44444	87.22222	94.66667	87.99144
61.52213	77.22222	86.66667	94.11111	87.81589
61.5601	78.77778	87.11111	96.55556	88.985
61.59808	76.66667	87.55556	96.66667	89.03844
61.63605	78	86.88889	95.66667	88.50011
61.67403	76.88889	86.33333	95.55556	88.01411
61.712	78.11111	85.66667	95.22222	87.66244
61.74998	76.33333	86.44444	93.66667	87.45122
61.78795	78.77778	86.66667	96.22222	88.62444
61.82593	76.66667	85.55556	95.55556	87.53222
61.8639	76.44444	86.33333	96.11111	88.12956
61.90188	76.22222	86.88889	96.22222	88.46356
61.93985	79.44444	85.77778	94	87.51422
61.97783	77.22222	86.55556	95.55556	88.18256
62.0158	77.11111	87.33333	95.88889	88.72611
62.05378	77.11111	86.22222	95.22222	87.87456
62.09175	77.44444	88	96.22222	89.25511
62.12972	77.44444	85.33333	93.77778	86.95889
62.1677	76.66667	86.44444	95.77778	88.12044
62.20567	76.33333	86.55556	96.66667	88.41344
62.24365	77	86.77778	94.66667	88.02189
62.28162	77.44444	87.66667	96.22222	89.05944
62.3196	77.44444	86.11111	95.11111	87.81411
62.35757	77.66667	86.66667	96.11111	88.46456
62.39555	78.22222	86.33333	96.11111	88.33222
62.43352	79.66667	85.88889	95.66667	88.10311
62.4715	76.33333	86.33333	95.44444	87.91756
62.50947	77.44444	86.33333	95.22222	87.97778
62.54745	78.88889	86.77778	97.22222	89.00133
62.58542	78.33333	86.66667	96.11111	88.54056
62.6234	76.66667	85.66667	94.88889	87.39811
62.66137	76.55556	85.55556	95.33333	87.45311
62.69934	77.77778	87.55556	96.66667	89.16511
62.73732	77.88889	85.44444	94	87.14122
62.77529	78.55556	85.33333	95.77778	87.68356
62.81327	78.44444	86.77778	96	88.58522
62.85124	79.33333	86.77778	95.44444	88.52044
62.88922	76.66667	86.44444	96.11111	88.22011
62.92719	77.55556	86.66667	95	88.11967
62.96517	76.22222	86.11111	95.88889	87.90733
63.00314	77.33333	86.33333	97	88.49667
63.04112	76.11111	86.22222	96.22222	88.05956
63.07909	77.77778	86.44444	95.11111	88.04778
63.11707	78.11111	86	95.88889	88.05744
63.15504	78.11111	86.88889	96.22222	88.67889
63.19302	77.55556	87.11111	95.88889	88.64633
63.23099	76.88889	86.88889	96.44444	88.606
63.26897	79.44444	86.66667	95.66667	88.53433
63.30694	77.22222	86.22222	95.66667	88.02011
63.34491	76.66667	87.33333	94.77778	88.34322
63.38289	78.44444	90.22222	97.66667	91.10544
63.42086	73.55556	97.66667	99.22222	95.38311
63.45884	71.88889	101.11111	100.88889	97.71333
63.49681	73.22222	101.77778	101	98.28989
63.53479	74	102.55556	100	98.53611
63.57276	73.66667	104.22222	100	99.47644
63.61074	75.88889	102.88889	101	99.24611
63.64871	75.77778	104.11111	102.44444	100.38278
63.68669	74.66667	103.22222	100.33333	99.10311
63.72466	74.66667	105.66667	101.22222	100.80378
63.76264	74.66667	106.11111	101.55556	101.16433
63.80061	76	105.77778	100.44444	100.78844
63.83859	73.66667	105.55556	100.33333	100.35878
63.87656	75.77778	105.77778	102.22222	101.29467
63.91453	74.33333	105.33333	100.22222	100.27111
63.95251	75.55556	105.33333	101.44444	100.77589
63.99048	75	102.22222	99.33333	98.25511
64.02846	77.11111	89.44444	96.22222	90.065
64.06643	77.11111	87.55556	96.11111	88.923
64.10441	77.55556	86.88889	95.33333	88.34978
64.14238	79	87.11111	96	88.84422
64.18036	77.66667	87.11111	96	88.69222
64.21833	77.44444	86.77778	96.11111	88.50444
64.25631	78.44444	87	95.66667	88.616
64.29428	77.55556	86.55556	94.55556	87.92156
64.33226	80.44444	85.44444	95.55556	87.89767
64.37023	78.55556	86.11111	96.44444	88.33944
64.40821	77.22222	87.88889	94.88889	88.76589
64.44618	77.33333	86.44444	95.33333	88.06356
64.48415	78	87	96.66667	88.86433
64.52213	78.11111	86	96	88.09067
64.5601	77.55556	85.44444	95.66667	87.60156
64.59808	76.77778	86.44444	95.55556	88.06667
64.63605	79.55556	86.55556	95.22222	88.34889
64.67403	78.44444	86.77778	95.55556	88.45233
64.712	78.44444	86.55556	94.55556	88.02289
64.74998	78.22222	86.77778	96.33333	88.65956
64.78795	77.22222	85.33333	93.55556	86.86711
64.82593	77.88889	86.44444	93.55556	87.59533
64.8639	78	85.55556	96.11111	87.85033
64.90188	77.33333	85.22222	94.66667	87.14678
64.93985	78.44444	86.55556	96.33333	88.55444
64.97783	78.44444	86.66667	95.66667	88.42033
65.0158	79.44444	86.33333	95.22222	88.20578
65.05378	76.55556	86.22222	95.77778	87.97733
65.09175	77.88889	85.77778	95.33333	87.73556
65.12972	78.44444	87.11111	95.22222	88.54833
65.1677	79	87	95.44444	88.61289
65.20567	76.88889	86.66667	94.88889	88.01044
65.24365	77.66667	85.88889	96	87.97478
65.28162	78.55556	86.22222	95.55556	88.13889
65.3196	78	86.55556	95.88889	88.37089
65.35757	77.22222	86.44444	96	88.25022
65.39555	77.55556	85.77778	94.77778	87.53144
65.43352	77.22222	86.22222	96.77778	88.35233
65.4715	77.22222	86.77778	94.77778	88.08044
65.50947	76.22222	89.66667	93.88889	89.39644
65.54745	72.11111	96	99.55556	94.33978
65.58542	73.55556	99.88889	98.44444	96.455
65.6234	74.22222	102.55556	99.66667	98.46178
65.66137	73.33333	102.88889	99.44444	98.48967
65.69934	75	96.55556	98	94.53011
65.73732	76	86.66667	95.33333	88.042
65.77529	78.11111	86.33333	95.33333	88.087
65.81327	76.33333	85.88889	95.55556	87.68989
65.85124	78	87.88889	96.22222	89.25322
65.88922	78.22222	87.11111	94.66667	88.35689
65.92719	77.55556	87.44444	96.44444	89.00811
65.96517	76.88889	87	96	88.53833
66.00314	77.77778	87.66667	96.66667	89.23033
D
78.02437	77.33333	86.22222	95.44444	87.96633
78.06235	76.33333	85.88889	96.22222	87.88922
78.10032	76.66667	87.44444	96.22222	88.84033
78.13829	78	86.44444	95.33333	88.13956
78.17627	75.22222	85.77778	95.77778	87.56444
78.21424	77.33333	87.22222	97.11111	89.05167
78.25222	76.55556	87.11111	96.88889	88.83133
78.29019	76.11111	86.55556	96.22222	88.25522
78.32817	77	87.66667	95.88889	88.90911
78.36614	77.33333	87.22222	95.77778	88.653
78.40412	76.77778	86.55556	96.77778	88.49733
78.44209	76.88889	87.55556	96.11111	88.89767
78.48007	75.33333	85.88889	95.33333	87.50944
78.51804	75.33333	86.77778	95.44444	88.06444
78.55602	77.66667	87.11111	96.11111	88.72544
78.59399	74.77778	86.66667	96.11111	88.13522
78.63197	77.11111	87.66667	96.55556	89.12111
78.66994	77	87.33333	95.88889	88.71344
78.70791	76.22222	87.66667	95	88.55467
78.74589	75.77778	86.33333	94.22222	87.48878
78.78386	77.77778	86	97	88.35167
78.82184	77.44444	86.22222	95.66667	88.04544
78.85981	76	85.88889	94.11111	87.22
78.89779	76.88889	87	96	88.53833
78.93576	75.44444	86.66667	95.44444	88.01189
78.97374	74.77778	87.33333	93.77778	87.82889
79.01171	77.55556	87.66667	94.55556	88.57378
79.04969	77.44444	85.88889	95.55556	87.81656
79.08766	77	85.66667	95.66667	87.66867
79.12564	76.88889	86.88889	96.44444	88.606
79.16361	76	87.11111	96.22222	88.56867
79.20159	77.66667	87.11111	96.33333	88.79189
79.23956	75	86.44444	94.88889	87.66467
79.27753	75.55556	86.77778	95.88889	88.22267
79.31551	75.33333	86.77778	96.33333	88.33022
79.35348	76.66667	86.55556	96.33333	88.35178
79.39146	77.11111	88.77778	95.33333	89.40789
79.42943	77.66667	87	96.88889	88.89278
79.46741	75.55556	86.44444	96	88.06022
79.50538	77.33333	87.33333	96.88889	89.05044
79.54336	76.77778	87.55556	95.77778	88.78533
79.58133	77.88889	85.88889	95.22222	87.76756
79.61931	74.88889	86.88889	94.22222	87.71356
79.65728	77	86.22222	95.77778	88.028
79.69526	77.55556	87.22222	95.88889	88.71156
79.73323	75.66667	86.88889	94.77778	87.96833
79.77121	76.77778	86.33333	95.22222	87.90178
79.80918	77.11111	86.77778	94.88889	88.101
79.84716	75.44444	85.77778	95.55556	87.52333
79.88513	76.88889	87.11111	95.44444	88.43744
79.9231	77.11111	87.55556	95.88889	88.85656
79.96108	77.11111	87	95.44444	88.39756
79.99905	75.77778	86.22222	95.33333	87.75578
80.03703	75.77778	87.55556	96	88.73778
80.075	74	86.33333	95.55556	87.68478
80.11298	76.33333	87.66667	96.55556	89.03244
80.15095	76.11111	87.22222	95.11111	88.31433
80.18893	76.22222	88.22222	95.33333	88.98044
80.2269	72.11111	89.55556	97.22222	89.85922
80.26488	72.44444	97.11111	98.33333	94.66456
80.30285	73.77778	100.55556	100.88889	97.60256
80.34083	71.66667	102.22222	100.22222	98.14089
80.3788	74.66667	102.11111	100.66667	98.55056
80.41678	74.33333	104.22222	101.88889	100.11722
80.45475	74.22222	103.88889	101.44444	99.776
80.49272	73	103.77778	101.22222	99.505
80.5307	72.33333	104.66667	103	100.48233
80.56867	74.22222	105.11111	102.55556	100.82567
80.60665	77.11111	105.33333	103.11111	101.45156
80.64462	75.66667	104.55556	100.77778	100.13267
80.6826	73	105.11111	99.55556	99.78933
80.72057	75.11111	105.44444	101.22222	100.724
80.75855	75.66667	105.66667	100.77778	100.78489
80.79652	76.66667	105	100.77778	100.50756
80.8345	76.44444	96.66667	96.77778	94.39456
80.87247	78	88.22222	95.88889	89.34922
80.91045	78.44444	86.88889	94.33333	88.15211
80.94842	77.33333	86.44444	95.44444	88.09678
80.9864	78.11111	86.66667	95.66667	88.38233
81.02437	77.22222	85.22222	95.66667	87.43311
81.06235	79.11111	86.88889	95.77778	88.66
81.10032	77.88889	87	96	88.65233
81.13829	77.55556	86.33333	94.77778	87.85756
81.17627	78.11111	86.11111	95.66667	88.05622
81.21424	79.55556	86	96.66667	88.45467
81.25222	77.44444	85.55556	94.66667	87.35511
81.29019	79.88889	86.55556	96.88889	88.88522
81.32817	80.88889	86.11111	95.44444	88.30644
81.36614	78.55556	86.44444	96.11111	88.43544
81.40412	77.88889	86.88889	95.55556	88.45422
81.44209	77.55556	86.44444	94.77778	87.92278
81.48007	77.66667	85.66667	95	87.54533
81.51804	78.11111	84.88889	94.11111	86.87367
81.55602	78.77778	86.77778	94	88.02522
81.59399	79.55556	87.22222	96	88.97278
81.63197	78.77778	87	95.33333	88.55433
81.66994	78	86.44444	94.22222	87.80733
81.70791	77.33333	86.66667	95.88889	88.36011
81.74589	79.77778	87.22222	95.88889	88.96489
81.78386	76.22222	85.55556	93.88889	86.98322
81.82184	77	85.22222	95.11111	87.24167
81.85981	76.55556	86.44444	96.66667	88.37356
81.89779	78.44444	87.44444	95.22222	88.744
81.93576	76.66667	86.88889	94.77778	88.08233
81.97374	77.55556	85.55556	95.77778	87.7
82.01171	76.88889	86.22222	96.55556	88.24789
82.04969	76.44444	86	95.88889	87.86744
82.08766	78.77778	86.88889	95.88889	88.65522
82.12564	76.66667	87.11111	96	88.57822
82.16361	78.77778	85.33333	96.66667	87.97467
82.20159	78.77778	87.77778	95.44444	89.04411
82.23956	77.33333	85.77778	94.88889	87.53933
82.27753	78.22222	87.55556	95.55556	88.88356
82.31551	77.66667	86.22222	95.11111	87.90467
82.35348	75.33333	91.33333	95.88889	90.87144
82.39146	73.66667	98.22222	99.44444	95.78833
82.42943	72	99.77778	98.77778	96.31211
82.46741	74.55556	102.77778	100.11111	98.76311
82.50538	75	104.77778	102	100.55256
82.54336	78	91.88889	97.88889	92.09956
82.58133	79	87.77778	94.77778	88.87011
82.61931	76.44444	86.22222	94.66667	87.63244
82.65728	77	87.44444	96.22222	88.87833
82.69526	78.77778	87.33333	98.55556	89.71344
82.73323	78.44444	87	96.33333	88.81533
82.77121	76.77778	86.33333	95	87.83533
82.80918	77.11111	87.22222	96.44444	88.827
82.84716	78	87.22222	96	88.79544
82.88513	79	86.44444	95.77778	88.38644
82.9231	77.44444	86.44444	94.22222	87.744
82.96108	76.22222	86	95.22222	87.64278
82.99905	76.77778	86.33333	94.88889	87.80211
83.03703	78	85.44444	95.44444	87.58578
83.075	77.55556	86.11111	94.77778	87.72711
83.11298	77.77778	86.22222	95.33333	87.98378
83.15095	77.22222	86	95.22222	87.75678
83.18893	77	85.77778	94.33333	87.33522
83.2269	79.33333	87.88889	96	89.33878
83.26488	78.33333	86.55556	95.66667	88.34244
83.30285	76.55556	86.55556	96.88889	88.50522
83.34083	77.11111	86.44444	95.44444	88.07144
83.3788	76.66667	86.44444	95.33333	87.98756
83.41678	77.88889	86.55556	95.55556	88.25856
83.45475	76.11111	86.77778	96.33333	88.41889
83.49272	78.11111	86.33333	95.11111	88.02056
83.5307	78.11111	86	95.33333	87.89133
83.56867	78.55556	87.22222	96.77778	89.09133
83.60665	78.11111	85.77778	95.55556	87.82733
83.64462	78.33333	87	96.55556	88.86911
83.6826	77.22222	86.22222	94.88889	87.78756
83.72057	76	85.77778	95.66667	87.61989
83.75855	78	86.22222	95.66667	88.10878
83.79652	77.22222	86	95.33333	87.79
83.8345	77.55556	85.66667	96.11111	87.86489
83.87247	77.33333	85.33333	94.44444	87.14556
83.91045	76.88889	87.22222	96.11111	88.702
83.94842	77.22222	87.22222	95.77778	88.64033
83.9864	77.66667	87	95.55556	88.49411
84.02437	78	85.66667	96.33333	87.982
84.06235	75.22222	86.11111	95	87.52756
84.10032	77.88889	86.44444	95.88889	88.293
84.13829	79.55556	87.44444	96.66667	89.30256
84.17627	76	86.77778	95.88889	88.27333
84.21424	77.44444	87.44444	95	88.56356
84.25222	78.66667	87.22222	96.55556	89.03756
84.29019	78.66667	88.11111	95.22222	89.16067
84.32817	77.33333	87.22222	95.55556	88.58656
84.36614	77.11111	86.55556	94.22222	87.77122
84.40412	77.11111	86.88889	96.22222	88.56489
84.44209	75.66667	86.33333	95	87.70867
84.48007	74.55556	89.66667	96.22222	89.90411
84.51804	71.11111	96.77778	99.66667	94.71556
84.55602	72.44444	100.11111	100.22222	96.99033
84.59399	71	100.55556	99.77778	96.95367
84.63197	73.33333	103.44444	101	99.28089
84.66994	76	94.11111	99	93.50822
84.70791	77.44444	88.66667	95.66667	89.48033
84.74589	78.66667	87.55556	96.44444	89.2
84.78386	77.22222	87.66667	95.88889	88.93444
84.82184	77.44444	87.66667	95.55556	88.86011
84.85981	79.44444	87.22222	97.22222	89.32556
84.89779	77.66667	87.44444	95.88889	88.85467
84.93576	78	87.22222	96.55556	88.96156
84.97374	77.33333	85.55556	94.66667	87.34244
85.01171	76.77778	85.66667	95.55556	87.61011
85.04969	78.22222	85.88889	96.55556	88.20422
85.08766	79.44444	86	95.55556	88.10978
85.12564	77.88889	86.88889	95.33333	88.38778
85.16361	78	87.11111	96.11111	88.76344
85.20159	78.66667	86.77778	95	88.31156
85.23956	77.88889	87	95.77778	88.58589
85.27753	76.55556	85.88889	94.77778	87.48267
85.31551	78.44444	86.44444	94.77778	88.02411
85.35348	78.22222	87.33333	94.66667	88.48733
85.39146	76.33333	86.11111	96.11111	87.98644
85.42943	76.44444	85.66667	94.88889	87.37278
85.46741	78.33333	86	95.44444	87.94989
85.50538	78.55556	84.77778	94.88889	87.09167
85.54336	76.11111	88.22222	95.44444	89.001
85.58133	77.88889	87.11111	96.11111	88.75078
85.61931	77.55556	86.33333	96.22222	88.28944
85.65728	77.33333	86.55556	95.55556	88.19522
85.69526	77.88889	86.11111	96.44444	88.26344
85.73323	78.77778	86.88889	95.77778	88.622
85.77121	76.44444	87.33333	96.33333	88.783
85.80918	78.44444	87.33333	97.44444	89.34322
85.84716	76.77778	86.88889	95.88889	88.42722
85.88513	76.88889	86.22222	95.33333	87.88244
85.9231	76.33333	85.88889	93.66667	87.12511
85.96108	78.44444	85.55556	96	87.86778
85.99905	76.33333	86.77778	95.66667	88.24489
86.03703	78	86.33333	95.22222	88.04111
E
98.0211	77.11111	87.33333	96	88.75933
98.05908	76	86.88889	96.11111	88.405
98.09705	75.22222	87.44444	95.66667	88.50956
98.13503	77.22222	87.22222	95.77778	88.64033
98.173	77.44444	86.66667	96.22222	88.47244
98.21098	76	86.55556	95.44444	88.01
98.24895	77.22222	88.33333	96.33333	89.45867
98.28693	77	86.11111	95.44444	87.86311
98.3249	77.88889	86.55556	95.77778	88.325
98.36288	75.66667	86.55556	94.88889	87.80589
98.40085	75.22222	86.66667	95.44444	87.98656
98.43883	76.22222	87	97.77778	88.99389
98.4768	77.77778	88	95.88889	89.19344
98.51477	78.44444	86.33333	96.66667	88.52367
98.55275	77.88889	87.44444	95.22222	88.68067
98.59072	76.33333	86	95.22222	87.65544
98.6287	76.11111	87.55556	96.66667	88.97511
98.66667	74.88889	86.66667	95.88889	88.08144
98.70465	75.88889	86.44444	95.55556	87.96533
98.74262	76.88889	86.88889	94.55556	88.04122
98.7806	75.11111	87.33333	96.55556	88.69744
98.81857	75	86.77778	95.44444	88.02644
98.85655	76.33333	86.55556	94.55556	87.78222
98.89452	77.33333	85.44444	95.88889	87.64267
98.9325	75.66667	87.33333	96.55556	88.76078
98.97047	77	87.44444	96.55556	88.978
99.00845	77.22222	86.77778	97.33333	88.84456
99.04642	75.77778	86.55556	95.66667	88.05111
99.0844	76.66667	86.55556	95.77778	88.18567
99.12237	75.77778	86.11111	95.77778	87.82344
99.16034	75.33333	87.55556	96.44444	88.82
99.19832	77.66667	86.33333	96.55556	88.40178
99.23629	75.88889	87.88889	95.55556	88.81322
99.27427	77.33333	87.66667	97	89.27933
99.31224	76.55556	86.22222	94.66667	87.64511
99.35022	75.33333	87.22222	95.22222	88.25889
99.38819	77.33333	86.88889	97.22222	88.88922
99.42617	75.77778	86	94.77778	87.45922
99.46414	75.22222	86.66667	94.11111	87.58789
99.50212	77.22222	86.44444	96.11111	88.28344
99.54009	76.44444	87.44444	97.44444	89.18044
99.57807	75.88889	86.44444	95	87.79922
99.61604	75.77778	86.55556	96.11111	88.184
99.65402	76.66667	87.33333	96.88889	88.97444
99.69199	76.33333	86.66667	95.88889	88.24611
99.72996	77.11111	86.88889	94.88889	88.16622
99.76794	77.22222	86.44444	96.88889	88.516
99.80591	77	86	95.22222	87.73144
99.84389	76.77778	87.22222	96.55556	88.82222
99.88186	76.77778	86.77778	96.33333	88.49489
99.91984	76.77778	87.11111	94.44444	88.12578
99.95781	78.55556	87.44444	97.66667	89.48756
99.99579	77.11111	86.77778	95.77778	88.36678
100.03376	77	88	95.55556	89.00511
100.07174	75.44444	86.11111	94.44444	87.38678
100.10971	75.22222	86.33333	96.11111	87.99022
100.14769	78.44444	86.88889	96.77778	88.883
100.18566	75.88889	85.66667	95.11111	87.37589
100.22364	76.44444	87.55556	96.44444	88.94667
100.26161	78.44444	85.44444	96.77778	88.03511
100.29958	75.44444	85.77778	95	87.35722
100.33756	76.22222	87	94.22222	87.93078
100.37553	76.44444	87.11111	96.77778	88.78544
100.41351	77	86	96	87.964
100.45148	75.44444	88.11111	97	89.32489
100.48946	76.55556	87.66667	97.77778	89.42322
100.52743	77.88889	87.44444	95.66667	88.81356
100.56541	76.44444	86.55556	95.22222	87.99422
100.60338	76.66667	87.33333	94.88889	88.37644
100.64136	78.11111	86.22222	96.33333	88.32078
100.67933	78.33333	87.77778	96.11111	89.19278
100.71731	77.11111	88.22222	96.22222	89.34756
100.75528	75.66667	86.55556	95	87.83911
100.79326	75.66667	86.55556	95.22222	87.90556
100.83123	76	87.33333	94.77778	88.26722
100.86921	75.11111	87	94.77778	87.97022
100.90718	75.88889	87	95.44444	88.25822
100.94515	76.44444	87.55556	96	88.81378
100.98313	76.22222	87.55556	95	88.48944
101.0211	76.11111	87	95.33333	88.25033
101.05908	74.77778	86.44444	95.55556	87.83867
101.09705	77.33333	87	95.77778	88.52256
101.13503	75.55556	86.22222	95.44444	87.76367
101.173	75.33333	87.11111	94.11111	87.86144
101.21098	77.11111	87.11111	96	88.62889
101.24895	75.11111	87.22222	95.66667	88.36644
101.28693	76.77778	86.44444	95.22222	87.967
101.3249	75.77778	87.33333	94	88.00933
101.36288	76.88889	87.11111	95	88.30456
101.40085	78.44444	85.88889	96.33333	88.16311
101.43883	79	87.22222	97.22222	89.27489
101.4768	73.77778	86.11111	94.88889	87.32967
101.51477	78.44444	87.88889	97.66667	89.73578
101.55275	72	92.33333	97.33333	91.51033
101.59072	71.33333	98.66667	101.44444	96.38122
101.6287	71.22222	100.88889	100.88889	97.50689
101.66667	71.88889	101.44444	100.88889	97.909
101.70465	73.44444	101.22222	100.22222	97.75656
101.74262	77.11111	89.88889	96	90.25944
101.7806	78.33333	87.77778	95.33333	88.96022
101.81857	76.55556	88	96	89.08733
101.85655	77.33333	86.88889	94.66667	88.12511
101.89452	76.77778	86.88889	96.88889	88.72622
101.9325	76.66667	86.11111	96.22222	88.05767
101.97047	77.66667	87.22222	96.11111	88.79067
102.00845	77.44444	86.55556	96.44444	88.47367
102.04642	76.22222	86.33333	94.55556	87.63911
102.0844	76.11111	85.77778	94.33333	87.23389
102.12237	77.11111	86.66667	95.44444	88.20189
102.16034	77.22222	87.11111	96	88.64156
102.19832	77.33333	87.33333	96.44444	88.91756
102.23629	76.66667	86.33333	96.44444	88.25456
102.27427	76.22222	87.22222	96.55556	88.75889
102.31224	77.66667	86.88889	95.77778	88.49533
102.35022	75.44444	86.66667	94	87.58
102.38819	77.44444	86	95.66667	87.915
102.42617	76.66667	85.88889	95.22222	87.62822
102.46414	76.22222	85.77778	95.22222	87.51233
102.50212	76.66667	87.33333	94	88.11067
102.54009	78.33333	86.77778	94.66667	88.17389
102.57807	75	86	95.77778	87.66956
102.61604	75.77778	87.33333	95.11111	88.34156
102.65402	76.44444	86.22222	94.44444	87.566
102.69199	75.88889	87.22222	95.22222	88.32222
102.72996	77.66667	86.66667	94.88889	88.09911
102.76794	76.33333	85.66667	96.22222	87.75878
102.80591	77.22222	86.66667	95.55556	88.24778
102.84389	75.88889	86.66667	96.11111	88.26189
102.88186	77.33333	86.44444	94.77778	87.89744
102.91984	77.22222	86.88889	96.22222	88.57756
102.95781	77.33333	86.55556	96.66667	88.52744
102.99579	76.55556	85.77778	95.11111	87.51711
103.03376	75.77778	87.11111	95.33333	88.27756
103.07174	76.33333	87	95.33333	88.27567
103.10971	75.88889	86.55556	95.55556	88.03056
103.14769	74.44444	85.55556	94	86.81378
103.18566	75.44444	86.55556	95.44444	87.94667
103.22364	74.77778	86.33333	94.77778	87.54089
103.26161	76	85.88889	95.11111	87.519
103.29958	74.77778	86.22222	93.44444	87.077
103.33756	76.66667	85.88889	95.33333	87.66144
103.37553	77.66667	87	97.44444	89.05889
103.41351	77	86.55556	96.22222	88.35656
103.45148	76.11111	87.33333	96	88.64533
103.48946	77.22222	86.66667	95.22222	88.14811
103.52743	78	85.88889	94.88889	87.68056
103.56541	74.11111	85.88889	93.66667	86.87178
103.60338	77.44444	85.88889	95.55556	87.81656
103.64136	76.44444	87.44444	96.77778	88.98111
103.67933	76.88889	85.66667	96.11111	87.78889
103.71731	76.55556	87.22222	95.88889	88.59756
103.75528	76.33333	86.88889	95	88.11078
103.79326	76	86.77778	94.88889	87.97433
103.83123	75.66667	87	93.77778	87.73456
103.86921	75.55556	86.44444	95.88889	88.027
103.90718	77.66667	87.44444	95.44444	88.72178
103.94515	77.44444	87.11111	95.66667	88.56722
103.98313	75.55556	85.66667	94	87.00567
104.0211	76.33333	86.77778	95.44444	88.17844
104.05908	77.11111	85.88889	96.11111	87.94467
104.09705	75.55556	86.55556	95.88889	88.09222
104.13503	76.22222	87.22222	94.22222	88.06122
104.173	76.22222	87	95.77778	88.39589
104.21098	76.77778	86.33333	95.44444	87.96822
104.24895	75.22222	86.66667	93.44444	87.38856
104.28693	76.22222	87	95.66667	88.36267
104.3249	76.77778	86.77778	95.88889	88.362
104.36288	77.22222	86.33333	96	88.185
104.40085	76.66667	87.55556	96.33333	88.93878
104.43883	77.55556	86.55556	95.33333	88.15411
104.4768	78.55556	88	96.44444	89.44822
104.51477	76.22222	86.44444	96.33333	88.23589
104.55275	75.22222	86.22222	95.88889	87.85856
104.59072	77.44444	88.22222	96.22222	89.38556
104.6287	76.66667	87.66667	95.11111	88.63856
104.66667	75.77778	86.77778	95.11111	88.01544
104.70465	76.88889	87.11111	96.88889	88.86933
104.74262	76.44444	86.88889	95.22222	88.18989
104.7806	75.66667	86.22222	94.77778	87.577
104.81857	77	86.66667	96.77778	88.58789
104.85655	78.22222	86.33333	95.66667	88.19933
104.89452	76.66667	85.77778	95.55556	87.66267
104.9325	76.55556	86.11111	94.22222	87.447
104.97047	76	87	96.11111	88.47022
105.00845	74.55556	86.22222	96.22222	87.88222
105.04642	77	86.66667	95.88889	88.32211
105.0844	74.55556	85	93.11111	86.23456
105.12237	77.22222	87.77778	95.77778	88.96644
105.16034	77.44444	87.22222	96.55556	88.89822
105.19832	76.33333	86.88889	95.11111	88.144
105.23629	76	86.44444	95.22222	87.87833
105.27427	75.66667	86.88889	96.33333	88.43344
105.31224	76.33333	86.55556	97.11111	88.54633
105.35022	74.55556	86.66667	95.66667	87.977
105.38819	78.44444	87.22222	97	89.14511
105.42617	76.33333	86.55556	95.44444	88.048
105.46414	77.22222	88.88889	96.66667	89.88444
105.50212	77	86.55556	96.22222	88.35656
105.54009	77.11111	87.11111	96.44444	88.76178
105.57807	75.22222	87.33333	97.33333	88.94267
105.61604	76.55556	87.22222	96.33333	88.73044
105.65402	78.33333	87.77778	97.33333	89.55822
105.69199	77	87.55556	95.44444	88.711
105.72996	77.22222	87.11111	96.55556	88.80767
105.76794	78.88889	85.77778	96.88889	88.31467
105.80591	76.11111	86	96.11111	87.89589
105.84389	76.66667	86.77778	95.44444	88.21644
105.88186	76.11111	86.88889	95.88889	88.35122
105.91984	76.77778	87.22222	96.11111	88.68933
105.95781	77	86.66667	94.44444	87.89022
105.99579	75.66667	86	95.55556	87.67911
106.03376	78.11111	86.55556	96.55556	88.58289
F
122.00284	72.66667	85.77778	95.11111	87.07378
122.04091	73.66667	86.44444	96	87.84489
122.07898	74	86.55556	94.22222	87.41656
122.11705	74.33333	86.88889	93.88889	87.55056
122.15512	72.55556	85.55556	95.88889	87.16322
122.19319	73	86.66667	95.77778	87.83289
122.23126	73.88889	85.22222	93.66667	86.45511
122.26933	72.55556	86.11111	94	86.92456
122.3074	73.88889	86.66667	94.88889	87.66844
122.34547	72.11111	86	94.44444	86.94156
122.38354	74.66667	86	94	87.1
122.42161	72.22222	85.88889	94.55556	86.92222
122.45968	71.66667	86.66667	94.22222	87.21578
122.49775	73.33333	86.22222	96.44444	87.80933
122.53582	73.33333	85.77778	94.11111	86.85078
122.57389	73.22222	86.66667	95.11111	87.65889
122.61196	74.22222	86.88889	95.88889	88.13589
122.65003	73	86.33333	94	87.10567
122.6881	72.66667	87.33333	92.55556	87.22278
122.72617	72	86.11111	95.44444	87.29311
122.76424	71.66667	86.55556	95.88889	87.64889
122.80231	72	87.22222	95	87.81244
122.84038	72.88889	87.22222	94.22222	87.68122
122.87845	71.77778	90.88889	96.55556	90.40456
122.91652	68.44444	93.88889	96.55556	91.78556
122.95459	67.55556	98.88889	99.77778	95.58267
122.99266	69.77778	92.66667	95.66667	90.95433
123.03073	72.55556	87	94.22222	87.51278
123.0688	73.44444	87.22222	94.22222	87.74456
123.10687	70.33333	87	95.77778	87.72456
123.14494	72.11111	86.44444	95.44444	87.50144
123.18301	74.44444	87	96.44444	88.39256
123.22108	69.33333	86.22222	93.88889	86.58922
123.25915	72.44444	85.44444	94.44444	86.65344
123.29722	70.44444	87.22222	94.66667	87.53544
123.33529	73.44444	86.33333	94.22222	87.22278
123.37336	71.22222	85	94.22222	86.18678
123.41143	73.44444	85.33333	94.11111	86.60256
123.4495	73.66667	87	94.88889	87.83878
123.48757	72.22222	86.33333	93.44444	86.85089
123.52564	75.55556	86.11111	95.77778	87.79811
123.56371	74.22222	85.77778	94.77778	87.15144
123.60178	73.33333	85.88889	92.44444	86.41767
123.63985	73.44444	85.55556	95.11111	87.032
123.67792	72.77778	85.44444	94.88889	86.82433
123.71599	73	87	93.66667	87.39733
123.75406	73.22222	86.55556	95.33333	87.66011
123.79213	72.55556	86.88889	93.55556	87.24822
123.8302	72.33333	86.77778	96	87.88856
123.86827	71.88889	86.77778	94.88889	87.50567
123.90634	74.66667	86.88889	95	87.92078
123.94441	72.33333	86	95.11111	87.16622
123.98248	70.55556	86.33333	93.77778	86.76056
124.02055	72.88889	87.22222	94.88889	87.88056
124.05862	74.55556	87.11111	94.22222	87.806
124.09669	73.55556	87	96.44444	88.29122
124.13476	73.88889	86.33333	94.22222	87.27344
124.17283	74.22222	85.77778	94.33333	87.01856
124.2109	73.88889	86.66667	94.22222	87.46911
124.24897	72.88889	85.77778	95	87.06589
124.28704	74.77778	86.44444	94.44444	87.50644
124.32511	74.11111	86.22222	94.66667	87.36644
124.36318	73.66667	87.22222	95.33333	88.10211
124.40125	73.88889	86.55556	94.66667	87.53678
124.43932	74.11111	86.44444	95.33333	87.69622
124.47739	73.44444	85.66667	95.44444	87.19689
124.51546	72.55556	86.66667	93.55556	87.11778
124.55353	73.22222	87.33333	95.88889	88.28278
124.5916	73.11111	86.33333	95.22222	87.48378
124.62967	71.33333	86.55556	94.44444	87.179
124.66773	74.11111	86.88889	95.33333	87.95711
124.7058	73.66667	86.33333	94.77778	87.41422
124.74387	71.11111	86.66667	93.88889	87.05278
124.78194	73.88889	86.66667	95	87.70167
124.82001	73.88889	86.44444	94.77778	87.50478
124.85808	74.11111	87.22222	97.22222	88.71756
124.89615	73.88889	86.55556	95.11111	87.66967
124.93422	73.44444	86.88889	93.55556	87.34956
124.97229	74.33333	89.11111	94.88889	89.154
125.01036	70	90.33333	95.55556	89.57678
125.04843	68.33333	96.77778	97.11111	93.63478
125.0865	65.66667	98.22222	98.44444	94.57733
125.12457	68.77778	96.88889	96.55556	93.58456
125.16264	72.88889	87.88889	94.11111	88.03933
125.20071	72.77778	87.77778	94.22222	87.99467
125.23878	71.22222	86.77778	94.55556	87.33
125.27685	73.22222	87.88889	96.55556	88.80822
125.31492	73.22222	86.44444	94.88889	87.462
125.35299	74.33333	87	94	87.649
125.39106	73.66667	87.33333	96.22222	88.43311
125.42913	74	85.88889	94	86.95878
125.4672	72.55556	86.88889	95	87.68011
125.50527	75.55556	86.22222	95.88889	87.89656
125.54334	72	86.33333	94.88889	87.25744
125.58141	72.22222	85.22222	94	86.36478
125.61948	72.22222	85.88889	94.88889	87.02189
125.65755	73.88889	85.88889	94.66667	87.14544
125.69562	72.55556	86.33333	95.22222	87.42044
125.73369	74.55556	86.77778	95	87.84289
125.77176	74.22222	86.33333	96.22222	87.90944
125.80983	74.55556	85.88889	94.44444	87.155
125.8479	72.66667	86.77778	94.33333	87.42822
125.88597	72.55556	86.11111	94.22222	86.991
125.92404	73.33333	86.22222	95.88889	87.64322
125.96211	72.77778	86.33333	93.44444	86.91422
126.00018	75.44444	86	92.66667	86.79
126.03825	72	86.11111	93.11111	86.59544
126.07632	72.44444	87	94.55556	87.59978
126.11439	73.77778	86.44444	95.88889	87.82433
126.15246	73.66667	87.11111	95.88889	88.203
126.19053	71.66667	86.44444	95.44444	87.45078
126.2286	73.77778	87.33333	93.77778	87.71489
126.26667	74.66667	86.88889	94.11111	87.655
126.30474	75	87	94.88889	87.99078
126.34281	73.88889	86.55556	95.22222	87.70289
126.38088	73.55556	86.77778	96	88.02789
126.41895	73.33333	87.44444	94.44444	87.92878
126.45702	75.11111	86.88889	95	87.97144
126.49509	74.44444	86.11111	94.77778	87.37244
126.53316	73	85.77778	94.22222	86.846
126.57123	73.77778	86.66667	95.55556	87.85511
126.6093	74.88889	87	94.66667	87.91167
126.64737	72.55556	86.55556	94.77778	87.418
126.68544	74.33333	86.11111	94.22222	87.19367
126.72351	74.55556	85.55556	95	87.12544
126.76158	73.44444	87	94.33333	87.64733
126.79965	76.66667	87.44444	96.55556	88.94
126.83772	74.33333	86.55556	94.77778	87.62067
126.87579	73.55556	87.77778	95.66667	88.51522
126.91386	74.22222	85.66667	95.88889	87.41844
126.95193	73.77778	86.77778	95.55556	87.92033
126.99	73.33333	87.11111	93.44444	87.43411
127.02807	74	86.44444	94.44444	87.41778
127.06614	73.77778	86.44444	93.22222	87.027
127.10421	76.22222	88.22222	95.55556	89.04689
127.14228	70.33333	91.11111	95.33333	90.00489
127.18035	70.55556	95.11111	97.77778	93.10911
127.21842	69.11111	98	98.88889	94.97244
127.25649	67.44444	101.33333	99.55556	96.93844
127.29456	69.88889	102.88889	99.55556	98.13022
127.33263	69.44444	104.22222	100.66667	99.19444
127.3707	69.33333	102.33333	98.33333	97.37533
127.40877	67.66667	104.11111	99.44444	98.56111
127.44684	70.77778	104.66667	100.55556	99.57411
127.48491	72.44444	104.55556	100.22222	99.59922
127.52298	70.88889	105.77778	100.55556	100.239
127.56105	70.66667	105.33333	99.55556	99.65378
127.59912	69.77778	106	99.55556	99.94378
127.63719	71.88889	105.11111	99.66667	99.69589
127.67525	72.33333	105.88889	100.33333	100.40244
127.71332	73.88889	97.22222	95.88889	94.16356
127.75139	73.77778	87.22222	93.66667	87.61644
127.78946	73.66667	86.77778	92.22222	86.911
127.82753	74.33333	87.22222	94.33333	87.87911
127.8656	74.55556	86.55556	93.77778	87.347
127.90367	74	85.44444	93.33333	86.49856
127.94174	76	86.66667	93.11111	87.37756
127.97981	76.66667	85.22222	96.11111	87.50267
128.01788	77.77778	85.55556	93.66667	87.09411
128.05595	74.66667	86.33333	92.77778	86.93022
128.09402	77.33333	86.11111	94.11111	87.50244
128.13209	77.22222	85.88889	95.22222	87.69156
128.17016	76.66667	85.88889	93.66667	87.16311
128.20823	77	86.11111	94.88889	87.697
128.2463	76.22222	85.66667	94.44444	87.21456
128.28437	74.66667	86.77778	93.22222	87.324
128.32244	76.66667	86.66667	92.88889	87.38711
128.36051	76	85.44444	93.88889	86.89267
128.39858	75.88889	86	93	86.94033
128.43665	77.33333	85.44444	94.33333	87.17756
128.47472	74.66667	85.77778	93.33333	86.77022
128.51279	77.22222	86.11111	93.55556	87.32367
128.55086	75.55556	85.22222	94.66667	86.94411
128.58893	75.77778	85.66667	93	86.732
128.627	76	85.11111	92.88889	86.398
128.66507	76.44444	85.55556	96	87.63978
128.70314	75.88889	85.22222	92.33333	86.28444
128.74121	75.55556	85.66667	93.22222	86.77311
128.77928	78.22222	86	95.22222	87.87078
128.81735	77.55556	85.88889	94.66667	87.56344
128.85542	75.88889	86.77778	93.77778	87.62944
128.89349	75.77778	84.66667	93.77778	86.37756
128.93156	76.33333	86.33333	93.77778	87.41922
128.96963	76.33333	85.77778	93.22222	86.927
129.0077	77.66667	86.44444	94.88889	87.96867
129.04577	75.77778	85.77778	93.88889	87.063
129.08384	77	86.77778	94.77778	88.05511
129.12191	76.55556	86.77778	93.88889	87.73867
129.15998	76.77778	86.11111	94.44444	87.53878
129.19805	77.66667	86.44444	94.77778	87.93544
129.23612	76	87.55556	93.33333	87.96578
129.27419	75.33333	92.22222	95.88889	91.39322
129.31226	71.88889	97.66667	98.88889	95.09344
129.35033	72.66667	99.22222	100.44444	96.56033
129.3884	71.77778	102.44444	99.88889	98.18433
129.42647	75	93.22222	94.66667	91.57678
129.46454	77.33333	88.22222	94.88889	88.97422
129.50261	76	87.33333	94.66667	88.234
129.54068	75.33333	87.33333	94.55556	88.12478
129.57875	76.22222	86.11111	93.44444	87.17644
129.61682	76.33333	87	94.66667	88.07633
129.65489	75.22222	86.55556	94.33333	87.58911
129.69296	75	86.11111	93.22222	86.97067
129.73103	76.33333	85.33333	93.88889	86.86544
129.7691	75	85.11111	94	86.61622
129.80717	77.11111	86.44444	95	87.93856
129.84524	77.44444	85.44444	94.22222	87.157
129.88331	77.11111	86.33333	93.55556	87.44144
129.92138	76.11111	85.66667	94.22222	87.13544
129.95945	75.22222	85.55556	94.33333	87.00211
129.99752	75.55556	86	94.55556	87.36744
130.03559	76.33333	86.22222	94	87.42044
G
141.99701	77.11111	87.33333	96.22222	88.82578
142.03508	77.55556	87.55556	95.44444	88.77433
142.07315	76.11111	87	94.33333	87.95133
142.11122	77.11111	87.22222	95.66667	88.59444
142.14929	77.22222	85.44444	95.66667	87.56356
142.18736	77	87.66667	94.66667	88.54367
142.22543	77.11111	86.77778	96.44444	88.56611
142.2635	77.55556	86.66667	95.22222	88.18611
142.30157	77.44444	87.33333	94.66667	88.39867
142.33964	76.66667	87.11111	95.55556	88.44533
142.37771	78.44444	88.22222	95.77778	89.36667
142.41578	77.44444	88	95.66667	89.089
142.45385	79.22222	87.22222	96.33333	89.03444
142.49192	76.66667	87	95.22222	88.28044
142.52999	76.55556	87.55556	96.11111	88.85967
142.56805	76.22222	86.33333	95.33333	87.87167
142.60612	77.88889	87.77778	95	88.80989
142.64419	77.11111	87.22222	95.77778	88.62767
142.68226	75.44444	87.22222	93.88889	87.87289
142.72033	77.55556	86.66667	96.11111	88.45189
142.7584	78.55556	87.44444	96.55556	89.15533
142.79647	76.66667	87.66667	95.33333	88.705
142.83454	76.88889	87.44444	96.55556	88.96533
142.87261	77.33333	88	95.88889	89.14278
142.91068	76.55556	87.22222	95.55556	88.49789
142.94875	75.66667	87.55556	95.33333	88.52578
142.98682	76.88889	86.66667	96	88.34267
143.02489	77	86.66667	94.11111	87.79056
143.06296	76.77778	87.22222	96.77778	88.88867
143.10103	77	86.55556	94	87.69211
143.1391	75.11111	86.55556	94.11111	87.51
143.17717	76.11111	87.44444	95.11111	88.44478
143.21524	75.44444	86.88889	95.11111	88.04267
143.25331	78.33333	86.11111	96.44444	88.31411
143.29138	76.33333	87.88889	95.66667	88.89711
143.32945	76.88889	86.55556	94.22222	87.74589
143.36752	75	85.11111	94.66667	86.81556
143.40559	77.33333	87.11111	96.11111	88.68744
143.44366	75.22222	87.77778	96.22222	88.87133
143.48173	76.44444	86.33333	95.55556	87.96344
143.5198	77.11111	86.55556	95.22222	88.07022
143.55787	76	87.77778	95.44444	88.72744
143.59594	76.66667	86.11111	95.88889	87.958
143.63401	76.88889	87	95.77778	88.47189
143.67208	76.77778	87.22222	95.77778	88.58967
143.71015	76.11111	87.55556	94.88889	88.44356
143.74822	76.22222	87	95	88.16333
143.78629	77.66667	86.88889	96.55556	88.72789
143.82436	76.77778	86.44444	95.33333	88.00022
143.86243	75.22222	86.55556	96.33333	88.18711
143.9005	76.77778	87	94.22222	87.99411
143.93857	75.22222	87.44444	96.66667	88.80856
143.97664	76.55556	88.11111	96.22222	89.219
144.01471	76.33333	87	95.55556	88.34211
144.05278	77	86.22222	96.22222	88.16089
144.09085	77.44444	86.77778	94.66667	88.07256
144.12892	76.77778	88	94.33333	88.61433
144.16699	75.44444	90.11111	94.66667	89.80122
144.20506	72.77778	94.55556	97.66667	93.00311
144.24313	73.55556	98.88889	99.33333	96.13378
144.2812	70	100.33333	100.55556	96.94178
144.31927	71.44444	102.44444	99.77778	98.11311
144.35734	70.88889	102.33333	100.77778	98.28356
144.39541	72.66667	103.22222	99.77778	98.709
144.43348	69.88889	104.11111	99.77778	98.91411
144.47155	73.22222	104.66667	103.22222	100.65011
144.50962	71.88889	105.66667	101.33333	100.52033
144.54769	72.22222	106.55556	100.88889	100.94722
144.58576	73.77778	105	100.88889	100.21144
144.62383	74.11111	107.33333	101.44444	101.78522
144.6619	72.22222	105.55556	99.55556	99.96156
144.69997	73.22222	104.44444	99.88889	99.523
144.73804	73.44444	104.44444	99.77778	99.51511
144.77611	74.22222	92.44444	96.33333	91.52989
144.81418	76.33333	87.66667	93.22222	88.03578
144.85225	77	88	93.77778	88.47356
144.89032	75.11111	86.33333	92.88889	87.01411
144.92839	77.33333	86.55556	93	87.43111
144.96646	77.66667	86.22222	93.77778	87.506
145.00453	77	86.88889	93	87.58878
145.0426	76.88889	85.44444	93.44444	86.86111
145.08067	76.33333	87.11111	94.66667	88.14156
145.11874	77	86.66667	93.77778	87.69089
145.15681	75.33333	84.66667	93.66667	86.29367
145.19488	76.22222	85.44444	93	86.65222
145.23295	76.77778	86.11111	93.77778	87.33944
145.27102	77.77778	85.77778	94.88889	87.59
145.30909	78.33333	87.44444	94.33333	88.46556
145.34716	76.44444	85.33333	93.33333	86.712
145.38523	76.44444	86.44444	93	87.26456
145.4233	75.66667	85.66667	93.66667	86.91867
145.46137	78	86.11111	94.55556	87.71133
145.49944	76.88889	84.33333	94.66667	86.57433
145.5375	77.77778	86.11111	94.44444	87.65278
145.57557	76	85.22222	94.66667	86.99478
145.61364	78.11111	86.66667	95.33333	88.28267
145.65171	76.11111	85.88889	93.88889	87.16622
145.68978	77.77778	87.44444	96.66667	89.09989
145.72785	76.22222	86.44444	94.33333	87.63789
145.76592	76.77778	85.66667	94.44444	87.27789
145.80399	77.22222	86.33333	95.22222	87.95244
145.84206	76.88889	85.88889	94.33333	87.38778
145.88013	77.66667	85.22222	94.11111	87.01867
145.9182	77.11111	86	94.22222	87.44511
145.95627	76.44444	86.55556	93.66667	87.52911
145.99434	77.66667	86.22222	94	87.57244
146.03241	77	86.33333	95.33333	87.96033
146.07048	76.22222	85.77778	94.33333	87.24656
146.10855	76.22222	84.77778	94.55556	86.726
146.14662	76.33333	85.44444	95	87.26289
146.18469	76.88889	85.44444	94.66667	87.22656
146.22276	79.33333	86.88889	94.88889	88.41956
146.26083	76.44444	86.55556	93.77778	87.56233
146.2989	75.77778	89.55556	93.77778	89.24733
146.33697	73.11111	94.22222	98.11111	92.97833
146.37504	72.22222	98.77778	99.11111	95.85011
146.41311	70.22222	101.44444	99.11111	97.18744
146.45118	72.55556	104	100.77778	99.45189
146.48925	72.66667	103.22222	100.77778	99.008
146.52732	73.88889	104.88889	101.22222	100.25856
146.56539	72.66667	104.22222	99.55556	99.22956
146.60346	73.55556	104.55556	100.44444	99.79233
146.64153	72.11111	104.88889	98.22222	99.15889
146.6796	73.77778	105.22222	99.88889	100.04289
146.71767	72.11111	104.33333	99.44444	99.19822
146.75574	71.44444	106.22222	99.11111	100.13133
146.79381	73.33333	106.22222	99.77778	100.546
146.83188	72.22222	106	100.77778	100.58789
146.86995	73.66667	107.22222	101.33333	101.63611
146.90802	72	98.77778	96.77778	95.12711
146.94609	74.55556	90.11111	94.55556	89.66667
146.98416	75.77778	87	93.33333	87.61433
147.02223	76.66667	86.88889	93.55556	87.71689
147.0603	74.22222	86	93.22222	86.81678
147.09837	76.66667	86.11111	94.44444	87.52611
147.13644	74.88889	86.66667	93.11111	87.25089
147.17451	74	86.33333	92.33333	86.72133
147.21258	75.22222	85.55556	93.88889	86.86922
147.25065	73.22222	86.33333	93.77778	87.06456
147.28872	76.55556	85.88889	94.22222	87.31656
147.32679	74.22222	85.77778	91.55556	86.188
147.36486	76.77778	85.77778	94	87.21022
147.40293	75.22222	85.66667	94.55556	87.13378
147.441	75.55556	85.33333	93.55556	86.67711
147.47907	77.44444	87.55556	94.55556	88.49589
147.51714	75.44444	85.55556	92.66667	86.52911
147.55521	77.44444	86.33333	94	87.61233
147.59328	76.44444	85.22222	92.44444	86.381
147.63135	75.77778	85.44444	92.66667	86.50189
147.66942	75.88889	86.11111	92.88889	86.97233
147.70749	76.22222	85.55556	93.11111	86.75067
147.74556	77	84.55556	93.66667	86.41844
147.78363	75.88889	85.44444	95.11111	87.24544
147.8217	76.66667	84.88889	93	86.37678
147.85977	76.33333	84.77778	94.66667	86.77189
147.89784	78.33333	85.44444	94	87.19189
147.93591	75.77778	86.11111	94.22222	87.35833
147.97398	75.44444	86	93.11111	86.92289
148.01205	76.77778	85.55556	93.22222	86.84722
148.05012	75.77778	85.66667	94.88889	87.29678
148.08819	76.66667	85.11111	94	86.80622
148.12626	76.33333	86.11111	94.66667	87.55456
148.16433	77.22222	84.44444	92.44444	86.01311
148.2024	77.55556	85.44444	94.44444	87.23611
148.24047	77.77778	85.77778	92.11111	86.75944
148.27854	76.44444	85.66667	95.66667	87.60533
148.31661	76.55556	86.66667	95.33333	88.10533
148.35468	76.77778	86.66667	94	87.732
148.39275	77.66667	85	95.11111	87.18722
148.43082	75.88889	89	94.88889	89.26611
148.46889	73.66667	94.77778	98.22222	93.401
148.50696	70.88889	98.88889	98	95.43111
148.54502	71.88889	102.11111	99.66667	97.93489
148.58309	72.22222	102.22222	99.11111	97.872
148.62116	74.77778	92.33333	95.11111	91.16256
148.65923	76.44444	88.33333	94.66667	88.87167
148.6973	76.66667	88	95.55556	88.96711
148.73537	75	86.44444	91.66667	86.70122
148.77344	76.55556	86.44444	94	87.57622
148.81151	74.55556	86.33333	93	86.984
148.84958	76.44444	85.88889	92.88889	86.90522
148.88765	76	86	92.88889	86.91978
148.92572	77	86	94.11111	87.39922
148.96379	74.66667	86	92.44444	86.63489
149.00186	76.22222	84.44444	92.55556	85.93233
149.03993	74.77778	85	93.22222	86.29311
149.078	74	86.44444	92.77778	86.91944
149.11607	77.22222	85.88889	94	87.32611
149.15414	77.22222	84	94.33333	86.317
149.19221	76	84.77778	93.22222	86.302
149.23028	76.66667	85.77778	94.22222	87.264
149.26835	76.33333	85.77778	93.77778	87.09311
149.30642	74.77778	86.55556	94.22222	87.50522
149.34449	76.33333	85.88889	93.33333	87.02544
149.38256	75.22222	83.88889	94.77778	86.15667
149.42063	75.77778	86.77778	93.55556	87.55033
149.4587	75.77778	86	93	86.92767
149.49677	77.33333	86.22222	94.44444	87.66733
149.53484	77.33333	86.11111	95.33333	87.86789
149.57291	75	85.33333	94.11111	86.77989
149.61098	76.22222	85.77778	93.44444	86.98078
149.64905	78	85.33333	94.11111	87.12189
149.68712	78.33333	86.66667	94.33333	88.009
149.72519	75.22222	85.33333	94.11111	86.80522
149.76326	77	85.44444	93.77778	86.97344
149.80133	75.11111	84.77778	93	86.13422
149.8394	76.44444	86.77778	94.22222	87.82567
149.87747	76.77778	85.66667	93.55556	87.01211
149.91554	78.11111	85.77778	93.66667	87.26256
149.95361	76.66667	86.33333	94.11111	87.55689
149.99168	77.33333	87.11111	95.44444	88.48811
150.02975	77.22222	86.33333	95.77778	88.11856
H
164.98739	76.22222	86.77778	95.88889	88.29867
165.02546	75.44444	86.77778	95.22222	88.01067
165.06353	74.11111	86.77778	94	87.49322
165.1016	77.22222	87.11111	95.55556	88.50867
165.13967	76.55556	86.88889	94.88889	88.10289
165.17774	76.55556	86.33333	95	87.81
165.21581	77.33333	85.77778	94.88889	87.53933
165.25388	77.66667	86.44444	95	88.00189
165.29195	76.66667	87	95.66667	88.41333
165.33002	76.33333	86.33333	94.33333	87.58533
165.36809	77.66667	85.88889	94.33333	87.47644
165.40616	76	87	95.11111	88.17122
165.44423	74.66667	91.11111	95.33333	90.49889
165.4823	71.88889	95.66667	97.66667	93.554
165.52037	69.66667	99.77778	99.55556	96.27867
165.55844	69.88889	102	99.88889	97.70811
165.59651	69.88889	102.33333	99.11111	97.67122
165.63458	75.44444	87.66667	93.44444	88.00089
165.67265	75.22222	86.66667	93.44444	87.38856
165.71072	76.11111	86.44444	94.77778	87.75811
165.74879	75.44444	87.77778	95.77778	88.76378
165.78686	74.88889	86.44444	94.55556	87.55233
165.82493	76.22222	87.11111	95.22222	88.295
165.863	76.44444	86	94.11111	87.33589
165.90107	76.77778	86.33333	95.11111	87.86856
165.93914	75.66667	86	94.55556	87.38011
165.97721	75.88889	85.88889	93.11111	86.90833
166.01528	74.22222	86.33333	94.22222	87.31144
166.05335	76.11111	85.44444	94.33333	87.03822
166.09142	76.22222	87.22222	95.88889	88.55956
166.12949	74.88889	85.88889	94	87.06011
166.16756	76.33333	86	94	87.29
166.20563	77.44444	86.55556	95.55556	88.20789
166.2437	76	85.66667	95	87.35533
166.28177	76.22222	87.22222	94.88889	88.26056
166.31984	76.22222	86.22222	95.33333	87.80644
166.35791	77.44444	85.88889	96.33333	88.04911
166.39597	75.88889	85.77778	94.11111	87.14211
166.43404	77.44444	87.11111	96	88.66689
166.47211	76.66667	86.33333	94	87.52367
166.51018	75.88889	86.44444	95.11111	87.83244
166.54825	76.88889	86.11111	95.11111	87.75078
166.58632	76.44444	86.44444	94.66667	87.76289
166.62439	75.66667	86.88889	93.88889	87.70256
166.66246	76.88889	86.11111	93.55556	87.28567
166.70053	76	86.66667	95.77778	88.17489
166.7386	73.22222	86.22222	94	87.06578
166.77667	75.55556	87.77778	95.33333	88.64356
166.81474	76.22222	85.55556	92.33333	86.51811
166.85281	76.88889	86.88889	94	87.87511
166.89088	76.77778	87.11111	95.55556	88.458
166.92895	76.33333	86.11111	95.66667	87.85356
166.96702	75.88889	85.66667	93.88889	87.01044
167.00509	75.33333	86.77778	95.88889	88.19733
167.04316	78	86.66667	95.11111	88.20356
167.08123	77.55556	86.55556	95.11111	88.08767
167.1193	75.11111	86.22222	93.88889	87.24789
167.15737	75.33333	88.33333	95.77778	89.07722
167.19544	76.77778	87	95.44444	88.35956
167.23351	76.11111	85.88889	94.66667	87.39878
167.27158	76.55556	86.66667	94.11111	87.73989
167.30965	75.44444	85.66667	94	86.993
167.34772	75.44444	86.55556	94.66667	87.71411
167.38579	75.66667	85.77778	94.33333	87.18322
167.42386	77.66667	86	96.33333	88.13967
167.46193	76.33333	85.88889	94.44444	87.35767
167.5	76.22222	87.11111	95.55556	88.39467
167.53807	77.22222	86.66667	94.88889	88.04844
167.57614	75.55556	89.66667	95.44444	89.78556
167.61421	73.55556	95.55556	98.77778	94.011
167.65228	71.33333	100.33333	100.77778	97.16022
167.69035	70.88889	101.77778	100.66667	97.92422
167.72842	70.77778	102.22222	101.22222	98.33856
167.76649	75.44444	89.55556	95.33333	89.67444
167.80456	77.55556	88	95.55556	89.06844
167.84263	75.33333	87	94.33333	87.86267
167.8807	75.33333	86.66667	94.55556	87.73344
167.91877	75.11111	87.11111	94.66667	88.00222
167.95684	77.22222	86	93.66667	87.29167
167.99491	77.55556	87.55556	95.33333	88.74111
168.03298	75.77778	86	93.44444	87.06056
168.07105	76.44444	86.77778	94.33333	87.85889
168.10912	76.77778	85.55556	94.66667	87.27911
168.14719	75.55556	86.22222	95	87.63078
168.18526	76.77778	86	94.22222	87.40711
168.22333	75.33333	86.22222	94.11111	87.33967
168.2614	77	85.66667	94.66667	87.36967
168.29947	76.66667	85.88889	94.77778	87.49533
168.33754	76.55556	86.33333	94.44444	87.64389
168.37561	76.11111	86.44444	93.44444	87.35944
168.41368	76.11111	85.88889	94.55556	87.36556
168.45175	74.88889	85.66667	94	86.92967
168.48982	76.44444	86	95.33333	87.70133
168.52789	74.44444	84.88889	93.88889	86.38922
168.56596	75.77778	85.88889	93.66667	87.06178
168.60403	76.77778	85.66667	94.22222	87.21144
168.6421	76.77778	86.55556	95.22222	88.03222
168.68017	76.77778	87.55556	95.22222	88.61922
168.71824	78.55556	86	94.44444	87.67622
168.75631	76.88889	86.44444	94.55556	87.78033
168.79438	77.88889	85.77778	94.66667	87.53622
168.83245	76	86	95.44444	87.68389
168.87052	76.22222	86.33333	94.66667	87.67233
168.90859	76.66667	86.55556	94.88889	87.91989
168.94666	77.33333	87	95.55556	88.45611
168.98473	77.11111	85.77778	94.88889	87.514
169.0228	75.88889	85.66667	95.22222	87.40911
169.06087	78.55556	85.66667	95.33333	87.74633
169.09894	75.55556	85.55556	94.33333	87.04011
169.13701	77	86.11111	95	87.73022
169.17508	76.44444	86.77778	96.66667	88.55656
169.21315	77.66667	85.44444	95.11111	87.44811
169.25122	77.22222	87.11111	96	88.64156
169.28929	76.44444	85.77778	94.55556	87.33833
169.32736	76.11111	86.88889	95.11111	88.11867
169.36543	75.55556	86.11111	92.88889	86.93433
169.40349	76.22222	86.44444	95	87.83722
169.44156	75.66667	86.44444	94	87.47489
169.47963	76.44444	86.88889	94.88889	88.09022
169.5177	78.44444	85.77778	96.11111	88.03144
169.55577	77.55556	86.44444	94.22222	87.75667
169.59384	76.11111	85.77778	93.77778	87.06778
169.63191	76.44444	86	94.55556	87.46878
169.66998	76.88889	87.11111	94.88889	88.27133
169.70805	75.11111	88.55556	94.11111	88.684
169.74612	73.66667	96.55556	98.44444	94.511
169.78419	72.11111	99.11111	100.44444	96.43178
169.82226	73	102.44444	100.88889	98.62267
169.86033	73.88889	102.44444	98.77778	98.09278
169.8984	74.11111	91.11111	94.33333	90.13656
169.93647	77.88889	88.55556	93.77778	88.901
169.97454	76.44444	87.66667	93.77778	88.21456
170.01261	75.11111	87.77778	94.55556	88.36033
170.05068	76.66667	86.66667	94.33333	87.819
170.08875	76.22222	86	94.88889	87.54311
170.12682	76.33333	85	94.11111	86.73622
170.16489	75.33333	87.22222	94.22222	87.95989
170.20296	76.33333	87	95.88889	88.44178
170.24103	77.11111	87	94.77778	88.19822
170.2791	75.55556	85.77778	94.33333	87.17056
170.31717	75.44444	86.11111	94.22222	87.32033
170.35524	77.11111	85.66667	95.77778	87.71456
170.39331	77.11111	85.55556	93.44444	86.95167
170.43138	76.55556	85.88889	94.22222	87.31656
170.46945	77.22222	86.33333	94.77778	87.81956
170.50752	76.44444	87.11111	94.44444	88.08778
170.54559	77	86.33333	94.77778	87.79422
170.58366	75.66667	86.77778	94.33333	87.77022
170.62173	76	86.66667	95.11111	87.97556
170.6598	76.77778	86.77778	97.44444	88.82711
170.69787	75.66667	85.66667	93.22222	86.78578
170.73594	78.66667	87.22222	95.77778	88.805
170.77401	77	85.44444	93.55556	86.907
170.81208	77.22222	86.88889	95	88.21211
170.85015	77.44444	85.77778	94.33333	87.38589
170.88822	76.55556	86.55556	93.77778	87.575
170.92629	76.88889	87	95.11111	88.27256
170.96436	78.11111	86.55556	94.77778	88.05133
171.00243	75.22222	87	96.22222	88.41478
171.0405	75.88889	85.55556	93.22222	86.74589
171.07857	76.22222	86.22222	95.22222	87.77322
171.11664	77.11111	86.77778	95.66667	88.33356
171.15471	76.11111	85.66667	94.55556	87.23511
171.19278	77	86.33333	93.66667	87.462
171.23085	76.88889	86.22222	95.11111	87.816
171.26892	77.55556	86.55556	93	87.45644
171.30699	75.33333	85.11111	94.44444	86.78711
171.34506	76	86.77778	96	88.30656
171.38313	76.88889	85.77778	93.77778	87.15644
171.4212	75.88889	86.11111	95.22222	87.67
171.45927	79.22222	86.55556	93.66667	87.84578
171.49734	76.22222	86.55556	95	87.90244
171.53541	76.22222	86.66667	92.55556	87.23678
171.57348	76.22222	85.88889	95.11111	87.54433
171.61155	77.33333	85.88889	95	87.63778
171.64962	77.55556	84.88889	93.77778	86.71067
171.68769	77	87.11111	94.55556	88.18433
171.72576	76.66667	86.11111	94.33333	87.49289
171.76383	75.66667	86.55556	95.44444	87.972
171.8019	77.55556	87.55556	95.11111	88.67467
171.83997	76.66667	88.77778	96.33333	89.65622
171.87804	73.55556	95.88889	97.77778	93.90767
171.91611	70	101.11111	100.11111	97.26544
171.95418	71.66667	101.55556	98.33333	97.18478
171.99225	70.44444	103	100.11111	98.42489
172.03032	75.22222	92.11111	95.88889	91.31533
172.06839	75	87.33333	94.77778	88.15322
172.10646	74.77778	87.22222	95.55556	88.29522
172.14453	76.22222	87.44444	95.55556	88.59033
172.1826	75.88889	87.44444	94.88889	88.353
172.22067	74.66667	86.66667	93.55556	87.35844
172.25874	75.55556	86.55556	94.22222	87.59389
172.29681	78.33333	85.55556	95.66667	87.75544
172.33488	74.88889	86.88889	94	87.64711
172.37295	76.22222	86.44444	93.66667	87.43856
172.41101	75.77778	86.77778	94.55556	87.84933
172.44908	75.22222	85.66667	92.44444	86.50256
172.48715	77.77778	85.33333	95	87.36233
172.52522	75.88889	86.88889	94.22222	87.82756
172.56329	77.44444	86	95.66667	87.915
172.60136	78.33333	86.77778	95.88889	88.53933
172.63943	77.22222	86.66667	95.22222	88.14811
172.6775	77	85.22222	94.55556	87.07556
172.71557	76.66667	86.11111	95.22222	87.75867
172.75364	76.55556	86	95.11111	87.64756
172.79171	78.22222	86.44444	94.88889	88.032
172.82978	75.22222	85.22222	93.55556	86.57389
172.86785	77.66667	85.33333	93.88889	87.01744
172.90592	76.44444	86.11111	95.77778	87.89944
172.94399	77.66667	87.22222	93.11111	87.89367
172.98206	76.44444	85.88889	94.22222	87.30389
173.02013	75.77778	86.11111	94.55556	87.458
I
184.02714	76.11111	84.55556	93.55556	86.28389
184.06521	74.11111	85.55556	94.22222	86.84222
184.10328	74.77778	85	94.88889	86.79144
184.14135	76.11111	85.33333	94.33333	86.973
184.17942	74.77778	86.55556	96.44444	88.16967
184.21749	77	86.55556	95.11111	88.02433
184.25556	75	85.55556	96.11111	87.50833
184.29363	77	85.88889	95.11111	87.633
184.33169	74.11111	86.22222	95.44444	87.599
184.36976	75.77778	86.33333	94.88889	87.68811
184.40783	76.66667	85.33333	94.22222	87.00311
184.4459	76.33333	85.66667	92.66667	86.69567
184.48397	75.44444	84.77778	95	86.77022
184.52204	75.66667	86.22222	95.33333	87.74311
184.56011	74.22222	86.88889	94.66667	87.77044
184.59818	75.55556	85.88889	94.11111	87.16933
184.63625	75.33333	86.22222	96.22222	87.97089
184.67432	73.33333	83.77778	94.55556	85.80967
184.71239	76.66667	85.33333	94.55556	87.10278
184.75046	73.66667	85.33333	93.33333	86.39533
184.78853	76.33333	86.55556	95.55556	88.08122
184.8266	76.22222	85.55556	94.44444	87.14933
184.86467	75.55556	86.22222	94.33333	87.43144
184.90274	75.88889	86	95.55556	87.70444
184.94081	74.77778	86.11111	94.22222	87.24433
184.97888	76	84.77778	94	86.53456
185.01695	75	86.77778	94.77778	87.82711
185.05502	74.44444	86.33333	95.33333	87.669
185.09309	74.66667	86.33333	94.33333	87.39533
185.13116	75.77778	86.33333	95.55556	87.88744
185.16923	76.22222	86	94.55556	87.44344
185.2073	74.66667	85.55556	95.88889	87.40389
185.24537	74.77778	85.88889	94.55556	87.21356
185.28344	74.77778	86.88889	94.55556	87.80056
185.32151	77	85.11111	94.66667	87.04356
185.35958	75.22222	85.77778	93.44444	86.86678
185.39765	75.33333	85.77778	93.44444	86.87944
185.43572	75.22222	86	94.22222	87.22978
185.47379	76.44444	86.77778	95.55556	88.22433
185.51186	74.66667	87.22222	95.88889	88.38222
185.54993	75.22222	86.88889	95	87.98411
185.588	75.88889	85.66667	94.66667	87.243
185.62607	74.55556	86.44444	93.88889	87.315
185.66414	75.66667	85.33333	95.44444	87.25456
185.70221	76.66667	86.77778	95.22222	88.15
185.74028	75.22222	86.77778	93.88889	87.58667
185.77835	74.66667	86	95	87.399
185.81642	76.66667	86.44444	93.88889	87.55567
185.85449	72.88889	86.44444	94	87.15822
185.89256	75.44444	85.77778	93.55556	86.92533
185.93063	74.66667	86	94.77778	87.33256
185.9687	75.22222	86.77778	93.88889	87.58667
186.00677	76.88889	85.44444	94.11111	87.06044
186.04484	75.22222	85.11111	94.44444	86.77444
186.08291	75.55556	85.88889	94.33333	87.23578
186.12098	74.77778	84.77778	92.88889	86.063
186.15905	75.66667	85.44444	93.11111	86.62211
186.19712	77.55556	85.88889	95.66667	87.86244
186.23519	75.77778	85.44444	94.77778	87.13311
186.27326	75	85.88889	94	87.07278
186.31133	75.11111	86.44444	94.66667	87.61089
186.3494	75.11111	86.66667	94.88889	87.80778
186.38747	74.55556	86.44444	94.88889	87.614
186.42554	74.88889	85.88889	93.77778	86.99367
186.46361	75.22222	85.88889	94	87.09811
186.50168	74.66667	85.88889	94.11111	87.068
186.53975	75.22222	85.88889	96.22222	87.76256
186.57782	75.55556	86.55556	94.66667	87.72678
186.61589	76.88889	86.33333	94.66667	87.74833
186.65396	74.66667	85.55556	95.77778	87.37067
186.69203	74.11111	86.11111	94.44444	87.23478
186.7301	73.77778	92	96	91.11867
186.76817	71.44444	97.77778	99.44444	95.27411
186.80624	70.22222	100	98.22222	96.07378
186.84431	70.88889	102.88889	100.88889	98.64289
186.88238	73.22222	100.88889	99.33333	97.26978
186.92045	74.77778	89.22222	93.66667	88.90444
186.95852	72.77778	87.33333	93.66667	87.56767
186.99659	75.33333	87.44444	97.33333	89.02056
187.03466	74.66667	87.66667	94.88889	88.34411
187.07273	75.11111	86.88889	94.44444	87.80533
187.1108	76.55556	86	94.88889	87.58111
187.14887	75.66667	85.44444	93.44444	86.72178
187.18694	75.55556	86.44444	94.11111	87.49544
187.22501	75.44444	85.88889	94.33333	87.22311
187.26308	75.44444	86.66667	93.88889	87.54678
187.30115	73.77778	86	93.11111	86.73289
187.33921	75.66667	85.33333	93.77778	86.75622
187.37728	74.66667	85.22222	92.88889	86.31122
187.41535	75.66667	85.88889	94.22222	87.21522
187.45342	74.33333	86.55556	94.44444	87.521
187.49149	75.55556	85.44444	93.77778	86.80878
187.52956	76.77778	87.22222	95.22222	88.42356
187.56763	76.66667	86.11111	95.33333	87.79189
187.6057	75.11111	85.55556	95.44444	87.32167
187.64377	76.88889	86.66667	95.22222	88.11011
187.68184	74.88889	85.77778	93.77778	86.92844
187.71991	76.33333	85.88889	94.55556	87.39089
187.75798	76.11111	85.55556	94.44444	87.13667
187.79605	75.11111	85.88889	94.77778	87.318
187.83412	76.33333	85.88889	96.11111	87.856
187.87219	75.66667	86.66667	94.88889	87.87111
187.91026	76.44444	86.11111	95.55556	87.833
187.94833	75.11111	87	94.44444	87.87056
187.9864	76.33333	85.66667	93.77778	87.02789
188.02447	75.11111	86.44444	94.22222	87.478
188.06254	75.33333	85.88889	93.66667	87.01111
188.10061	76.88889	87.44444	95.44444	88.63311
188.13868	75.66667	85.88889	94.88889	87.41456
188.17675	75.11111	86.33333	94	87.34633
188.21482	77.77778	85	95	87.16667
188.25289	76.22222	85.55556	94.11111	87.04967
188.29096	77.55556	86.44444	95.22222	88.05567
188.32903	73.77778	84.88889	93.44444	86.18033
188.3671	74.66667	86	94.22222	87.16644
188.40517	77.55556	87	95.77778	88.54789
188.44324	75.77778	85.33333	93.66667	86.73567
188.48131	75.22222	85.33333	94.77778	87.00456
188.51938	75.55556	85.44444	95.33333	87.27389
188.55745	75.66667	87.33333	94.77778	88.22922
188.59552	77.88889	85.44444	95	87.44022
188.63359	76.77778	85.88889	94.88889	87.54122
188.67166	77.11111	86.55556	95.11111	88.037
188.70973	75.55556	85.66667	94.77778	87.23822
188.7478	75.33333	86.22222	96	87.90444
188.78587	75.44444	85.66667	95.11111	87.32522
188.82394	74.88889	86.66667	95.33333	87.91533
188.86201	74.44444	91	95.66667	90.508
188.90008	71.77778	96.55556	99.11111	94.495
188.93815	69.11111	100.55556	98.11111	96.24
188.97622	70.77778	101.66667	100.44444	97.77989
189.01429	71.88889	101.88889	99.22222	97.67156
189.05236	75.55556	89.77778	93.88889	89.38567
189.09043	74.77778	87.77778	95.11111	88.48844
189.1285	75.44444	87.55556	93.44444	87.93567
189.16657	76	87.77778	95.11111	88.62778
189.20464	78.11111	87.77778	94.33333	88.63589
189.24271	77.66667	86.66667	96	88.43133
189.28078	74.44444	85.88889	94.77778	87.242
189.31885	76.44444	86.11111	95.33333	87.76656
189.35692	76.33333	86.11111	95	87.65422
189.39499	75.55556	86.22222	94.66667	87.53111
189.43306	75.77778	86.11111	94.33333	87.39156
189.47113	75.22222	85.66667	94.22222	87.03411
189.5092	77.22222	86.22222	94.22222	87.58822
189.54727	75.77778	86.66667	95	87.917
189.58534	77.22222	86.33333	95	87.886
189.62341	77	86.88889	95.66667	88.38611
189.66148	75	85.77778	95.55556	87.47267
189.69955	76.44444	87.11111	95.44444	88.38678
189.73762	76.11111	85.22222	93.77778	86.74167
189.77569	75.11111	86.55556	93.44444	87.31067
189.81376	77.44444	86.55556	96.88889	88.60656
189.85183	75.66667	85.22222	94.11111	86.79067
189.8899	76.88889	86.44444	94	87.61422
189.92797	76.77778	87.88889	95.55556	88.91456
189.96604	75.66667	86.77778	94.11111	87.70378
190.00411	76.22222	86.55556	95	87.90244
190.04218	78.66667	87	95.22222	88.50844
190.08025	77	86.22222	95.88889	88.06122
190.11832	76.55556	86.11111	93.77778	87.31411
190.15639	75	86.11111	95	87.50222
190.19446	77.77778	87	95	88.34067
190.23253	77.55556	85.66667	94.22222	87.30011
190.2706	77	86.66667	95.77778	88.28889
190.30866	75.44444	86.44444	93.66667	87.34989
190.34673	76	85.44444	95.44444	87.35778
190.3848	77.88889	86.33333	94.77778	87.89556
190.42287	76.55556	86	95.55556	87.78044
190.46094	76.11111	86.88889	96	88.38444
190.49901	75.33333	86	95	87.475
190.53708	76.11111	85.88889	94	87.19944
190.57515	77.22222	87.22222	94.11111	88.142
190.61322	78.55556	86.55556	94.77778	88.102
190.65129	78.22222	85.44444	94.88889	87.445
190.68936	77.66667	86.77778	94.55556	88.06467
190.72743	77.66667	86.77778	94.55556	88.06467
190.7655	77.77778	85.88889	95	87.68844
190.80357	75	86.11111	94.22222	87.26967
190.84164	77	85.22222	93.66667	86.80978
190.87971	77.11111	85.88889	93.66667	87.21378
190.91778	75.77778	85.88889	95	87.46044
190.95585	76.77778	86.33333	95.55556	88.00144
190.99392	75.55556	85.55556	94	86.94044
191.03199	76.66667	86.66667	96.11111	88.35056
191.07006	77.55556	86.11111	95.88889	88.05933
191.10813	75.77778	86	94.55556	87.39278
191.1462	77.44444	86.44444	95.33333	88.07622
191.18427	76.88889	86.55556	95.22222	88.04489
191.22234	77.77778	86.11111	94.11111	87.55311
191.26041	76.55556	87.33333	94.88889	88.36378
191.29848	79.66667	85.77778	95	87.83856
191.33655	76.33333	86.88889	95.66667	88.31011
191.37462	75.77778	86.77778	95.22222	88.04867
191.41269	77.11111	86.77778	94.77778	88.06778
191.45076	78.55556	86.44444	95.33333	88.20289
191.48883	76	85.66667	95.33333	87.455
191.5269	78.77778	86.11111	94.66667	87.83322
191.56497	76.88889	86.11111	95.11111	87.75078
191.60304	77.33333	86	94.66667	87.60333
191.64111	77.66667	86.22222	95.55556	88.03756
191.67918	76.22222	87.22222	95.33333	88.39344
191.71725	77.88889	86.11111	94.11111	87.56578
191.75532	77	85.11111	94.11111	86.87744
191.79339	77.66667	85.66667	96.22222	87.91078
191.83146	75.11111	86.44444	93	87.11256
191.86953	76.66667	85.88889	94.11111	87.296
191.9076	76.77778	87.22222	95.77778	88.58967
191.94567	77.55556	86.77778	93.66667	87.78622
191.98374	77.11111	86.33333	95.88889	88.13911
192.02181	76.55556	86.11111	94.88889	87.64633
J
207.51147	74.55556	87.22222	95.44444	88.23667
207.54954	74.55556	87.11111	94.33333	87.83922
207.58761	74.44444	86.55556	93.77778	87.33433
207.62568	76.33333	85.88889	95.11111	87.557
207.66375	73.77778	86.44444	94.33333	87.35922
207.70182	75.33333	85.44444	94.33333	86.94956
207.73989	76.88889	86	95.66667	87.85167
207.77796	76.22222	86.44444	94.66667	87.73756
207.81603	75.77778	87.11111	94.44444	88.01178
207.8541	73.88889	85.55556	95	87.04944
207.89217	75.11111	86.77778	94.66667	87.80656
207.93024	75.11111	85.33333	95.11111	87.09156
207.96831	75.33333	85.77778	94.66667	87.24489
208.00638	76.33333	87.77778	95.44444	88.76544
208.04445	74.11111	92	98.77778	91.98722
208.08252	71.11111	97.11111	99.44444	94.84478
208.12059	71	100.44444	99.44444	96.78878
208.15866	69.77778	102.55556	102.11111	98.686
208.19673	71.22222	99	97.33333	95.335
208.2348	75.22222	89.88889	94.33333	89.54578
208.27286	75.66667	87.77778	95.22222	88.623
208.31093	76	88	94.77778	88.65856
208.349	74.66667	86.33333	95.33333	87.69433
208.38707	75.11111	85.88889	94.44444	87.21833
208.42514	75	87	95	88.024
208.46321	74.44444	87.22222	93.88889	87.75889
208.50128	77.33333	85.88889	95.77778	87.87033
208.53935	76.22222	86.55556	96.11111	88.23467
208.57742	74.77778	87.66667	96.33333	88.78867
208.61549	76.44444	86.66667	94.22222	87.76044
208.65356	76.22222	86.88889	94.44444	87.932
208.69163	77.11111	86.66667	93.77778	87.70356
208.7297	75.55556	86.88889	95.11111	88.05533
208.76777	76.55556	85.44444	95.44444	87.42111
208.80584	76.88889	85.88889	95.22222	87.65356
208.84391	75.66667	86.44444	93.66667	87.37522
208.88198	76.11111	86.44444	95.55556	87.99067
208.92005	76.22222	85.88889	95.88889	87.77689
208.95812	76.66667	86.11111	94	87.39322
208.99619	72.55556	85.22222	94.66667	86.60211
209.03426	74.66667	86.33333	93.88889	87.26244
209.07233	74.11111	85.88889	94.11111	87.00467
209.1104	77.22222	87	96.77778	88.80889
209.14847	75.66667	86.22222	95.55556	87.80956
209.18654	76	85.77778	94.33333	87.22122
209.22461	75.55556	86.44444	93.22222	87.22967
209.26268	75.11111	85.66667	93.22222	86.72244
209.30075	75.88889	86.11111	95.22222	87.67
209.33882	75.88889	86.33333	95.77778	87.96656
209.37689	74.33333	84.66667	93.66667	86.17967
209.41496	75.77778	85.55556	92.88889	86.63356
209.45303	75	86.44444	94.22222	87.46533
209.4911	75.55556	85.88889	94.66667	87.33544
209.52917	76.77778	86.11111	95.33333	87.80456
209.56724	76.33333	86.77778	95.66667	88.24489
209.60531	75.22222	86	95.33333	87.562
209.64338	74.66667	85.77778	92.55556	86.53767
209.68145	76.33333	86.44444	94.33333	87.65056
209.71952	75.88889	86.55556	94.11111	87.59867
209.75759	77	85.66667	95.77778	87.70189
209.79566	76.11111	86.33333	95.77778	87.99189
209.83373	76.11111	86	94.66667	87.464
209.8718	76.33333	86.77778	95.22222	88.112
209.90987	76.44444	86.55556	94.22222	87.69522
209.94794	77.55556	86.33333	93.22222	87.39244
209.98601	75.33333	86.11111	96.11111	87.87244
210.02408	75.77778	86.33333	96.11111	88.05356
210.06215	75.77778	85.44444	94.33333	87.00022
210.10022	76.88889	85.77778	94.66667	87.42222
210.13829	75.11111	86.77778	94.11111	87.64044
210.17636	73.33333	91.44444	97.11111	91.07411
210.21443	70.22222	98	96.44444	94.36822
210.2525	69.66667	100.66667	99.44444	96.76722
210.29057	72.11111	103.22222	100.77778	98.94467
210.32864	72.77778	104.11111	101.33333	99.70856
210.36671	71.88889	104.22222	98.77778	98.90833
210.40478	71.77778	104.55556	100.55556	99.62289
210.44285	71	103.88889	99.44444	98.81067
210.48092	74.11111	105.55556	101.11111	100.642
210.51899	73.55556	105.77778	99.22222	100.14433
210.55706	73.33333	105.11111	99.66667	99.86056
210.59513	73.11111	106.22222	100.55556	100.75322
210.6332	74.22222	106.11111	100.44444	100.78144
210.67127	74.11111	106	100.55556	100.73678
210.70934	72.11111	105.33333	99.88889	99.91811
210.74741	73.88889	106.22222	100.66667	100.87511
210.78548	73.11111	96.66667	96.33333	93.88167
210.82355	73.33333	88.22222	94.33333	88.35211
210.86162	76.77778	87.66667	95	88.618
210.89969	76.11111	86.77778	95.44444	88.15311
210.93776	76.66667	86.77778	93.77778	87.71811
210.97583	75.88889	86.55556	96.55556	88.32956
211.0139	74.22222	86.55556	93.88889	87.34222
211.05197	75.55556	85.77778	93.55556	86.938
211.09004	75.11111	85.88889	93.33333	86.88611
211.12811	76.88889	86.33333	95.11111	87.88122
211.16618	75.44444	86.33333	94.11111	87.41756
211.20425	75.22222	85.88889	95.11111	87.43033
211.24232	75.88889	86.11111	95.66667	87.80289
211.28038	75.33333	86.88889	93.55556	87.56489
211.31845	77	85.66667	94	87.17033
211.35652	76.44444	85.44444	94.66667	87.17589
211.39459	76.22222	86.33333	92.77778	87.10756
211.43266	75.77778	85.66667	95	87.33
211.47073	77.88889	85	94.77778	87.11289
211.5088	77.44444	86.44444	95.55556	88.14267
211.54687	76.66667	85.44444	94.33333	87.10156
211.58494	78.22222	85.77778	95.33333	87.77356
211.62301	75.88889	86	96	87.83733
211.66108	76.33333	85.77778	94.33333	87.25922
211.69915	75.44444	85.11111	93.88889	86.63367
211.73722	75.44444	85.88889	93.77778	87.057
211.77529	75.77778	86.55556	95.44444	87.98467
211.81336	74.33333	85.55556	94.44444	86.934
211.85143	76.88889	87.11111	96.22222	88.67
211.8895	75.55556	86.77778	94.66667	87.85722
211.92757	76.11111	86.66667	93.77778	87.58956
211.96564	77.44444	84.66667	94.55556	86.80011
212.00371	76.44444	85.22222	93.33333	86.64678
212.04178	75.22222	86.11111	94.88889	87.49433
212.07985	75.22222	85.55556	93.22222	86.66989
212.11792	75.88889	86.33333	94.66667	87.63433
212.15599	75.55556	86	94	87.20133
212.19406	76.33333	85.44444	94.88889	87.22967
212.23213	76.66667	85.66667	95	87.43133
212.2702	77.22222	86	94.22222	87.45778
212.30827	73.88889	91.22222	96	90.67478
212.34634	74	97.88889	100.22222	95.86322
212.38441	73.33333	100.22222	99.44444	96.92433
212.42248	73.33333	101.55556	100	97.87311
212.46055	70.66667	103.11111	98.66667	98.08356
212.49862	73.11111	104.11111	101.44444	99.77978
212.53669	73.44444	105.11111	99.66667	99.87322
212.57476	72.22222	106.22222	97.66667	99.78811
212.61283	73.33333	106	100.44444	100.61489
212.6509	73.66667	105.77778	99.77778	100.32311
212.68897	74.44444	105.88889	100.66667	100.74278
212.72704	74.22222	106	99.77778	100.51689
212.76511	72.55556	105.44444	100.33333	100.16689
212.80318	74.44444	106.22222	100.33333	100.83878
212.84125	71.77778	107.11111	100.77778	101.18944
212.87932	75.11111	106.55556	100.55556	101.17689
212.91739	72	99	97.33333	95.42367
212.95546	73.22222	90	94	89.28333
212.99353	75.11111	86.88889	95.22222	88.03789
213.0316	74.55556	86.55556	94.44444	87.54633
213.06967	75.88889	86.22222	94.33333	87.46944
213.10774	74.66667	86.88889	94.88889	87.88756
213.14581	75.33333	85.44444	94.55556	87.016
213.18388	74	85.88889	91.77778	86.29433
213.22195	75.77778	85.88889	95.55556	87.62656
213.26002	74.11111	86.88889	95.22222	87.92389
213.29809	74.55556	87.33333	94.33333	87.96967
213.33616	75.55556	86.55556	94.55556	87.69356
213.37423	75	85.55556	94	86.87711
213.4123	76.33333	87	93	87.578
213.45037	75.77778	86	94.22222	87.29311
213.48844	75.88889	85.44444	93.44444	86.74711
213.52651	74.33333	85.55556	93	86.50211
213.56458	76.22222	86.22222	94.55556	87.57389
213.60265	74	86.77778	92.33333	86.98222
213.64072	74.55556	86.44444	93.22222	87.11567
213.67879	74.88889	86.66667	93	87.21767
213.71686	76.11111	85.77778	94.22222	87.20067
213.75493	76.22222	85.66667	93.55556	86.94878
213.793	76.55556	85.66667	94.77778	87.35222
213.83107	74.88889	86.33333	94.11111	87.35422
213.86914	75.22222	85.11111	94	86.64156
213.90721	74.88889	86.55556	93.33333	87.25211
213.94528	74.66667	85.11111	91.88889	85.947
213.98335	75.55556	85.55556	94.11111	86.97367
214.02142	75.33333	86.33333	94.66667	87.571
214.05949	74.44444	84.88889	92.88889	86.09022
214.09756	77.33333	85.88889	95.11111	87.671
214.13563	75.88889	86.44444	94.22222	87.56667
214.1737	75.66667	85.88889	94	87.14878
214.21177	75	86	94.55556	87.30411
214.24984	76.22222	86.44444	94.55556	87.70433
214.2879	74.66667	86.22222	94.22222	87.29689
214.32597	74.44444	86	93.33333	86.87533
214.36404	75.88889	86.33333	96.33333	88.13267
214.40211	77.22222	86.77778	94.44444	87.98078
214.44018	74.66667	90.55556	95.88889	90.33889
214.47825	73.44444	97.66667	99.22222	95.37044
214.51632	72.44444	102.11111	99.55556	97.965
214.55439	72.55556	101.88889	98.11111	97.41533
214.59246	72.11111	104	99.11111	98.90289
214.63053	71.55556	104	98.77778	98.73989
214.6686	73	103.77778	100.55556	99.30567
214.70667	72.44444	104.66667	98.55556	99.16611
214.74474	72.33333	105.11111	99.44444	99.68011
214.78281	73.22222	105.11111	99.44444	99.78144
214.82088	71.66667	105.44444	100.22222	100.03233
214.85895	72	104.66667	101	99.84633
214.89702	71.88889	105.77778	98.66667	99.78822
214.93509	72.33333	106.88889	100.88889	101.15556
214.97316	74.77778	105.55556	98.22222	99.85422
215.01123	72.66667	106.55556	100.55556	100.89822
215.0493	71.88889	100.77778	98.44444	96.78678
215.08737	71.88889	90.11111	92.88889	88.86433
215.12544	75.44444	86.88889	95	88.00944
215.16351	76.66667	87.44444	93.77778	88.10944
215.20158	73.11111	86.22222	94.33333	87.15278
215.23965	74.44444	87	95.77778	88.19322
215.27772	76	86.55556	93.77778	87.51167
215.31579	76.77778	86.22222	93.88889	87.43789
215.35386	72.88889	85.88889	91.44444	86.068
215.39193	73.88889	85.22222	93.66667	86.45511
215.43	75.55556	87	94.22222	87.85478
215.46807	76.44444	86.33333	93.33333	87.299
215.50614	76	86.44444	94.22222	87.57933
K
228.01157	73.88889	85.22222	94.33333	86.65444
228.04964	74.33333	87	95.11111	87.98122
228.08771	75.77778	86	94.88889	87.49244
228.12578	76.22222	84.55556	94.55556	86.59556
228.16385	75.11111	86.33333	93	87.04733
228.20192	73.44444	85.77778	94.33333	86.92989
228.23999	77.88889	85.66667	94.88889	87.53744
228.27806	75.66667	85.22222	95.66667	87.25578
228.31613	75.66667	86.22222	94.66667	87.54378
228.3542	76.33333	86.22222	95.66667	87.91878
228.39227	75	85.88889	95.44444	87.50467
228.43034	75.66667	85.55556	95	87.25211
228.46841	74.11111	85	94.44444	86.58256
228.50648	76.22222	85.88889	94	87.21211
228.54455	76.66667	86.66667	94.77778	87.95189
228.58262	75.33333	86.44444	94.66667	87.63622
228.62069	75.88889	86.22222	94.88889	87.63556
228.65876	75.77778	85.11111	94.22222	86.77133
228.69683	76.88889	86.11111	94.44444	87.55144
228.7349	77.66667	86.55556	96.22222	88.43256
228.77297	76.11111	86.66667	95.11111	87.98822
228.81104	75.77778	85.44444	96.22222	87.565
228.84911	77.11111	85.66667	95.33333	87.58167
228.88718	74.66667	85.88889	95.88889	87.59956
228.92525	75.55556	86.11111	94.66667	87.46589
228.96332	76.33333	86	94.88889	87.55578
229.00139	76.55556	85.77778	92.44444	86.71978
229.03946	76.22222	85.55556	95.33333	87.41511
229.07753	75.88889	86	95.33333	87.638
229.1156	75.33333	87.44444	95.66667	88.52222
229.15367	76.11111	86.33333	95.55556	87.92544
229.19173	75.33333	86.77778	95.44444	88.06444
229.2298	76	87.22222	93.44444	87.80333
229.26787	77.11111	86.88889	94.77778	88.133
229.30594	70.88889	92.33333	96.55556	91.15111
229.34401	70.22222	99	99.11111	95.75256
229.38208	70.77778	101.44444	99.22222	97.284
229.42015	71	102.77778	101	98.62356
229.45822	69.44444	103	99.88889	98.24444
229.49629	70.44444	104.55556	100	99.30478
229.53436	70.55556	104.33333	101.44444	99.61889
229.57243	73.33333	105.33333	99.66667	99.991
229.6105	69.77778	105.55556	99.44444	99.64967
229.64857	71.66667	105.66667	98.66667	99.69767
229.68664	72.77778	106	101.44444	100.85056
229.72471	73.33333	106.22222	101.44444	101.04433
229.76278	72.77778	106.44444	99.11111	100.41378
229.80085	74.55556	106.11111	101	100.98556
229.83892	74	107.22222	101.33333	101.67411
229.87699	73.22222	105.44444	99.55556	100.01033
229.91506	75	93.66667	96.88889	92.50211
229.95313	76.66667	88.88889	94.77778	89.25633
229.9912	76.77778	86.88889	95.66667	88.36078
230.02927	76	88.33333	94.66667	88.821
230.06734	76.11111	86.22222	94.33333	87.49478
230.10541	76.66667	86.77778	93.88889	87.75133
230.14348	77.55556	87	94.44444	88.14922
230.18155	75.22222	86.44444	94	87.42422
230.21962	76.55556	86	94.33333	87.415
230.25769	78	85.22222	95.44444	87.45533
230.29576	76	87.22222	94.33333	88.06911
230.33383	74.88889	86.33333	95.33333	87.71967
230.3719	75.77778	86.33333	94.66667	87.62167
230.40997	75.55556	86.11111	94.55556	87.43267
230.44804	76.44444	86	93.22222	87.07011
230.48611	77.11111	84.11111	93.22222	86.03733
230.52418	75.44444	85.88889	93.44444	86.95733
230.56225	76	84.66667	93.44444	86.30322
230.60032	76.22222	85.88889	94.77778	87.44467
230.63839	76.44444	86.11111	94.77778	87.60044
230.67646	76.33333	86.33333	95.66667	87.984
230.71453	76.66667	86.77778	96	88.38256
230.7526	75.77778	85.44444	93.55556	86.76767
230.79067	75.11111	85.55556	95	87.18878
230.82874	76.55556	86.66667	94.66667	87.906
230.86681	77	86.88889	94.66667	88.08711
230.90488	76.66667	87.11111	95.77778	88.51178
230.94295	77.55556	85.11111	93.33333	86.70822
230.98102	76.77778	86.11111	95.55556	87.871
231.01909	75.66667	85.77778	94.22222	87.15
231.05716	77	86.55556	96	88.29011
231.09523	78.11111	86.22222	95.11111	87.95533
231.1333	75.66667	85.88889	93.44444	86.98267
231.17137	77	86	93.55556	87.23311
231.20944	75.77778	85.44444	94.44444	87.03344
231.24751	73.55556	85.66667	92.77778	86.41222
231.28558	74.88889	86	94.33333	87.225
231.32365	76.88889	86.33333	94.88889	87.81478
231.36172	76.22222	85.88889	96.44444	87.943
231.39979	75.11111	87.33333	94.88889	88.19911
231.43786	74.77778	94	97.77778	92.93822
231.47593	72.33333	97.88889	98.77778	95.24133
231.514	72	101.77778	99.77778	97.78511
231.55207	71.55556	102.22222	99.22222	97.82922
231.59014	72.11111	100.88889	98	96.74444
231.62821	76.66667	88.77778	96	89.55656
231.66628	75.11111	87	93.88889	87.70444
231.70435	75.88889	86.66667	94.77778	87.86322
231.74242	75.55556	87	95	88.08733
231.78049	77	87.11111	95	88.31722
231.81856	78.55556	87	95.44444	88.56222
231.85663	75.55556	86.22222	93.88889	87.29856
231.8947	75.66667	86.22222	96.22222	88.00889
231.93277	75.55556	85.66667	94.55556	87.17178
231.97084	76.22222	86.22222	94.22222	87.47422
232.00891	77.55556	86	93.77778	87.36289
232.04698	76.55556	86.88889	96	88.43511
232.08505	76.22222	86.77778	94.11111	87.76711
232.12312	77.11111	86.88889	95.11111	88.23267
232.16119	76	86	95.11111	87.58422
232.19925	75.11111	85.66667	93.44444	86.78889
232.23732	75.88889	86.88889	94	87.76111
232.27539	76.11111	86.55556	95.33333	87.98944
232.31346	77.11111	86.88889	94.88889	88.16622
232.35153	76.11111	85.55556	93.66667	86.90411
232.3896	76.77778	85.44444	94.11111	87.04778
232.42767	76.66667	85.88889	96.88889	88.12656
232.46574	77.66667	85.33333	95.66667	87.549
232.50381	77	85.88889	95.11111	87.633
232.54188	76	86	95.11111	87.58422
232.57995	76.33333	87.22222	95.11111	88.33967
232.61802	75.55556	85.77778	94.77778	87.30344
232.65609	76.33333	86.66667	94.66667	87.88067
232.69416	75.55556	86	95.44444	87.63322
232.73223	75.11111	85.66667	92.77778	86.58956
232.7703	75.88889	85.88889	95.11111	87.50633
232.80837	76.33333	87.22222	94.66667	88.20678
232.84644	77.44444	86	95.11111	87.74889
232.88451	75	85.44444	94.33333	86.91156
232.92258	76.77778	87.22222	95.55556	88.52322
232.96065	75.66667	84.77778	94.22222	86.563
232.99872	75.44444	86	95	87.48767
233.03679	76.66667	85	92.44444	86.27589
233.07486	77.22222	85.88889	94.33333	87.42578
233.11293	76.22222	85.88889	94.44444	87.345
233.151	75.44444	87.11111	95.33333	88.23956
233.18907	76.22222	86.44444	96.44444	88.26911
233.22714	76.88889	86.33333	94.33333	87.64867
233.26521	77.33333	85.88889	95.33333	87.73744
233.30328	76.55556	85.88889	96.77778	88.08067
233.34135	76.66667	86.66667	96.22222	88.38378
233.37942	77.88889	86.66667	96.77778	88.68922
233.41749	79	85.88889	94.55556	87.69489
233.45556	75.55556	86.55556	95.44444	87.95933
233.49363	77.44444	86.77778	96.55556	88.63733
233.5317	76.11111	86.77778	94.55556	87.88733
233.56977	74	92.88889	97.55556	92.13089
233.60784	71.77778	98.66667	99	95.701
233.64591	72.55556	101.77778	99.77778	97.84844
233.68398	70.33333	103.33333	100.33333	98.67433
233.72205	72.11111	103.33333	100.44444	98.91022
233.76012	72.11111	105.11111	100.66667	100.02022
233.79819	72.77778	104.44444	99.66667	99.40589
233.83626	74.22222	105.88889	100	100.51811
233.87433	73.44444	105.77778	100.11111	100.39744
233.9124	70.66667	106.11111	99.66667	100.14356
233.95047	73	105.88889	99.55556	100.24589
233.98854	73.33333	106.88889	100.88889	101.26956
234.02661	75	106.44444	100.55556	101.099
234.06468	72.44444	106	98.44444	99.91556
234.10275	71.55556	105.77778	99.44444	99.98278
234.14082	72.88889	107	100.22222	101.08478
234.17889	71.22222	98.11111	97.11111	94.74678
234.21696	75.33333	89.88889	94	89.45878
234.25503	77.33333	87.11111	94.88889	88.322
234.2931	74.88889	88.55556	94.33333	88.72511
234.33117	76.55556	87.55556	93.88889	88.19522
234.36924	76.11111	87.33333	94.77778	88.27989
234.40731	76	87.11111	93.66667	87.80456
234.44538	76.77778	87.77778	95.44444	88.81611
234.48345	74.55556	86.44444	94.11111	87.38144
234.52152	76.22222	86.44444	93.66667	87.43856
234.55959	75.88889	85.44444	94.55556	87.07933
234.59766	73	86.44444	93.44444	87.00478
234.63573	76.11111	86.77778	96.44444	88.45211
234.6738	76.22222	86.22222	94.77778	87.64033
234.71187	75.11111	85.66667	94.11111	86.98822
234.74994	75.22222	86.88889	92.77778	87.31967
234.78801	74.77778	86.55556	94.77778	87.67133
234.82608	76.11111	86.66667	94.66667	87.85533
234.86415	75.11111	86.77778	94.88889	87.873
234.90222	73.66667	86.44444	92.77778	86.88144
234.94029	75.55556	87.66667	94.77778	88.41222
234.97836	76	86.44444	93.11111	87.24711
235.01643	76.55556	85.77778	93.88889	87.15167
235.0545	76.22222	86.66667	94	87.66867
235.09257	75.55556	86.11111	95	87.56556
235.13064	74.55556	87	94.22222	87.74078
235.1687	76	86.11111	93.44444	87.15111
235.20677	74.66667	86.77778	95	87.85556
235.24484	75.44444	86.11111	94	87.25389
235.28291	74.77778	86.77778	95.22222	87.93467
235.32098	75.66667	86	93.11111	86.94822
235.35905	73.88889	85.55556	92.88889	86.41822
235.39712	77	86.22222	95.88889	88.06122
235.43519	77.77778	86.77778	94.33333	88.01089
235.47326	74.33333	85.22222	93.77778	86.539
235.51133	75.77778	86.22222	95.11111	87.68933
235.5494	75.55556	86	94.55556	87.36744
235.58747	76.22222	87.22222	94.22222	88.06122
235.62554	75	87.11111	94.77778	88.02278
235.66361	77.33333	86.77778	96.77778	88.69111
235.70168	75.88889	87	95.77778	88.35789
235.73975	76.77778	86.22222	96.66667	88.26844
235.77782	77.22222	87.22222	96.44444	88.83967
235.81589	77.22222	85.44444	94.44444	87.19811
235.85396	75.44444	85.88889	94.11111	87.15667
235.89203	75.33333	84.66667	93.44444	86.22722
235.9301	76.22222	86.44444	93.33333	87.33889
235.96817	73.88889	86.77778	95.88889	88.03267
236.00624	73.44444	86.33333	94.55556	87.32244
L
250.00518	76.11111	86.66667	94.66667	87.85533
250.04325	75.66667	86.33333	94.66667	87.609
250.08131	75.77778	86.88889	94.44444	87.88133
250.11938	74.11111	85.77778	94.44444	87.03911
250.15745	73.66667	86.22222	94.88889	87.38222
250.19552	76.22222	85.88889	94.66667	87.41144
250.23359	75.55556	86.11111	93.88889	87.23333
250.27166	75.11111	86.11111	95.11111	87.54811
250.30973	75.22222	85.55556	94.77778	87.135
250.3478	74.33333	85.88889	95.33333	87.39544
250.38587	75.77778	87.22222	97.44444	88.974
250.42394	74.88889	87.33333	95.66667	88.40633
250.46201	75.44444	86.44444	95.44444	87.88144
250.50008	75.66667	87.11111	96.11111	88.49744
250.53815	76.44444	87.22222	94.33333	88.11978
250.57622	69.66667	94.33333	96.77778	92.25222
250.61429	71.88889	99.77778	101.55556	97.13
250.65236	70.66667	101.66667	101.22222	97.99978
250.69043	70.22222	103.88889	100.33333	98.98778
250.7285	74.11111	99.22222	98.77778	96.22667
250.76657	75.88889	87	95.44444	88.25822
250.80464	75.66667	88.22222	95	88.81744
250.84271	75.66667	86.66667	95.11111	87.93756
250.88078	76.44444	86.44444	95.88889	88.12833
250.91885	75.44444	87	93.44444	87.60956
250.95692	76.11111	87	96.44444	88.58256
250.99499	75.44444	87.22222	94.44444	88.039
251.03306	75	85.33333	94.88889	87.01244
251.07113	74.11111	87.11111	94.55556	87.855
251.1092	76	86.11111	95	87.61622
251.14727	75.88889	86.44444	94.77778	87.73278
251.18534	76.33333	86.33333	95	87.78467
251.22341	74.88889	87.11111	94.88889	88.04333
251.26148	75.33333	86.66667	94	87.56733
251.29955	75.11111	86.33333	95.44444	87.77822
251.33762	76.77778	85.44444	94.55556	87.18067
251.37569	75.66667	87.77778	93.88889	88.22433
251.41376	76.11111	85.88889	95.88889	87.76422
251.45183	76.11111	86.55556	95	87.88978
251.4899	76.77778	87.33333	95.22222	88.48878
251.52797	76.11111	87.66667	97.55556	89.30611
251.56604	74.77778	85.77778	94.77778	87.21478
251.60411	75.88889	86.77778	95.44444	88.12778
251.64218	76.11111	86.33333	95.11111	87.79256
251.68025	76.22222	86.44444	94.77778	87.77078
251.71832	75.88889	86.77778	96.11111	88.32711
251.75639	76.66667	86.55556	96	88.25211
251.79446	76.77778	86.44444	94.77778	87.83411
251.83253	76.77778	86.66667	95.33333	88.13067
251.8706	76.88889	86.55556	95.77778	88.211
251.90867	73.55556	87.22222	95.22222	88.05622
251.94674	75.33333	85.11111	94.33333	86.75389
251.98481	75.33333	87	95.22222	88.12844
252.02288	75.55556	86.88889	96.11111	88.35433
252.06095	76.33333	86.88889	95.66667	88.31011
252.09902	76	86.55556	96.11111	88.20933
252.13709	74.77778	86.11111	93.55556	87.045
252.17516	75.77778	86.55556	95.66667	88.05111
252.21323	75.44444	87.33333	94.66667	88.17067
252.2513	76	86.33333	96.11111	88.07889
252.28937	76.66667	86.44444	97.22222	88.55233
252.32744	75.66667	85.66667	96	87.61633
252.36551	75.22222	86.44444	96.22222	88.08867
252.40358	76.66667	87	94.88889	88.18078
252.44165	75.88889	86.22222	95.33333	87.76844
252.47972	76.66667	86.11111	94.77778	87.62578
252.51779	74.88889	86.66667	95.88889	88.08144
252.55586	74.66667	85.88889	95	87.33378
252.59393	77.88889	85.88889	94.44444	87.535
252.632	78.44444	87.77778	95.11111	88.90644
252.67007	76	88	95.33333	88.82467
252.70814	73.88889	94.11111	99.11111	93.30078
252.74621	71.55556	99.22222	100.33333	96.40044
252.78428	70.66667	101.88889	101.11111	98.097
252.82235	72.77778	102.55556	100.77778	98.62933
252.86042	70.44444	104.22222	101.11111	99.44133
252.89849	71.88889	104.33333	100.11111	99.37222
252.93656	72	105.22222	100	99.87344
252.97463	73.88889	104	100.66667	99.57067
253.0127	73.88889	105.77778	100.77778	100.64744
253.05077	71.77778	105.55556	100.33333	100.14344
253.08883	72.33333	105.44444	100.88889	100.30767
253.1269	71.88889	106.77778	100.33333	100.87356
253.16497	74.22222	106.77778	100.33333	101.13956
253.20304	73.44444	106.22222	100.11111	100.65833
[truncated: 3,100 more rows]
